# Supplementary material for: Global Alternative Splicing Defects in Human Breast Cancer Cells
Source: Cancers (Basel). 2021 Jun 20;13(12):3071. doi: 10.3390/cancers13123071 (PMC8235023; doi:10.3390/cancers13123071)
Supplement: Supplementary file 1 [file cancers-13-03071-s001.zip › Supplementary Table 1.xlsx]

## Sheet: Validation primers of RASL-Seq
<Up>			<Down>
Primer name	Sequence		Primer name	Sequence
SLC3A2 F	CTGGTGTCCAGGGTCTCAG		DIAPH1 F	GACCCGGGACAAGAAGAAG
SLC3A2 R	TCTTGGAAGCTAAGGCAGGA		DIAPH1 R	ATGACTGTGCTGTGGGATCA
ADD3 F	CCAGCTCCTCCTAACCCATT		LMO7 F	GAGCCAAAGACTGCGTTACC
ADD3 R	GCCTTCAGGTGACAGGACTT		LMO7 R	CTTCTGCGCTGACATCACTC
MAP3K7 F	CTGACCAGGTTCTGTTCCAGTTACAG		MARK3 F	AGAGGCACTGCCAGTCGTAG
MAP3K7 R	GTGAATCTGGACGTTTAAGCTTGGGAG		MARK3 R	AGCCCTCATATCTCCCGTTC
SLC25A26 F	GGTATCCAAGGGTTGTATCGAG		ZNF638 F	CAAATTGAGCATGACCCAGA
SLC25A26 R	CTCCCATAAGGGAAACTGGA		ZNF638 R	TTGGAACTTCTACCAGTAGTGCTTT
SFRS3 F	CACTATGTGGCTGCCGTGTA		DST F	GCTTCACCCAACAGATCCAC
SFRS3 R	GAAGCTTCTCCTTCTTGGAGAT		DST R	TGGCAGCTGCAGTTGTTATC
MARK2 F	GCACAAATCGAAGCAGGAAT		PACSIN2 F	CTCAGCCGGAGAGAGAAGAA
MARK2 R	CACACCGTAGGGCAAATTCT		PACSIN2 R	TGAAGCTCAGCTCATCATGC
N-PAC F	GGTAAACGATTCCAGCAAGC		SR140 F	ATCCGGACTGCCTTTTAATG
N-PAC R	CGGTACTAGACTCCGGGATG		SR140 R	TTCAAACATTGGCCCTTCAC
PIP5K1A F	CAGGCTTCTACGCTGAACG		FGFR1OP2 F	AAGAACATCAGTCGGCCTTG
PIP5K1A R	GAGGTGAGAAACTGGGGTCA		FGFR1OP2 R	CTTGTTCCTTGCAACCCTGT
PEX26 F	TCCAGAATATGGAGCCTTGG		RBM5 F (event ID:1487)	GGATGTGAGGCTGATGAAGAG
PEX26 R	GAGCTGGTAGAGGCGAGAAA		RBM5 R (event ID:1487)	TTGCAATGTGCTTTCCTTGA
RBM27 F	CCCTCAGGAATTGAACAACA		RBM5 F (event ID:3601)	AAGTTGGTGATTCAAGGAAAGCACATTG
RBM27 R	ATCTTCTCCAGCACCACCAG		RBM5 R (event ID:3601)	TATCACAGTAGTAATCCACAGACTGAACCG
Primer name	Sequence
GAPDH F	ACCACAGTCCATGCCATCA
GAPDH R	TCCACCACCCTGTTGCTGTA
