# Supplementary material for: Global Alternative Splicing Defects in Human Breast Cancer Cells
Source: Cancers (Basel). 2021 Jun 20;13(12):3071. doi: 10.3390/cancers13123071 (PMC8235023; doi:10.3390/cancers13123071)
Supplement: Supplementary file 1 [file cancers-13-03071-s001.zip › Supplementary Table 2.xlsx]

## Sheet: log2FC<-1
event_id	gene_symbol	event_type	short_isoform(MCF10A)	long_isoform(MCF10A)	short_isoform(MCF10A)	long_isoform(MCF10A)	short_isoform(MCF10A)	long_isoform(MCF10A)	short_isoform(MCF7)	long_isoform(MCF7)	short_isoform(MCF7)	long_isoform(MCF7)	short_isoform(MCF7)	long_isoform(MCF7)	log2FC(10A/7)	T test	short_probepair	long_probepair	event_position
3344	MARK3	MulSkip	3202	1784	3445	1857	4043	2196	6920	12	7355	16	7566	9	-8.37185	5.08401e-06	103028104-103028124:103038971-103038991	103028104-103028124:103034591-103034611	chr14:103028124-103038971:+
3329	DIAPH1	Cassette	13	17204	18	16898	29	21627	680	2562	755	2500	698	2614	-8.08041	5.28666e-06	140978548-140978568:140946928-140946948	140978548-140978568:140947981-140948001	chr5:140946948-140978548:-
1405	LMO7	Cassette	7	215	7	211	14	247	207	26	197	17	194	24	-7.84606	1.56855e-05	75276658-75276678:75289297-75289317	75276658-75276678:75281290-75281310	chr13:75276678-75289297:+
3608	MARK3	Cassette	108	1784	111	1857	130	2196	125	12	114	16	152	9	-7.49345	3.16199e-05	103028104-103028124:103036245-103036265	103028104-103028124:103034591-103034611	chr14:103028124-103036245:+
6361	ZNF638	Cassette	24	6920	30	7199	27	8152	1315	2122	1288	1937	1266	2372	-7.37715	7.28452e-07	71499257-71499277:71505287-71505307	71499257-71499277:71503451-71503471	chr2:71499277-71505287:+
1051	DST	Cassette	130	5717	156	6542	156	7021	3611	1076	3687	932	3982	1399	-7.19357	8.67232e-07	56436321-56436341:56432991-56433011	56436321-56436341:56435893-56435913	chr6:56433011-56436321:-
492	PACSIN2	Cassette	10	151	22	178	24	241	355	38	422	27	411	33	-7.02976	3.2441e-05	41604997-41605017:41602263-41602283	41604997-41605017:41602940-41602960	chr22:41602283-41604997:-
1415	SR140	Cassette	63	4999	59	5196	58	5987	549	513	755	425	520	619	-6.71192	3.74564e-05	144224576-144224596:144228680-144228700	144224576-144224596:144225506-144225526	chr3:144224596-144228680:+
266	MYO9A	Cassette	15	52	10	50	23	48	306	14	387	7	280	13	-6.61486	0.000336229	69973073-69973093:69967491-69967511	69973073-69973093:69972555-69972575	chr15:69967511-69973073:-
1402	C1orf63	Cassette	156	744	155	878	191	872	2032	117	2399	83	1740	152	-6.4783	8.32698e-05	25444227-25444247:25442691-25442711	25444227-25444247:25443556-25443576	chr1:25442711-25444227:-
3584	KIAA1565	Cassette	192	4125	230	4189	252	5223	359	103	351	85	396	117	-6.19726	7.10803e-07	50296324-50296344:50291315-50291335	50296324-50296344:50295078-50295098	chr14:50291335-50296324:-
736	FGFR1OP2	Cassette	288	2135	326	2318	370	2555	1024	96	1128	100	1108	125	-6.18882	5.80351e-07	27001923-27001943:27007541-27007561	27001923-27001943:27004714-27004734	chr12:27001943-27007541:+
1487	RBM5	Cassette	111	7442	124	8099	128	9124	947	886	978	727	956	1331	-6.09945	2.17696e-05	50112468-50112488:50115519-50115539	50112468-50112488:50112968-50112988	chr3:50112488-50115519:+
3601	RBM5	Cassette	22	175	29	252	27	206	329	57	411	29	343	52	-6.03946	0.000120683	50115583-50115603:50117513-50117533	50115583-50115603:50116684-50116704	chr3:50115603-50117513:+
2055	GTPBP10	Cassette	25	1018	31	1221	39	1253	1041	649	1162	625	1008	788	-5.86156	6.55189e-06	89820239-89820259:89839404-89839424	89820239-89820259:89821707-89821727	chr7:89820259-89839404:+
6061	NUCB2	Cassette	47	603	53	615	49	797	7655	2209	8439	2216	7624	2314	-5.56132	3.7797e-06	17290223-17290243:17308249-17308269	17290223-17290243:17293508-17293528	chr11:17290243-17308249:+
2718	UMPS	Cassette	9	86	17	126	21	132	72	15	68	10	101	18	-5.43836	1.83362e-05	125932144-125932164:125939104-125939124	125932144-125932164:125936629-125936649	chr3:125932164-125939104:+
433	FLJ00353	Cassette	142	8119	165	8814	203	9983	1796	2541	1919	2348	1793	2876	-5.24105	2.20587e-06	74357573-74357593:74365668-74365688	74357573-74357593:74360711-74360731	chr14:74357593-74365668:+
2403	FNBP1	Cassette	50	143	55	147	55	192	1053	99	1094	73	1002	88	-5.18789	1.07747e-05	131727059-131727079:131711079-131711099	131727059-131727079:131726106-131726126	chr9:131711099-131727059:-
407	UTRN	Cassette	258	3289	306	3449	325	3914	92	22	75	45	120	30	-5.186	0.000283923	145183827-145183847:145190439-145190459	145183827-145183847:145190176-145190196	chr6:145183847-145190439:+
1233	INF2	Cassette	6	719	8	825	5	850	58	177	53	175	47	205	-5.18157	4.01616e-05	104252218-104252238:104256176-104256196	104252218-104252238:104252665-104252685	chr14:104252238-104256176:+
2843	EIF4G1	Cassette	147	11001	154	11456	189	13623	1572	3316	1820	3266	1554	3967	-5.11391	4.17528e-06	185515136-185515156:185516244-185516264	185515136-185515156:185515970-185515990	chr3:185515156-185516244:+
5582	NUP35	Cassette	10	961	8	1004	5	1188	83	336	93	265	67	404	-5.1101	0.000507276	183706576-183706596:183730416-183730436	183706576-183706596:183724480-183724500	chr2:183706596-183730416:+
2355	KIAA1688	Cassette	32	1442	30	1618	52	1704	600	824	675	686	573	1091	-4.95706	0.000122176	145741440-145741460:145730374-145730394	145741440-145741460:145733985-145734005	chr8:145730394-145741440:-
3474	ITGA6	Cassette	35	2992	38	3025	37	3303	5	23	13	29	10	28	-4.7893	0.000105098	173071054-173071074:173077064-173077084	173071054-173071074:173074745-173074765	chr2:173071074-173077064:+
662	MTMR10	Cassette	58	1041	38	1212	59	1281	207	167	197	146	183	195	-4.7506	8.21453e-05	29053808-29053828:29040548-29040568	29053808-29053828:29047485-29047505	chr15:29040568-29053808:-
1492	SAT1	Alt5Prime	55297	3627	61967	4148	69334	4151	93997	226	107940	194	95618	301	-4.74603	3.77325e-05	23711901-23711921:23713365-23713385	23712421-23712441:23713365-23713385	chrX:23711837-23713365:+
59	PPP5C	Cassette	411	253	466	303	547	309	2739	70	2942	76	2695	56	-4.66952	2.43944e-06	51571651-51571671:51578876-51578896	51571651-51571671:51578507-51578527	chr19:51571671-51578876:+
3645	FNBP1	Cassette	50	23	55	21	55	49	1053	25	1094	16	1002	28	-4.65905	0.000557844	131727059-131727079:131711079-131711099	131727059-131727079:131726076-131726096	chr9:131711099-131727059:-
1039	YBX1	Cassette	76	32587	103	35381	109	38966	832	13989	1136	12078	670	12952	-4.63174	7.65762e-05	42931761-42931781:42934899-42934919	42931761-42931781:42934456-42934476	chr1:42931781-42934899:+
3386	YBX1	Cassette	76	32587	103	35381	109	38966	832	13989	1136	12078	670	12952	-4.63174	7.65762e-05	42931761-42931781:42934899-42934919	42931761-42931781:42934456-42934476	chr1:42931781-42934899:+
825	NAE1	Cassette	332	1076	304	1189	353	1319	802	136	885	113	855	140	-4.56853	7.40554e-06	65417926-65417946:65414984-65415004	65417926-65417946:65416269-65416289	chr16:65415004-65417926:-
480	EIF4G1	MulSkip	13	11001	17	11456	21	13623	105	3316	130	3266	113	3967	-4.56571	1.63725e-05	185515136-185515156:185517802-185517822	185515136-185515156:185515970-185515990	chr3:185515156-185517802:+
3333	KIF21A	Cassette	467	456	474	435	598	479	492	18	431	22	466	14	-4.54772	4.46295e-05	38010814-38010834:38006373-38006393	38010814-38010834:38010311-38010331	chr12:38006393-38010814:-
6231	PCM1	Cassette	154	2987	166	2965	232	3428	3889	2799	4149	2837	3597	3106	-4.51875	8.18345e-06	17824957-17824977:17837377-17837397	17824957-17824977:17826501-17826521	chr8:17824977-17837377:+
1858	ST7	Cassette	126	98	101	100	129	128	141	5	149	7	157	6	-4.51698	1.14532e-05	116559230-116559250:116563370-116563390	116559230-116559250:116561413-116561433	chr7:116559250-116563370:+
3204	BCOR	Cassette	30	826	42	912	33	938	358	447	422	366	406	636	-4.43009	8.93951e-05	39816545-39816565:39815336-39815356	39816545-39816565:39815867-39815887	chrX:39815356-39816545:-
864	DIAPH2	Cassette	26	1726	23	1754	29	1938	62	212	73	226	61	225	-4.3603	1.52424e-06	95826825-95826845:95880240-95880260	95826825-95826845:95877412-95877432	chrX:95826845-95880240:+
6703	RREB1	Cassette	462	1612	507	1804	514	1847	1547	287	1568	263	1757	319	-4.31567	7.69905e-08	7177119-7177139:7191655-7191675	7177119-7177139:7185669-7185689	chr6:7177139-7191655:+
2697	ATP2B4	Cassette	12	6688	20	7572	10	7995	89	2783	99	2504	84	2858	-4.20468	0.000235624	201936654-201936674:201939402-201939422	201936654-201936674:201937794-201937814	chr1:201936674-201939402:+
2331	SLMAP	Cassette	2022	12528	2296	12434	2342	15717	2160	740	2273	640	2308	944	-4.15953	2.07207e-05	57883770-57883790:57888062-57888082	57883770-57883790:57886611-57886631	chr3:57883790-57888062:+
2069	ARNT	Cassette	320	991	366	976	458	1243	5074	854	5428	818	4910	880	-4.08916	2.12904e-06	149085362-149085382:149078734-149078754	149085362-149085382:149081548-149081568	chr1:149078754-149085362:-
2589	EPB41L1	Cassette	1655	313	1900	342	1967	364	2865	38	2585	26	2945	30	-4.05952	6.60346e-06	34249357-34249377:34263607-34263627	34249357-34249377:34260823-34260843	chr20:34249377-34263607:+
601	PUF60	Cassette	128	2230	169	2480	182	2494	410	359	450	398	471	476	-4.0427	5.06263e-06	144975754-144975774:144972672-144972692	144975754-144975774:144974854-144974874	chr8:144972692-144975754:-
2182	AGTPBP1	Cassette	14	423	27	464	21	525	209	290	205	256	186	313	-4.04006	0.000116798	87474219-87474239:87462358-87462378	87474219-87474239:87465688-87465708	chr9:87462378-87474219:-
2871	SETD3	Cassette	30	4136	47	4383	42	5118	828	5731	851	5585	765	5967	-4.0368	2.44765e-05	98999575-98999595:98995255-98995275	98999575-98999595:98997410-98997430	chr14:98995275-98999575:-
1571	SYNE2	Cassette	129	563	134	606	158	585	111	25	117	31	120	36	-3.99835	1.15042e-05	63750921-63750941:63752718-63752738	63750921-63750941:63751756-63751776	chr14:63750941-63752718:+
958	TACC1	Cassette	1380	89	1346	97	1673	113	1350	6	1388	5	1454	7	-3.99726	7.33004e-06	38797290-38797310:38801982-38802002	38797290-38797310:38800664-38800684	chr8:38797310-38801982:+
767	RP5-1022P6.2	Cassette	506	1503	586	1800	647	1949	197	32	223	35	178	50	-3.9687	0.000129065	5521972-5521992:5512948-5512968	5521972-5521992:5514895-5514915	chr20:5512968-5521972:-
2912	NUPL1	Cassette	52	8046	71	8109	127	9560	562	4082	682	3989	504	4234	-3.95465	0.000302943	24780066-24780086:24785020-24785040	24780066-24780086:24781384-24781404	chr13:24780086-24785020:+
5168	SSX-HSTT	Cassette	11	10259	13	11290	9	12470	187	12392	255	12633	146	13398	-3.95435	0.000283086	21924462-21924482:21912102-21912122	21924462-21924482:21921519-21921539	chr18:21912122-21924462:-
1695	TJP2	MulSkip	85	3788	88	3918	90	4585	479	1514	675	1482	448	1804	-3.94022	0.00011456	71052940-71052960:71057550-71057570	71052940-71052960:71054110-71054130	chr9:71052960-71057550:+
6504	FGFR1OP	Cassette	266	2277	294	2564	343	2780	605	327	610	290	590	395	-3.92674	1.18361e-05	167344351-167344371:167355886-167355906	167344351-167344371:167346985-167347005	chr6:167344371-167355886:+
537	KIAA1164	Cassette	28	162	22	139	30	167	76	44	109	39	85	25	-3.90188	0.000189438	56901290-56901310:56926787-56926807	56901290-56901310:56911264-56911284	chr15:56901310-56926787:+
1878	MPRIP	Cassette	3729	604	3850	646	4562	722	1715	19	1946	21	1806	20	-3.88856	1.50958e-08	17024107-17024127:17028861-17028881	17024107-17024127:17024645-17024665	chr17:17024127-17028861:+
929	NDEL1	Cassette	41	830	44	869	59	959	52	85	68	67	63	84	-3.85444	8.0359e-05	8304183-8304203:8310972-8310992	8304183-8304203:8307362-8307382	chr17:8304203-8310972:+
3444	ZNF280D	Cassette	9	15	16	11	10	18	106	7	130	13	96	11	-3.80414	0.0016707	54733874-54733894:54733069-54733089	54733874-54733894:54733704-54733724	chr15:54733089-54733874:-
1467	SNAPIN	Cassette	47	1221	58	1330	56	1509	466	852	444	700	459	977	-3.78444	1.229e-05	151897966-151897986:151898547-151898567	151897966-151897986:151898237-151898257	chr1:151897986-151898547:+
1466	ZNF821	Cassette	231	63	246	53	325	57	3439	59	3698	45	3572	68	-3.78013	0.000146986	70474614-70474634:70471407-70471427	70474614-70474634:70472818-70472838	chr16:70471427-70474614:-
6276	DDX3X	Cassette	25	840	26	908	29	1089	67	161	79	150	56	214	-3.76778	0.000231692	41081642-41081662:41085680-41085700	41081642-41081662:41083232-41083252	chrX:41081662-41085680:+
3238	RSRC2	Cassette	13142	1715	12839	1736	15054	1937	35724	328	38734	237	32576	531	-3.75858	0.000790775	121571884-121571904:121569509-121569529	121571884-121571904:121571061-121571081	chr12:121569529-121571884:-
1638	APBB2	Cassette	60	303	79	377	68	440	72	32	92	22	84	50	-3.75578	0.000793382	40641638-40641658:40631453-40631473	40641638-40641658:40631893-40631913	chr4:40631473-40641638:-
595	GPBP1	Cassette	238	55	280	63	304	74	390	6	380	5	388	10	-3.74811	0.000220847	56567596-56567616:56577883-56577903	56567596-56567616:56568696-56568716	chr5:56567616-56577883:+
2266	ANKRD12	Cassette	940	142	1174	148	1114	176	2024	18	1555	16	2092	29	-3.73727	6.21045e-05	9185676-9185696:9198654-9198674	9185676-9185696:9194473-9194493	chr18:9185696-9198654:+
6201	SLC7A6	Cassette	7	224	7	260	12	309	35	74	23	51	21	58	-3.73561	4.28787e-05	66879255-66879275:66882612-66882632	66879255-66879275:66881799-66881819	chr16:66879275-66882612:+
5659	RNF34	Cassette	920	336	1034	350	1135	400	1449	41	1710	35	1552	52	-3.71089	6.13798e-05	120322384-120322404:120338344-120338364	120322384-120322404:120324927-120324947	chr12:120322404-120338344:+
1483	LRRFIP2	Cassette	165	575	160	556	229	683	806	223	756	174	816	209	-3.70425	4.14105e-06	37111286-37111306:37100281-37100301	37111286-37111306:37108013-37108033	chr3:37100301-37111286:-
6654	MLL5	Cassette	106	116	100	120	132	127	1656	134	2034	133	1529	173	-3.68112	0.000120156	104442198-104442218:104468521-104468541	104442198-104442218:104465808-104465828	chr7:104442218-104468521:+
1011	GAPVD1	Cassette	19	2836	22	3089	26	3572	108	1517	157	1163	119	1579	-3.67539	0.000245495	127143344-127143364:127148918-127148938	127143344-127143364:127144318-127144338	chr9:127143364-127148918:+
2864	GOLIM4	Cassette	45	486	35	490	60	530	159	137	135	112	174	163	-3.65393	5.19203e-05	169241873-169241893:169237456-169237476	169241873-169241893:169241331-169241351	chr3:169237476-169241873:-
6774	ZNF673	Cassette	18	205	18	204	24	249	22	22	29	26	22	18	-3.61138	2.78969e-06	46207667-46207687:46217128-46217148	46207667-46207687:46215520-46215540	chrX:46207687-46217128:+
6177	CYLD	Cassette	34	276	36	322	38	310	13	12	10	6	17	10	-3.60941	7.64093e-05	49334233-49334253:49340987-49341007	49334233-49334253:49336141-49336161	chr16:49334253-49340987:+
1998	ZNF507	Cassette	473	145	441	122	612	182	1934	42	1946	42	1955	58	-3.60824	2.16577e-05	37528509-37528529:37535574-37535594	37528509-37528529:37529990-37530010	chr19:37528529-37535574:+
1331	ATP5C1	Cassette	6	10465	11	11451	23	12240	92	7718	101	7971	103	8526	-3.59463	0.00193148	7870212-7870232:7879015-7879035	7870212-7870232:7878089-7878109	chr10:7870232-7879015:+
442	GAB1	Cassette	168	529	207	607	200	617	784	217	691	143	813	245	-3.56282	2.85216e-05	144580965-144580985:144599987-144600007	144580965-144580985:144598282-144598302	chr4:144580985-144599987:+
1956	FOXM1	Cassette	185	245	206	287	255	353	2737	327	2730	271	2632	348	-3.55653	8.58077e-06	2845819-2845839:2844159-2844179	2845819-2845839:2844806-2844826	chr12:2844179-2845819:-
2554	TCP1	Cassette	39	174	49	249	46	241	272	103	333	106	230	142	-3.54677	0.000273664	160130426-160130446:160128873-160128893	160130426-160130446:160129145-160129165	chr6:160128893-160130426:-
2065	CAST	Cassette	18489	1053	19580	1232	22225	1444	3787	22	3684	17	3920	22	-3.53192	7.47159e-06	96084138-96084158:96088948-96088968	96084138-96084158:96088253-96088273	chr5:96084158-96088948:+
5871	ARHGEF10	Cassette	275	453	248	512	304	590	1066	171	1369	176	922	201	-3.50657	0.000130465	1860957-1860977:1863999-1864019	1860957-1860977:1861949-1861969	chr8:1860977-1863999:+
1035	CTAGE5	Cassette	6	2978	12	3396	16	3733	63	1671	64	1517	49	1808	-3.48808	0.000771889	38818472-38818492:38832225-38832245	38818472-38818492:38829973-38829993	chr14:38818492-38832225:+
1968	SUV420H1	Cassette	155	100	173	100	204	114	2300	129	2515	112	1809	122	-3.42428	4.92372e-05	67709823-67709843:67699206-67699226	67709823-67709843:67704223-67704243	chr11:67699226-67709823:-
2262	RAB11FIP3	Cassette	6	11	6	19	6	19	27	8	23	6	33	7	-3.37698	0.000345804	478981-479001:486824-486844	478981-479001:481134-481154	chr16:479001-486824:+
5580	RFC5	Alt5Prime	41	39	42	29	37	38	453	33	328	29	430	41	-3.36706	8.86784e-05	116939983-116940003:116941259-116941279	116940221-116940241:116941259-116941279	chr12:116939877-116941259:+
1782	LSM14B	Cassette	7	60	5	49	6	82	8	11	9	8	14	12	-3.36593	0.000344103	60134870-60134890:60138235-60138255	60134870-60134890:60136035-60136055	chr20:60134890-60138235:+
263	GOLPH3L	Cassette	29	1675	40	2065	51	2072	630	3117	742	2960	583	3276	-3.36438	8.52667e-05	148902731-148902751:148887828-148887848	148902731-148902751:148901008-148901028	chr1:148887848-148902731:-
1122	GOLGB1	Cassette	151	29	158	44	174	43	378	11	326	6	331	8	-3.33194	0.000179259	122923798-122923818:122920018-122920038	122923798-122923818:122921285-122921305	chr3:122920038-122923798:-
5988	QTRTD1	Cassette	17	2449	23	2283	27	2956	60	712	65	699	62	756	-3.32485	4.02894e-05	115267800-115267820:115272162-115272182	115267800-115267820:115269523-115269543	chr3:115267820-115272162:+
3665	SNRNP70	Cassette	3592	7121	3739	7744	4744	8355	6058	1030	6589	1226	6146	1425	-3.31508	2.4907e-05	54296520-54296540:54299702-54299722	54296520-54296540:54297182-54297202	chr19:54296540-54299702:+
5163	GTPBP10	Cassette	29	3804	19	4025	24	4524	109	2218	112	1633	127	2297	-3.31031	0.000191944	89821779-89821799:89839404-89839424	89821779-89821799:89822335-89822355	chr7:89821799-89839404:+
6524	SETD5	Cassette	2384	1620	2470	1764	2859	1917	8241	563	8613	541	8273	686	-3.27895	1.13287e-05	9452570-9452590:9457139-9457159	9452570-9452590:9453533-9453553	chr3:9452590-9457139:+
6563	MUC1	Cassette	7	59	6	49	10	52	127	95	170	76	92	109	-3.27307	0.00213509	153427262-153427282:153426938-153426958	153427262-153427282:153427143-153427163	chr1:153426958-153427262:-
1678	FUBP3	Cassette	7	35	5	43	8	37	47	33	51	28	41	24	-3.26119	0.000410851	132478215-132478235:132481562-132481582	132478215-132478235:132479495-132479515	chr9:132478235-132481562:+
3462	RPGR	Cassette	466	1078	373	1125	496	1333	190	43	167	59	166	46	-3.24168	0.000115424	38035155-38035175:38020949-38020969	38035155-38035175:38032218-38032238	chrX:38020969-38035155:-
6700	GOLGA4	Cassette	1093	1676	1196	1578	1280	1876	3066	457	2744	348	2922	545	-3.23866	4.86726e-05	37298747-37298767:37305729-37305749	37298747-37298767:37302508-37302528	chr3:37298767-37305729:+
6807	CASC2	Cassette	7	212	8	242	10	277	97	283	99	268	90	344	-3.23845	3.26643e-05	119801677-119801697:119956937-119956957	119801677-119801697:119956023-119956043	chr10:119801697-119956937:+
1726	DDX42	Cassette	321	48	458	58	443	59	1134	11	1243	21	1346	25	-3.23149	0.000425449	59205448-59205468:59218125-59218145	59205448-59205468:59206199-59206219	chr17:59205468-59218125:+
768	AKAP13	Cassette	133	344	130	385	183	414	127	24	114	24	93	50	-3.22069	0.00281336	84000002-84000022:84008797-84008817	84000002-84000022:84002771-84002791	chr15:84000022-84008797:+
241	EWSR1	MulSkip	25	10936	17	11551	32	13673	96	5264	127	5408	80	5579	-3.2024	0.000432348	28013103-28013123:28018125-28018145	28013103-28013123:28014594-28014614	chr22:28013123-28018125:+
203	H2AFY	Cassette	6	47	9	45	6	57	42	19	37	28	22	31	-3.19707	0.00428899	134724085-134724105:134709626-134709646	134724085-134724105:134714482-134714502	chr5:134709646-134724085:-
2930	HIPK3	Cassette	759	161	848	150	924	172	474	7	384	8	475	14	-3.19638	0.000429239	33326115-33326135:33326643-33326663	33326115-33326135:33326287-33326307	chr11:33326135-33326643:+
6036	KIAA1164	Alt5Prime	43	2132	44	2027	61	2670	104	520	113	488	94	580	-3.18384	3.60189e-05	56889757-56889777:56901207-56901227	56889859-56889879:56901207-56901227	chr15:56889720-56901207:+
2278	PAPD4	Cassette	22	5740	22	6464	42	7147	214	5343	209	5015	191	5595	-3.17928	0.000237724	78980749-78980769:79000470-79000490	78980749-78980769:78988536-78988556	chr5:78980769-79000470:+
6769	OSBPL9	Cassette	10	1414	6	1465	6	1639	28	843	44	832	41	918	-3.17705	0.000843106	52010963-52010983:52019423-52019443	52010963-52010983:52015092-52015112	chr1:52010983-52019423:+
2442	CSNK1G3	Cassette	66	164	77	215	95	260	67	17	77	31	91	23	-3.17418	0.000156845	122968403-122968423:122977934-122977954	122968403-122968423:122968931-122968951	chr5:122968423-122977934:+
3118	GK	Cassette	50	62	40	48	45	64	92	12	80	11	81	13	-3.17401	1.09887e-05	30652199-30652219:30656769-30656789	30652199-30652219:30655503-30655523	chrX:30652219-30656769:+
2164	AKAP9	Cassette	50	1706	71	1697	76	2021	775	2538	1010	2780	831	2829	-3.15499	6.08539e-05	91447563-91447583:91460134-91460154	91447563-91447583:91459407-91459427	chr7:91447583-91460134:+
915	CSNK1D	Cassette	125	4583	152	5413	159	5944	510	2185	637	1955	425	2313	-3.13794	0.000199191	77800039-77800059:77795976-77795996	77800039-77800059:77797184-77797204	chr17:77795996-77800039:-
3047	ARHGAP12	Cassette	2234	698	2172	743	2684	867	8483	310	9235	261	7910	393	-3.13137	0.00019384	32172394-32172414:32160714-32160734	32172394-32172414:32168625-32168645	chr10:32160734-32172394:-
1249	HISPPD1	Cassette	347	128	410	158	497	169	621	33	638	27	776	25	-3.12731	0.00013064	102548324-102548344:102554441-102554461	102548324-102548344:102549919-102549939	chr5:102548344-102554441:+
2526	PDK1	Cassette	221	360	241	378	288	460	296	64	364	53	363	72	-3.11737	5.68945e-05	173139887-173139907:173143699-173143719	173139887-173139907:173141714-173141734	chr2:173139907-173143699:+
120	SHC1	Cassette	648	23109	736	25327	882	29113	483	2017	579	2056	453	1959	-3.10101	4.89469e-06	153207594-153207614:153207111-153207131	153207594-153207614:153207337-153207357	chr1:153207131-153207594:-
831	PSAT1	Cassette	51	828	65	834	55	1029	85	192	125	171	96	199	-3.08299	0.000355506	80122520-80122540:80133716-80133736	80122520-80122540:80132786-80132806	chr9:80122540-80133716:+
1197	NEK1	Cassette	329	165	379	185	378	224	233	18	224	15	302	14	-3.0802	0.000199748	170695534-170695554:170666037-170666057	170695534-170695554:170666558-170666578	chr4:170666057-170695534:-
1280	PUM1	Cassette	10	822	11	959	21	1119	76	645	92	729	68	650	-3.07147	0.000206202	31274229-31274249:31238074-31238094	31274229-31274249:31240634-31240654	chr1:31238094-31274229:-
1185	BCAS3	Cassette	430	139	512	152	489	217	37641	1556	39943	1620	40290	1725	-3.07085	6.61197e-05	56800617-56800637:56824119-56824139	56800617-56800637:56812648-56812668	chr17:56800637-56824119:+
6174	DKFZp313H139	Alt3Prime	23810	169	25004	128	29252	167	122905	89	149987	91	112611	91	-3.0635	7.56162e-05	33052671-33052691:33053196-33053216	33052671-33052691:33053014-33053034	chr6:33052691-33053325:+
3624	POLDIP3	Cassette	8	87	6	102	12	122	17	29	29	34	21	34	-3.06035	0.000442425	41328719-41328739:41325723-41325743	41328719-41328739:41327986-41328006	chr22:41325743-41328719:-
6374	MLL	Alt3Prime	97	9	119	25	115	30	732	20	693	13	692	12	-3.05339	0.00356406	117844749-117844769:117850103-117850123	117844749-117844769:117847586-117847606	chr11:117844769-117850240:+
3646	FIP1L1	Cassette	838	465	885	572	1110	580	2096	163	2342	116	2106	181	-3.04829	0.000307527	53960743-53960763:53986795-53986815	53960743-53960763:53975538-53975558	chr4:53960763-53986795:+
5167	CCDC76	Cassette	5	410	9	480	15	520	15	80	17	83	8	83	-3.04411	0.00358226	100382267-100382287:100386768-100386788	100382267-100382287:100386037-100386057	chr1:100382287-100386768:+
1814	ATXN2	Cassette	8	48	7	54	8	51	26	14	21	13	20	32	-3.03727	0.00386414	110392294-110392314:110379526-110379546	110392294-110392314:110386882-110386902	chr12:110379546-110392294:-
2430	NARF	Cassette	66	7886	71	8123	94	9315	469	6487	572	5872	381	6633	-3.03268	0.000208583	78011217-78011237:78019928-78019948	78011217-78011237:78015451-78015471	chr17:78011237-78019928:+
1962	EPB49	Cassette	70	115	60	110	74	267	96	30	114	23	91	29	-3.02638	0.00188152	21980330-21980350:21980983-21981003	21980330-21980350:21980541-21980561	chr8:21980350-21980983:+
6226	SFT2D2	Cassette	23	587	20	634	23	749	86	277	77	284	76	328	-3.00175	5.38414e-05	166467761-166467781:166472450-166472470	166467761-166467781:166470962-166470982	chr1:166467781-166472450:+
3563	ACADM	Cassette	450	113	441	116	505	145	560	18	650	19	555	22	-2.99738	2.94952e-05	75963070-75963090:75970916-75970936	75963070-75963090:75966661-75966681	chr1:75963090-75970916:+
2092	RNF19A	AltStart	26	963	32	983	50	1183	355	1390	379	1377	375	1394	-2.99722	9.47351e-05	101381931-101381951:101369651-101369671	101391270-101391290:101369651-101369671	chr8:101369671-101391503:-
1747	NDUFV3	Cassette	1469	201	1388	208	1643	286	2677	61	2367	43	2668	46	-2.98869	4.79769e-05	43190206-43190226:43202042-43202062	43190206-43190226:43196360-43196380	chr21:43190226-43202042:+
1028	MALT1	Cassette	8	5848	14	6462	17	7133	10	753	12	833	19	1038	-2.98451	0.000461152	54528264-54528284:54532294-54532314	54528264-54528284:54529132-54529152	chr18:54528284-54532294:+
2857	ARHGAP17	Cassette	1419	91	1563	99	1747	111	2480	19	2404	15	2528	28	-2.97637	0.000252112	24860808-24860828:24854441-24854461	24860808-24860828:24858399-24858419	chr16:24854461-24860808:-
1783	BANP	Cassette	84	130	85	118	91	143	168	33	208	30	199	50	-2.96321	0.000240886	86575346-86575366:86597196-86597216	86575346-86575366:86595401-86595421	chr16:86575366-86597196:+
6742	UBE2K	Cassette	1568	44795	1511	47192	2031	54386	8500	32779	10634	30997	7354	33966	-2.9487	0.000132192	39452928-39452948:39456374-39456394	39452928-39452948:39455696-39455716	chr4:39452948-39456374:+
172	MTRR	Cassette	168	897	154	943	229	1035	195	124	169	102	136	121	-2.91912	0.000174669	7924016-7924036:7928370-7928390	7924016-7924036:7926485-7926505	chr5:7924036-7928370:+
1373	MTRR	Cassette	168	897	154	943	229	1035	195	124	169	102	136	121	-2.91912	0.000174669	7924016-7924036:7928370-7928390	7924016-7924036:7926485-7926505	chr5:7924036-7928370:+
1567	NCOR1	Cassette	404	828	424	770	512	878	724	166	692	166	685	184	-2.91831	8.80812e-06	15935901-15935921:15930461-15930481	15935901-15935921:15931364-15931384	chr17:15930481-15935901:-
5184	NBR2	Cassette	52	96	53	93	57	104	273	81	334	64	267	65	-2.91275	9.24769e-05	38536793-38536813:38538498-38538518	38536793-38536813:38538141-38538161	chr17:38536813-38538498:+
2899	TIAL1	Cassette	7167	3096	7468	3520	9142	3329	11293	670	10928	490	10644	719	-2.8962	0.000148172	121331423-121331443:121329492-121329512	121331423-121331443:121330328-121330348	chr10:121329512-121331423:-
3505	SMPD4	Cassette	433	110	515	128	606	117	1109	26	1243	41	1116	43	-2.89214	0.000303698	130638416-130638436:130631419-130631439	130638416-130638436:130635295-130635315	chr2:130631439-130638416:-
777	PUM2	Cassette	854	47	853	57	1006	56	1790	19	1643	12	1829	12	-2.88426	0.000229076	20346188-20346208:20326682-20326702	20346188-20346208:20342041-20342061	chr2:20326702-20346188:-
5914	DKFZp586H021	Alt5Prime	28	422	23	474	22	593	102	259	85	213	84	279	-2.87663	0.000479874	21134148-21134168:21143172-21143192	21134202-21134222:21143172-21143192	chr20:21134129-21143172:+
93	CEP57	Cassette	874	112	891	132	1134	141	2438	51	3181	41	2218	50	-2.86709	0.000411329	95194770-95194790:95200597-95200617	95194770-95194790:95195310-95195330	chr11:95194790-95200597:+
295	KIF13A	Cassette	74	49	82	75	97	89	184	20	206	28	173	17	-2.8601	0.000163753	17902458-17902478:17896065-17896085	17902458-17902478:17898100-17898120	chr6:17896085-17902458:-
1991	TMEM62	Cassette	344	381	369	411	404	483	406	75	429	55	408	68	-2.84851	5.97158e-05	41249147-41249167:41260670-41260690	41249147-41249167:41258096-41258116	chr15:41249167-41260670:+
6209	INSIG1	Cassette	328	177	276	153	403	184	2295	176	2887	138	2024	203	-2.84573	0.000932891	154725471-154725491:154730883-154730903	154725471-154725491:154726469-154726489	chr7:154725491-154730883:+
3371	SLC19A2	Cassette	10	2468	16	2654	14	2907	38	1238	43	1215	51	1301	-2.83326	0.000130382	167721424-167721444:167706028-167706048	167721424-167721444:167713599-167713619	chr1:167706048-167721424:-
2085	NF1	Cassette	9	95	7	118	15	86	16	17	14	23	10	17	-2.80846	0.00495755	26600243-26600263:26609487-26609507	26600243-26600263:26604081-26604101	chr17:26600263-26609487:+
1085	GOLGB1	Cassette	151	38	158	49	174	52	378	11	326	11	331	23	-2.80573	0.00215231	122923798-122923818:122920018-122920038	122923798-122923818:122921270-122921290	chr3:122920038-122923798:-
3288	KIAA0679	Cassette	38	2218	44	2327	38	2616	258	2090	302	2120	204	2307	-2.78943	0.000274563	103562776-103562796:103557628-103557648	103562776-103562796:103560041-103560061	chr10:103557648-103562776:-
2441	HSPH1	Cassette	291	1191	331	1362	385	1483	887	544	917	421	759	530	-2.78868	0.00010449	30617699-30617719:30613376-30613396	30617699-30617719:30616040-30616060	chr13:30613396-30617699:-
1302	FKBP5	Cassette	119	10212	137	10814	125	12334	35	474	41	425	34	502	-2.77767	0.000103012	35673002-35673022:35662852-35662872	35673002-35673022:35666955-35666975	chr6:35662872-35673002:-
1031	PTPN13	Cassette	417	59	426	67	487	54	343	7	279	6	344	6	-2.77747	9.15566e-05	87891281-87891301:87898436-87898456	87891281-87891301:87893185-87893205	chr4:87891301-87898436:+
3603	SENP6	Cassette	1380	1130	1509	1192	1822	1318	1549	180	1618	157	1603	209	-2.77137	3.31752e-05	76401227-76401247:76414166-76414186	76401227-76401247:76407119-76407139	chr6:76401247-76414166:+
1346	SMN2	Cassette	26	134	22	120	31	147	104	88	103	61	110	92	-2.77105	0.000101076	69402314-69402334:69408601-69408621	69402314-69402334:69408103-69408123	chr5:69402334-69408601:+
3045	PPHLN1	Cassette	750	8316	782	8354	1025	10452	2368	3712	2597	3475	2217	4068	-2.76461	3.46496e-05	41055123-41055143:41067524-41067544	41055123-41055143:41065008-41065028	chr12:41055143-41067524:+
377	ECT2	Cassette	1802	2510	1816	2663	2307	2979	6373	1395	6540	1207	6793	1429	-2.75927	7.19733e-06	173955838-173955858:173957466-173957486	173955838-173955858:173955966-173955986	chr3:173955858-173957466:+
3345	NUP98	Cassette	36	2413	44	2522	51	3107	139	1224	156	1285	130	1377	-2.75032	2.67655e-05	3731121-3731141:3713110-3713130	3731121-3731141:3722435-3722455	chr11:3713130-3731121:-
5726	TACC1	Alt5Prime	1011	1308	1019	1348	1330	1729	1891	362	2041	393	2150	437	-2.73805	7.75421e-08	38803943-38803963:38807799-38807819	38804030-38804050:38807799-38807819	chr8:38803842-38807799:+
3310	TNIK	Cassette	13	28	16	32	10	38	22	6	18	7	15	8	-2.72561	0.00252867	172308547-172308567:172302096-172302116	172308547-172308567:172307669-172307689	chr3:172302116-172308547:-
1096	POLB	Cassette	36	73	28	98	30	96	175	87	202	65	144	74	-2.7033	0.00116542	42321674-42321694:42332190-42332210	42321674-42321694:42329193-42329213	chr8:42321694-42332190:+
3441	CHEK2	Cassette	7	140	14	182	10	216	53	146	65	171	54	152	-2.70163	0.000299192	27425825-27425845:27421841-27421861	27425825-27425845:27422955-27422975	chr22:27421861-27425825:-
5972	KIAA0946	Cassette	103	1141	92	1335	111	1411	481	983	482	956	538	1003	-2.69299	2.25958e-05	75682220-75682240:75723227-75723247	75682220-75682240:75715344-75715364	chr12:75682240-75723227:+
574	GOLGA2	Cassette	1967	129	1997	156	2195	164	12748	154	15011	144	12762	163	-2.67154	5.44178e-05	130075949-130075969:130070604-130070624	130075949-130075969:130074945-130074965	chr9:130070624-130075949:-
3508	GPR126	Cassette	21	274	30	312	21	344	55	127	78	119	58	142	-2.66989	0.000735245	142801174-142801194:142806166-142806186	142801174-142801194:142803737-142803757	chr6:142801194-142806166:+
1596	CASP8	Cassette	337	106	395	128	442	157	284	19	267	13	368	16	-2.66599	0.000160627	201845724-201845744:201847856-201847876	201845724-201845744:201845865-201845885	chr2:201845744-201847856:+
2159	C13orf23	Cassette	66	1244	61	1318	78	1548	308	1089	328	802	313	1173	-2.65423	0.000190966	38509334-38509354:38503748-38503768	38509334-38509354:38506313-38506333	chr13:38503768-38509334:-
752	TIA1	Cassette	45	729	45	811	59	961	131	343	145	378	143	405	-2.6475	1.95634e-06	70309899-70309919:70308438-70308458	70309899-70309919:70309707-70309727	chr2:70308458-70309899:-
586	SNRK	Cassette	8	23	5	26	7	29	10	7	11	7	14	8	-2.64223	0.000551944	43303151-43303171:43319593-43319613	43303151-43303171:43316249-43316269	chr3:43303171-43319593:+
6	E2F6	Cassette	14	56	26	59	23	64	38	17	38	15	44	26	-2.63971	0.000858111	11523348-11523368:11511355-11511375	11523348-11523368:11514790-11514810	chr2:11511375-11523348:-
5735	SMC2	Cassette	15	326	13	345	19	400	122	426	103	406	120	448	-2.62817	2.2586e-05	105897634-105897654:105900547-105900567	105897634-105897654:105898249-105898269	chr9:105897654-105900547:+
2660	BM009	Cassette	1107	12952	1133	12894	1371	15904	3886	7356	4527	7700	4144	8529	-2.62158	5.29299e-06	130984739-130984759:130952904-130952924	130984739-130984759:130960879-130960899	chr8:130952924-130984739:-
5587	DMTF1	Cassette	6	451	6	479	10	550	64	641	62	699	53	668	-2.61913	0.000167759	86632282-86632302:86638246-86638266	86632282-86632302:86633734-86633754	chr7:86632302-86638246:+
3223	GIT1	Cassette	1831	216	2018	262	2310	276	1855	22	1900	44	1929	56	-2.61415	0.00258186	24932481-24932501:24929903-24929923	24932481-24932501:24930112-24930132	chr17:24929923-24932481:-
6228	NHLRC3	Cassette	25	801	20	823	20	944	43	332	53	328	68	387	-2.61273	0.000238909	38511828-38511848:38516226-38516246	38511828-38511848:38514241-38514261	chr13:38511848-38516226:+
2925	DNAJC8	Cassette	100	9707	112	9790	110	11576	366	5619	377	5257	320	5872	-2.60949	4.81445e-05	28409668-28409688:28407491-28407511	28409668-28409688:28409144-28409164	chr1:28407511-28409668:-
6523	XRN2	Cassette	240	32600	239	34372	302	40239	784	17076	753	17783	818	18673	-2.59743	6.59758e-07	21232091-21232111:21255127-21255147	21232091-21232111:21254916-21254936	chr20:21232111-21255127:+
5507	TANK	Cassette	6626	343	7199	351	8437	422	5609	52	5538	51	5641	38	-2.5927	7.30339e-05	161725223-161725243:161744370-161744390	161725223-161725243:161726041-161726061	chr2:161725243-161744370:+
2621	FBXL4	Cassette	48	85	71	129	75	126	96	28	73	18	67	24	-2.571	8.62211e-05	99453864-99453884:99430304-99430324	99453864-99453884:99435201-99435221	chr6:99430324-99453864:-
6052	Nbla10143	Cassette	40	246	48	226	56	299	142	104	118	108	113	125	-2.56797	0.000232817	96312454-96312474:96321134-96321154	96312454-96312474:96312558-96312578	chr10:96312474-96321134:+
1488	derp5	Cassette	69	52	84	70	93	66	139	17	132	12	132	26	-2.55633	0.00152837	15923430-15923450:15919303-15919323	15923430-15923450:15920264-15920284	chr10:15919323-15923430:-
6067	WDR20	Cassette	623	150	613	189	729	212	798	35	767	29	792	51	-2.55312	0.000541944	101676242-101676262:101731027-101731047	101676242-101676262:101729552-101729572	chr14:101676262-101731027:+
388	BNIP2	Cassette	1759	126	1842	157	2041	156	819	11	740	8	880	14	-2.55277	0.000134734	57748382-57748402:57743591-57743611	57748382-57748402:57747609-57747629	chr15:57743611-57748382:-
3104	KIF13B	Cassette	22	119	29	137	49	145	12	6	15	10	16	18	-2.55189	0.00411601	29006180-29006200:28985732-28985752	29006180-29006200:28988759-28988779	chr8:28985752-29006180:-
679	BAT2D1	Cassette	297	16276	330	16909	391	20843	1161	10705	1302	10420	1071	11513	-2.51998	3.69948e-05	169804082-169804102:169810689-169810709	169804082-169804102:169807082-169807102	chr1:169804102-169810689:+
1393	HNRNPH1	Cassette	12	1718	22	1721	19	2043	63	1096	59	1115	57	1123	-2.51284	0.000615813	178980498-178980518:178977910-178977930	178980498-178980518:178978994-178979014	chr5:178977930-178980498:-
6416	NARG1L	Cassette	48	949	68	940	65	1201	210	722	240	649	224	675	-2.49794	0.000182983	40803485-40803505:40827279-40827299	40803485-40803505:40808785-40808805	chr13:40803505-40827279:+
2424	LRRFIP2	Cassette	4467	81	4704	95	5464	107	4325	16	4090	15	4429	13	-2.49749	3.0087e-05	37145557-37145577:37113135-37113155	37145557-37145577:37138011-37138031	chr3:37113155-37145557:-
383	ATP2A1	Cassette	5	25	5	30	11	24	29	24	23	21	28	14	-2.47889	0.00907187	28822242-28822262:28823001-28823021	28822242-28822262:28822521-28822541	chr16:28822262-28823001:+
5557	PRDM2	Cassette	18	278	23	249	25	301	64	153	65	124	65	166	-2.47778	0.000235763	13972250-13972270:14015508-14015528	13972250-13972270:13977499-13977519	chr1:13972270-14015508:+
1056	KIAA1019	Cassette	18	14925	20	15724	17	18614	58	8169	61	8232	38	8300	-2.47523	0.00075188	33840535-33840555:33851331-33851351	33840535-33840555:33843651-33843671	chr21:33840555-33851331:+
3227	NQO1	Cassette	168	5	200	16	197	7	704	8	904	5	766	6	-2.47499	0.00963256	68309526-68309546:68304513-68304533	68309526-68309546:68306461-68306481	chr16:68304533-68309526:-
5385	C19orf2	Cassette	7471	8913	7861	9819	9260	11044	21253	4542	24350	4618	20966	5352	-2.4748	4.02495e-05	35125391-35125411:35167969-35167989	35125391-35125411:35153939-35153959	chr19:35125411-35167969:+
1128	PBRM1	Cassette	9118	135	9577	141	11435	160	5249	17	4781	9	5109	15	-2.47091	0.000520335	52636328-52636348:52626574-52626594	52636328-52636348:52633977-52633997	chr3:52626594-52636328:-
1266	DPP8	Cassette	622	234	794	257	931	303	1578	87	1842	104	1681	126	-2.46938	0.000100525	63596876-63596896:63591935-63591955	63596876-63596896:63595162-63595182	chr15:63591955-63596876:-
5868	C20orf72	Cassette	369	2614	458	2844	500	3137	2266	2837	2456	2505	2259	2927	-2.46067	3.78712e-05	17898993-17899013:17916808-17916828	17898993-17899013:17904326-17904346	chr20:17899013-17916808:+
5759	AK311167	Cassette	924	2503	974	2804	1090	3101	1669	834	1678	888	1792	913	-2.45448	2.84534e-07	68118706-68118726:68132924-68132944	68118706-68118726:68131482-68131502	chr9:68118726-68132924:+
5707	LARP4	Cassette	195	35	199	28	229	47	212	6	228	6	235	10	-2.45118	0.000796095	49081058-49081078:49107811-49107831	49081058-49081078:49092454-49092474	chr12:49081078-49107811:+
644	ZDHHC20	Cassette	1894	2347	1932	2397	2294	2806	4101	907	3929	852	3900	937	-2.45019	7.29348e-07	20853572-20853592:20848774-20848794	20853572-20853592:20850857-20850877	chr13:20848794-20853572:-
2484	MAPKAP1	Cassette	9	11	14	24	18	19	35	8	44	10	29	8	-2.42329	0.000433151	127509070-127509090:127459879-127459899	127509070-127509090:127471987-127472007	chr9:127459899-127509070:-
341	TBC1D13	Cassette	30	11	28	17	42	19	108	6	91	8	95	13	-2.4118	0.00499204	130590487-130590507:130593479-130593499	130590487-130590507:130592834-130592854	chr9:130590507-130593479:+
5664	STARD3NL	Cassette	1001	385	1017	386	1316	503	781	45	755	59	806	67	-2.40662	0.00012408	38184527-38184547:38213572-38213592	38184527-38184547:38185216-38185236	chr7:38184547-38213572:+
5611	BCL7A	Alt5Prime	157	58	157	47	192	56	157	15	194	11	175	7	-2.40593	0.00320448	120977195-120977215:120981380-120981400	120977258-120977278:120981380-120981400	chr12:120977093-120981380:+
3041	UCHL5	Cassette	1329	625	1337	631	1630	731	2263	211	2160	156	2234	225	-2.39911	8.23033e-05	191256849-191256869:191254553-191254573	191256849-191256869:191256114-191256134	chr1:191254573-191256849:-
5796	HELLS	Cassette	7454	398	6911	350	9006	414	5985	55	5218	44	5349	59	-2.39474	5.19894e-05	96303975-96303995:96307885-96307905	96303975-96303995:96306925-96306945	chr10:96303995-96307885:+
3026	RIF1	Cassette	561	587	627	632	730	693	690	113	606	100	643	164	-2.39416	0.000371217	152032886-152032906:152033400-152033420	152032886-152032906:152033233-152033253	chr2:152032906-152033400:+
6367	MRPL22	Cassette	213	4063	211	4128	250	4977	768	2998	858	2731	737	3038	-2.39348	3.14159e-05	154300998-154301018:154316123-154316143	154300998-154301018:154310573-154310593	chr5:154301018-154316123:+
3020	TXNDC11	Cassette	8	640	15	631	18	680	24	275	45	267	30	387	-2.39318	0.00787384	11722933-11722953:11699662-11699682	11722933-11722953:11701901-11701921	chr16:11699682-11722933:-
6050	C1orf112	Cassette	6	425	11	404	14	532	27	149	11	140	17	171	-2.37618	0.00736368	168041833-168041853:168057443-168057463	168041833-168041853:168043555-168043575	chr1:168041853-168057443:+
6901	RWDD3	Cassette	25	56	39	61	39	69	194	60	195	60	165	77	-2.37498	0.000690341	95482839-95482859:95484899-95484919	95482839-95482859:95484685-95484705	chr1:95482859-95484899:+
5856	TMEM87B	Cassette	24	340	31	354	39	393	42	119	48	70	39	114	-2.35884	0.00272639	112541095-112541115:112551239-112551259	112541095-112541115:112548959-112548979	chr2:112541115-112551239:+
412	SH3BP1	Cassette	11	45	7	43	9	70	29	27	23	28	25	32	-2.35795	0.00152538	36379806-36379826:36381878-36381898	36379806-36379826:36381224-36381244	chr22:36379826-36381878:+
325	TIAM1	Cassette	9	1294	5	1211	10	1664	7	262	8	288	9	291	-2.35177	0.000540287	31511739-31511759:31504382-31504402	31511739-31511759:31507639-31507659	chr21:31504402-31511739:-
3514	KLHDC10	Cassette	50	28	55	29	112	33	220	19	205	11	170	24	-2.35169	0.00925872	129497865-129497885:129543520-129543540	129497865-129497885:129523996-129524016	chr7:129497885-129543520:+
1065	EIF4A2	Cassette	9115	12660	9234	13678	10302	15309	41775	11900	43672	12143	41558	12171	-2.3474	4.30114e-07	187988345-187988365:187989607-187989627	187988345-187988365:187988792-187988812	chr3:187988365-187989607:+
981	TRIM33	Cassette	171	1595	195	1619	223	1800	2546	4436	2638	3973	2553	4619	-2.34691	2.1881e-05	114743601-114743621:114741985-114742005	114743601-114743621:114742115-114742135	chr1:114742005-114743601:-
6111	VAPA	Cassette	1082	141	1117	119	1244	168	975	24	844	23	893	19	-2.34581	9.40706e-05	9927043-9927063:9940391-9940411	9927043-9927063:9934920-9934940	chr18:9927063-9940391:+
6020	TSEN2	Alt5Prime	38	402	33	454	34	486	35	90	31	74	42	113	-2.32565	8.94664e-05	12501107-12501127:12506282-12506302	12501359-12501379:12506282-12506302	chr3:12501009-12506282:+
2195	MBTD1	Cassette	58	174	51	198	78	234	263	184	268	139	283	223	-2.31104	0.000449422	46692194-46692214:46657549-46657569	46692194-46692214:46691546-46691566	chr17:46657569-46692194:-
5517	PPP2R2D	Alt3Prime	140	1570	162	1636	206	1943	625	1233	580	1288	674	1347	-2.31025	1.4008e-05	133604168-133604188:133607588-133607608	133604168-133604188:133607461-133607481	chr10:133604188-133607639:+
3650	ZC3H18	Cassette	439	62	510	48	542	58	893	20	915	26	962	18	-2.3001	0.000724247	87180573-87180593:87192086-87192106	87180573-87180593:87181450-87181470	chr16:87180593-87192086:+
1753	RNF115	Cassette	458	78	572	66	610	84	1245	42	1198	27	1285	39	-2.29122	0.00065248	144357510-144357530:144361839-144361859	144357510-144357530:144359372-144359392	chr1:144357530-144361839:+
373	ZRANB2	Cassette	1230	325	1366	388	1580	416	2364	150	2714	135	2488	133	-2.29061	3.15312e-05	71305046-71305066:71303388-71303408	71305046-71305066:71304003-71304023	chr1:71303408-71305046:-
473	FOXRED1	Cassette	220	822	242	891	270	1125	399	334	492	328	416	374	-2.27867	8.75544e-05	125648539-125648559:125650431-125650451	125648539-125648559:125650031-125650051	chr11:125648559-125650431:+
1386	AF10	Cassette	114	156	119	148	119	163	339	96	345	66	320	121	-2.27679	0.00139547	22010291-22010311:22042706-22042726	22010291-22010311:22011159-22011179	chr10:22010311-22042706:+
5803	BLZF1	Cassette	39	486	32	497	38	571	58	172	56	133	48	175	-2.27449	0.000369015	167616451-167616471:167622858-167622878	167616451-167616471:167617923-167617943	chr1:167616471-167622858:+
6053	PFKM	Cassette	1028	11538	1099	12976	1285	13755	3102	7318	3451	7964	3266	7742	-2.26009	7.51857e-07	46815068-46815088:46817770-46817790	46815068-46815088:46815340-46815360	chr12:46815088-46817770:+
1214	PLOD2	Cassette	282	4811	278	4979	322	5737	97	433	110	355	119	410	-2.25905	9.806e-05	147279592-147279612:147277352-147277372	147279592-147279612:147278381-147278401	chr3:147277372-147279592:-
3060	SEC31A	Cassette	815	73	866	67	964	107	1037	14	1027	22	977	24	-2.25283	0.00172224	83988980-83989000:83984666-83984686	83988980-83989000:83985450-83985470	chr4:83984686-83988980:-
3475	CCDC88A	Cassette	104	245	136	245	149	311	26	5	15	8	21	17	-2.24574	0.023013	55389448-55389468:55382692-55382712	55389448-55389468:55383772-55383792	chr2:55382712-55389448:-
2376	SAP30BP	Cassette	100	1273	116	1501	114	1546	512	1323	484	1156	404	1395	-2.23727	0.000167167	71176280-71176300:71201114-71201134	71176280-71176300:71179490-71179510	chr17:71176300-71201114:+
2468	TCF20	Cassette	3770	65	3963	63	4874	72	2954	11	3218	15	3121	7	-2.23349	0.00218292	40895796-40895816:40887288-40887308	40895796-40895816:40894666-40894686	chr22:40887308-40895796:-
896	S100PBP	Cassette	2638	550	2441	590	3161	688	2631	126	2652	117	2716	137	-2.22844	1.24087e-05	33068235-33068255:33091266-33091286	33068235-33068255:33072221-33072241	chr1:33068255-33091266:+
6388	C1orf58	Cassette	129	5406	143	5562	150	6539	375	3161	409	3149	322	3451	-2.22488	0.000121281	220959304-220959324:220964056-220964076	220959304-220959324:220962383-220962403	chr1:220959324-220964056:+
5308	RAB9A	Cassette	659	866	788	975	885	1077	295	89	303	73	298	80	-2.22133	2.3897e-05	13617308-13617328:13636760-13636780	13617308-13617328:13631853-13631873	chrX:13617328-13636760:+
404	CSPP1	Cassette	44	625	59	654	54	775	126	385	156	355	138	444	-2.21945	0.000358059	68212372-68212392:68228812-68228832	68212372-68212392:68224571-68224591	chr8:68212392-68228812:+
1358	PTDSS2	Cassette	352	1069	413	1123	423	1316	790	523	862	582	930	531	-2.21781	2.16521e-05	450268-450288:469084-469104	450268-450288:463894-463914	chr11:450288-469084:+
3397	IMAA	Cassette	659	1004	720	1105	811	1168	1815	618	1958	504	1784	681	-2.21774	0.000205478	29513708-29513728:29485051-29485071	29513708-29513728:29488130-29488150	chr16:29485071-29513708:-
3282	EMR2	MulSkip	267	2077	313	2375	329	2471	44	79	51	90	58	81	-2.21552	4.71562e-05	14744153-14744173:14737596-14737616	14744153-14744173:14738901-14738921	chr19:14737616-14744153:-
1027	FUBP3	Cassette	9	354	7	345	11	426	29	270	28	226	25	250	-2.21416	0.000105899	132444952-132444972:132475161-132475181	132444952-132444972:132460690-132460710	chr9:132444972-132475161:+
2314	PHF21A	Cassette	44	118	33	153	34	187	199	173	231	174	199	211	-2.20732	0.00302207	45927012-45927032:45916419-45916439	45927012-45927032:45924205-45924225	chr11:45916439-45927012:-
5686	DHX35	Cassette	27	159	29	160	41	221	41	72	80	66	69	85	-2.20553	0.0022463	37031251-37031271:37045755-37045775	37031251-37031271:37034615-37034635	chr20:37031271-37045755:+
6407	MYB	Cassette	45	1019	57	984	64	1255	821	3591	865	3537	899	3959	-2.20158	4.87728e-05	135548831-135548851:135552621-135552641	135548831-135548851:135550664-135550684	chr6:135548851-135552621:+
1766	NUMB	Cassette	9071	667	9483	721	10901	820	13307	214	12714	181	12992	247	-2.19807	5.54234e-05	72859590-72859610:72833726-72833746	72859590-72859610:72852863-72852883	chr14:72833746-72859590:-
6588	TOP1	Cassette	70	72651	76	74113	103	92342	284	64802	332	62876	286	62865	-2.19261	2.81405e-05	39091489-39091509:39138224-39138244	39091489-39091509:39123447-39123467	chr20:39091509-39138224:+
2398	DHX33	Cassette	10	2319	14	2461	13	2892	19	847	12	773	28	926	-2.19243	0.00197773	5300040-5300060:5298004-5298024	5300040-5300060:5299295-5299315	chr17:5298024-5300040:-
6013	MARK3	Cassette	14	679	23	862	18	857	115	1046	109	1015	107	1152	-2.18947	0.000102942	102998531-102998551:103002061-103002081	102998531-102998551:103001646-103001666	chr14:102998551-103002061:+
1045	CDK5RAP2	Cassette	330	436	382	460	435	584	1474	399	1338	331	1402	478	-2.18258	0.000117356	122269958-122269978:122260701-122260721	122269958-122269978:122262746-122262766	chr9:122260721-122269958:-
575	RXRB	Cassette	106	105	114	140	138	163	285	88	381	75	327	84	-2.17466	0.000502471	33275996-33276016:33274199-33274219	33275996-33276016:33275151-33275171	chr6:33274219-33275996:-
162	ANGEL2	Cassette	271	131	323	169	298	182	114	19	144	14	171	18	-2.16695	0.00116331	211244997-211245017:211240328-211240348	211244997-211245017:211240857-211240877	chr1:211240348-211244997:-
5921	KLHL7	Cassette	2791	89	2866	99	3421	89	1574	11	1828	17	1626	8	-2.16191	0.00177975	23112270-23112290:23129920-23129940	23112270-23112290:23123977-23123997	chr7:23112290-23129920:+
1741	TEAD1	Cassette	545	4700	587	4813	728	5516	272	542	297	570	356	565	-2.15463	4.81628e-05	12840417-12840437:12842960-12842980	12840417-12840437:12842808-12842828	chr11:12840437-12842960:+
2079	DNAJC1	Cassette	75	261	77	278	96	298	315	237	323	223	289	246	-2.15427	3.93757e-05	22257974-22257994:22249878-22249898	22257974-22257994:22257467-22257487	chr10:22249898-22257974:-
975	BCLAF1	Alt3Prime	150	1838	138	1893	169	2186	291	915	330	835	279	875	-2.14838	4.67065e-05	136640695-136640715:136638800-136638820	136640695-136640715:136639319-136639339	chr6:136638673-136640695:-
60	ZNF138	Cassette	39	12	52	29	57	42	222	24	253	26	232	31	-2.13744	0.00535863	63892364-63892384:63929263-63929283	63892364-63892384:63912730-63912750	chr7:63892384-63929263:+
6089	LRRC28	Cassette	37	707	25	767	31	872	129	819	181	877	140	884	-2.13588	0.00097248	97719219-97719239:97743757-97743777	97719219-97719239:97720833-97720853	chr15:97719239-97743757:+
3525	DPF2	Cassette	117	57	132	87	171	64	175	32	148	12	156	15	-2.13248	0.00758826	64868096-64868116:64869712-64869732	64868096-64868116:64868626-64868646	chr11:64868116-64869712:+
886	C2orf4	Cassette	89	775	97	848	108	883	185	382	217	356	174	382	-2.129	8.56854e-05	31970564-31970584:31948505-31948525	31970564-31970584:31962015-31962035	chr2:31948525-31970564:-
3166	MIER1	Cassette	88	229	112	247	132	279	58	34	60	27	60	33	-2.12851	0.000132015	67164493-67164513:67178298-67178318	67164493-67164513:67167157-67167177	chr1:67164513-67178298:+
152	PLEKHM2	Cassette	103	856	80	1025	108	1038	100	244	114	285	161	325	-2.12565	0.000514774	15918982-15919002:15924398-15924418	15918982-15919002:15920410-15920430	chr1:15919002-15924398:+
5738	GPBP1	Cassette	1335	2026	1467	2366	1658	2490	2688	990	2716	849	2767	1065	-2.12474	2.54905e-05	56545757-56545777:56562429-56562449	56545757-56545777:56552959-56552979	chr5:56545777-56562429:+
1451	EYA3	Cassette	218	60	221	72	275	71	323	19	353	19	306	27	-2.12425	0.000917452	28199057-28199077:28196456-28196476	28199057-28199077:28197429-28197449	chr1:28196476-28199057:-
1435	SKP2	AltEnd	74	143	59	127	77	157	87	48	79	29	76	39	-2.11687	0.000343797	36213131-36213151:36219698-36219718	36213131-36213151:36217676-36217696	chr5:36213151-36219904:+
3494	CCM2	Cassette	763	1871	834	2164	905	2425	1452	892	1673	907	1546	979	-2.11233	1.11185e-05	45006467-45006487:45070041-45070061	45006467-45006487:45044376-45044396	chr7:45006487-45070041:+
2344	RBM5	Cassette	548	1540	607	1407	598	1690	2230	1393	2225	1274	2175	1402	-2.10639	3.92655e-05	49987809-49987829:50060681-50060701	49987809-49987829:50011876-50011896	chr3:49987829-50060681:+
1238	KIAA1830	Cassette	19	76	17	93	15	88	12	8	7	20	13	11	-2.10521	0.035088	64528237-64528257:64518682-64518702	64528237-64528257:64519987-64520007	chr18:64518702-64528237:-
5414	WNT2B	Cassette	7	64	6	91	9	88	9	38	15	33	18	33	-2.105	0.00814646	112811716-112811736:112859018-112859038	112811716-112811736:112835155-112835175	chr1:112811736-112859018:+
2673	PISD	Cassette	10	118	7	126	8	144	43	136	53	178	36	163	-2.10425	0.00124042	30388129-30388149:30374242-30374262	30388129-30388149:30376744-30376764	chr22:30374262-30388129:-
369	BRE	TwoMulx	33	75	58	58	56	102	36	18	43	12	45	17	-2.0984	0.00810557	28374842-28374862:28386452-28386472	28374842-28374862:28403644-28403664	chr2:28374862-28414820:+
2201	AZI2	Cassette	25	2265	41	2652	44	2654	61	786	42	799	45	841	-2.08993	0.00125683	28354987-28355007:28353360-28353380	28354987-28355007:28354511-28354531	chr3:28353380-28354987:-
2063	SFRS7	Cassette	15839	1864	17252	2008	19982	2224	17096	463	19233	463	17470	534	-2.0858	3.43785e-05	38830174-38830194:38829279-38829299	38830174-38830194:38829972-38829992	chr2:38829299-38830174:-
1029	SRPK1	Cassette	7	99	6	94	5	109	8	38	15	43	11	52	-2.07652	0.00247515	35946688-35946708:35945636-35945656	35946688-35946708:35946229-35946249	chr6:35945656-35946688:-
5446	C11orf30	Cassette	13	2115	15	2119	18	2415	121	4095	146	4495	104	4180	-2.06742	0.000122163	75861512-75861532:75902077-75902097	75861512-75861532:75884906-75884926	chr11:75861532-75902077:+
6275	YPEL5	Cassette	133	48	148	50	169	69	303	20	336	27	297	38	-2.0656	0.00216767	30224891-30224911:30232997-30233017	30224891-30224911:30232219-30232239	chr2:30224911-30232997:+
1938	PDK1	Cassette	60	260	58	297	76	288	22	23	22	21	20	23	-2.06505	0.000151638	173135245-173135265:173137476-173137496	173135245-173135265:173135714-173135734	chr2:173135265-173137476:+
3175	ITSN	Cassette	61	1263	57	1284	67	1554	38	165	25	155	34	188	-2.06111	0.00020545	34113477-34113497:34120991-34121011	34113477-34113497:34117660-34117680	chr21:34113497-34120991:+
6761	HHAT	Cassette	5	28	12	37	16	37	31	22	31	29	35	29	-2.06055	0.0063305	208627528-208627548:208644430-208644450	208627528-208627548:208640434-208640454	chr1:208627548-208644430:+
5570	MST4	Cassette	12	284	14	286	8	315	38	203	30	262	46	259	-2.05977	0.00482666	131030258-131030278:131032777-131032797	131030258-131030278:131031186-131031206	chrX:131030278-131032777:+
1984	KIAA0389	Cassette	1863	982	2045	1084	2154	1299	2806	386	3467	383	3056	473	-2.05422	0.000192248	76675044-76675064:76680499-76680519	76675044-76675064:76678108-76678128	chr6:76675064-76680499:+
2756	DDX42	Cassette	475	24465	521	25642	569	29736	1615	19286	1620	18574	1547	21766	-2.03456	2.68917e-05	59229171-59229191:59231559-59231579	59229171-59229191:59230680-59230700	chr17:59229191-59231559:+
6559	ABI2	Cassette	6257	653	6633	644	7401	716	16186	413	15303	345	15712	392	-2.03129	6.43436e-06	203939992-203940012:203953175-203953195	203939992-203940012:203949024-203949044	chr2:203940012-203953175:+
943	ATXN2	Cassette	310	976	335	1095	362	1267	929	710	954	661	842	851	-2.02418	0.000279695	110378215-110378235:110375007-110375027	110378215-110378235:110376012-110376032	chr12:110375027-110378215:-
160	AMBRA1	Cassette	7	11	7	14	14	9	27	8	25	11	30	7	-2.01783	0.023351	46520070-46520090:46486476-46486496	46520070-46520090:46490919-46490939	chr11:46486496-46520070:-
2700	C11orf30	Cassette	88	33	96	28	107	40	307	32	319	20	295	28	-2.0142	0.00139692	75842060-75842080:75846874-75846894	75842060-75842080:75843440-75843460	chr11:75842080-75846874:+
5809	IL6ST	Cassette	51	523	53	623	60	666	25	60	30	47	14	76	-2.01153	0.0190696	55287609-55287629:55283916-55283936	55287609-55287629:55286557-55286577	chr5:55283936-55287609:-
6795	CPEB2	Cassette	171	138	235	141	243	177	200	27	158	32	212	42	-2.00828	0.000910876	14643913-14643933:14663135-14663155	14643913-14643933:14651185-14651205	chr4:14643933-14663135:+
413	YY1AP1	Cassette	245	27	286	21	372	28	981	13	963	25	990	28	-1.98934	0.00726077	153925073-153925093:153916851-153916871	153925073-153925093:153924596-153924616	chr1:153916871-153925073:-
2345	ARP11	Cassette	6	27	16	43	8	43	53	58	61	58	55	55	-1.98838	0.00288263	152087924-152087944:152128548-152128568	152087924-152087944:152111204-152111224	chr7:152087944-152128548:+
1502	RHOT1	Cassette	142	1514	177	1789	211	1930	190	466	200	455	179	526	-1.96991	0.000101778	27559421-27559441:27575747-27575767	27559421-27559441:27562247-27562267	chr17:27559441-27575747:+
6898	SC4MOL	Cassette	650	2281	620	2405	755	2887	2851	2717	3519	3209	2307	2309	-1.96771	4.98819e-06	166468346-166468366:166478390-166478410	166468346-166468366:166473941-166473961	chr4:166468366-166478390:+
5398	AFG3L1	Cassette	229	116	250	109	250	133	530	60	533	62	528	79	-1.96601	0.000219606	88571691-88571711:88574150-88574170	88571691-88571711:88572718-88572738	chr16:88571711-88574150:+
416	ENAH	Cassette	1562	2136	1610	2517	1914	2695	1391	554	1329	398	1344	574	-1.96164	0.000302189	223762275-223762295:223755375-223755395	223762275-223762295:223759358-223759378	chr1:223755395-223762275:-
1107	MYNN	Cassette	11	1666	7	1747	10	2071	59	2457	63	2585	33	2568	-1.95983	0.00609092	170983105-170983125:170985103-170985123	170983105-170983125:170983958-170983978	chr3:170983125-170985103:+
2027	EIF4G3	Cassette	13	52	15	61	14	58	50	59	65	52	42	51	-1.95917	0.000548699	21168553-21168573:21141390-21141410	21168553-21168573:21149171-21149191	chr1:21141410-21168553:-
6346	XPC	Cassette	42	4911	47	5531	63	6161	208	5507	220	5967	179	5737	-1.95653	9.18008e-05	14186941-14186961:14183737-14183757	14186941-14186961:14184864-14184884	chr3:14183757-14186941:-
2522	CSNK1A1	Cassette	175	288	211	282	178	359	241	91	251	100	233	120	-1.94645	0.000903389	148880045-148880065:148872945-148872965	148880045-148880065:148877613-148877633	chr5:148872965-148880045:-
6032	GCC2	Cassette	71	2929	55	3390	72	3694	267	3288	317	3186	184	3390	-1.94607	0.00315837	108432557-108432577:108435286-108435306	108432557-108432577:108433915-108433935	chr2:108432577-108435286:+
6066	UGCGL1	Alt5Prime	650	79	623	133	760	101	570	26	453	16	559	21	-1.94406	0.00213003	128565406-128565426:128571472-128571492	128565620-128565640:128571472-128571492	chr2:128565251-128571472:+
2297	UTX	Cassette	1480	172	1453	201	1667	198	363	13	342	12	447	12	-1.94096	0.000237201	44804325-44804345:44805512-44805532	44804325-44804345:44804797-44804817	chrX:44804345-44805512:+
2960	GSK3B	Cassette	208	58	197	56	215	72	403	27	460	33	444	44	-1.93347	0.000561233	121077949-121077969:121065122-121065142	121077949-121077969:121068145-121068165	chr3:121065142-121077949:-
2806	RAD17	Cassette	860	19	844	20	1093	19	1451	11	1347	6	1433	7	-1.92862	0.00210743	68702734-68702754:68703616-68703636	68702734-68702754:68703036-68703056	chr5:68702754-68703616:+
2075	JARID1A	Cassette	3198	1373	3446	1436	3604	1589	3617	397	3730	372	3734	493	-1.92342	9.17894e-05	272185-272205:265069-265089	272185-272205:265614-265634	chr12:265089-272185:-
6425	Chk2	Cassette	232	636	206	651	226	784	916	779	1003	688	833	826	-1.89973	0.000487169	27435993-27436013:27425905-27425925	27435993-27436013:27429534-27429554	chr22:27425925-27435993:-
2165	PAM	Cassette	2318	554	2494	620	2771	741	1343	95	1400	98	1381	86	-1.89574	1.50709e-05	102324812-102324832:102353874-102353894	102324812-102324832:102337718-102337738	chr5:102324832-102353874:+
6824	MYO6	Cassette	106	240	119	310	131	330	351	283	351	210	463	277	-1.89535	0.000262733	76661677-76661697:76674041-76674061	76661677-76661697:76664809-76664829	chr6:76661697-76674041:+
5688	pp12616	Cassette	202	3497	201	3738	250	4378	1328	6462	1419	6399	1459	7380	-1.88887	5.39454e-06	81319233-81319253:81495973-81495993	81319233-81319253:81390069-81390089	chr5:81319253-81495973:+
2294	DCUN1D5	Cassette	484	2149	498	2423	562	2546	413	500	424	509	440	586	-1.88666	7.18981e-06	102459194-102459214:102442486-102442506	102459194-102459214:102458758-102458778	chr11:102442506-102459194:-
582	CPEB4	Cassette	74	105	69	121	84	134	68	30	78	25	72	40	-1.88634	0.00156602	173270193-173270213:173304575-173304595	173270193-173270213:173292058-173292078	chr5:173270213-173304575:+
1477	TRAF3	Cassette	26	1115	19	1170	33	1359	14	177	17	170	12	205	-1.88466	0.00288809	102313745-102313765:102406274-102406294	102313745-102313765:102366423-102366443	chr14:102313765-102406274:+
6727	dJ1198O21.1	Cassette	1778	259	1821	260	2137	302	1704	65	1370	45	1738	81	-1.88449	0.00021217	29697745-29697765:29698909-29698929	29697745-29697765:29698033-29698053	chr22:29697765-29698909:+
5175	CDCA2	Cassette	800	125	765	134	1003	155	1119	48	1289	48	1156	61	-1.883	0.000277308	25383393-25383413:25393345-25393365	25383393-25383413:25385545-25385565	chr8:25383413-25393345:+
6466	AKAP9	Alt5Prime	65	4651	57	4852	74	5612	295	6364	283	5870	327	6730	-1.8828	1.62252e-05	91537412-91537432:91538154-91538174	91537436-91537456:91538154-91538174	chr7:91537279-91538154:+
5775	MLF1	Cassette	1117	371	1211	402	1250	432	1062	115	1236	101	1183	102	-1.88075	0.00011728	159771854-159771874:159792916-159792936	159771854-159771874:159789334-159789354	chr3:159771874-159792916:+
1098	PSMG4	Cassette	22	64	40	65	36	88	55	40	76	28	45	39	-1.87899	0.0141015	3204409-3204429:3212823-3212843	3204409-3204429:3208916-3208936	chr6:3204429-3212823:+
5278	VAP-B	Cassette	75	414	75	410	117	568	142	186	117	157	128	215	-1.87762	0.000128898	56426805-56426825:56447406-56447426	56426805-56426825:56443063-56443083	chr20:56426825-56447406:+
2710	RHBDD2	Cassette	418	57	422	44	509	49	1168	36	1300	35	1193	40	-1.87347	0.000458094	75346494-75346514:75349082-75349102	75346494-75346514:75348618-75348638	chr7:75346514-75349082:+
1108	TXNDC11	Cassette	37	83	67	81	52	97	56	33	46	13	50	31	-1.87152	0.0143326	11735338-11735358:11723007-11723027	11735338-11735358:11732111-11732131	chr16:11723027-11735338:-
6745	ZFYVE27	Cassette	183	90	193	105	202	117	162	20	147	27	155	22	-1.86316	0.000506781	99502909-99502929:99507011-99507031	99502909-99502929:99504473-99504493	chr10:99502929-99507011:+
1665	AFF4	Cassette	135	2966	147	3255	132	3633	339	2151	388	2193	323	2516	-1.86095	0.000415905	132295768-132295788:132267975-132267995	132295768-132295788:132290778-132290798	chr5:132267995-132295768:-
6031	KLRAQ1	Alt3Prime	292	35	294	55	337	55	700	30	658	34	725	25	-1.86089	0.00184685	48531699-48531719:48535237-48535257	48531699-48531719:48535198-48535218	chr2:48531719-48535384:+
6638	CLEC16A	Alt5Prime	222	875	234	852	276	1004	273	293	304	311	291	297	-1.84727	2.11384e-06	11004595-11004615:11021550-11021570	11004643-11004663:11021550-11021570	chr16:11004431-11021550:+
876	EIF4H	Cassette	11000	13017	11546	12979	12961	15687	13600	4747	15330	4547	15001	5021	-1.84599	1.80909e-05	73242164-73242184:73247006-73247026	73242164-73242184:73242512-73242532	chr7:73242184-73247006:+
493	SPIRE1	Cassette	324	15	439	24	420	24	505	8	485	5	523	10	-1.84448	0.00273053	12483070-12483090:12469850-12469870	12483070-12483090:12475979-12475999	chr18:12469870-12483070:-
477	ARID4B	Cassette	283	3889	293	3856	317	4529	748	2966	762	2527	668	2861	-1.83991	8.7812e-05	233449730-233449750:233426033-233426053	233449730-233449750:233443944-233443964	chr1:233426053-233449730:-
6551	EPS8L1	Cassette	10	49	14	55	19	58	37	54	46	42	55	53	-1.8387	0.00320377	60286804-60286824:60289020-60289040	60286804-60286824:60286946-60286966	chr19:60286824-60289020:+
1873	FAM76A	Cassette	34	63	33	67	40	64	47	27	47	25	44	19	-1.83717	0.000317185	27943889-27943909:27954292-27954312	27943889-27943909:27948165-27948185	chr1:27943909-27954292:+
779	DKFZp762G052	Cassette	602	3603	706	3574	748	4463	1396	1969	1255	1874	1171	2243	-1.82859	0.000312931	56980750-56980770:56978323-56978343	56980750-56980770:56979408-56979428	chr15:56978343-56980750:-
2786	SLC35D2	Cassette	17	3921	19	4029	27	4508	56	3113	64	3373	58	3609	-1.82842	0.00030673	98126193-98126213:98123424-98123444	98126193-98126213:98124163-98124183	chr9:98123444-98126193:-
2	TPP2	Cassette	3543	1773	3820	1883	4371	2111	2486	330	2423	332	2549	377	-1.82292	3.02211e-06	102099817-102099837:102107406-102107426	102099817-102099837:102101709-102101729	chr13:102099837-102107406:+
1060	PI4KB	Cassette	538	36	590	51	737	54	1798	35	1900	34	1780	49	-1.82195	0.00113526	149554672-149554692:149546881-149546901	149554672-149554692:149549335-149549355	chr1:149546901-149554672:-
5370	KLHL24	Cassette	389	15	403	10	441	16	762	8	687	8	771	5	-1.81746	0.00516091	184836255-184836275:184843961-184843981	184836255-184836275:184836702-184836722	chr3:184836275-184843961:+
6716	LOC728323	Cassette	379	1882	404	1966	490	2263	225	362	267	275	257	398	-1.81419	0.000956605	242713259-242713279:242750167-242750187	242713259-242713279:242729607-242729627	chr2:242713279-242750167:+
1362	NF2	Cassette	40	15289	35	15944	35	18637	18	3725	38	3278	33	3960	-1.81189	0.00996589	28407570-28407590:28420740-28420760	28407570-28407590:28409008-28409028	chr22:28407590-28420740:+
3189	NF2	Cassette	40	15289	35	15944	35	18637	18	3725	38	3278	33	3960	-1.81189	0.00996589	28407570-28407590:28420740-28420760	28407570-28407590:28409008-28409028	chr22:28407590-28420740:+
215	MADD	Cassette	30	403	15	419	18	463	131	833	160	913	155	966	-1.80519	0.00588616	47302684-47302704:47306784-47306804	47302684-47302704:47304864-47304884	chr11:47302704-47306784:+
1636	SMAD2	Cassette	622	1792	697	1899	833	2201	1056	877	1177	802	978	846	-1.80165	8.86534e-05	43676889-43676909:43649785-43649805	43676889-43676909:43650913-43650933	chr18:43649805-43676889:-
145	CAMK2G	Cassette	137	1181	146	1233	163	1401	357	911	429	893	355	998	-1.79633	0.000150028	75267231-75267251:75253828-75253848	75267231-75267251:75255091-75255111	chr10:75253848-75267231:-
766	CAMK2G	Cassette	137	1181	146	1233	163	1401	357	911	429	893	355	998	-1.79633	0.000150028	75267231-75267251:75253828-75253848	75267231-75267251:75255091-75255111	chr10:75253848-75267231:-
2573	TYMS	Cassette	26	5300	26	5294	41	6850	79	4386	89	4582	79	4636	-1.78985	8.3425e-05	652300-652320:660691-660711	652300-652320:659071-659091	chr18:652320-660691:+
2548	PICALM	Cassette	56	579	67	616	82	651	111	354	174	329	123	386	-1.77253	0.00282554	85369819-85369839:85365353-85365373	85369819-85369839:85366764-85366784	chr11:85365373-85369819:-
923	PXDN	Cassette	775	522	847	572	931	522	388	65	362	73	372	71	-1.76858	0.000119741	1674706-1674726:1666910-1666930	1674706-1674726:1670462-1670482	chr2:1666930-1674706:-
1171	FBXL20	Cassette	18	2070	22	2224	23	2597	44	1729	64	1616	53	1785	-1.76526	0.000838283	34706905-34706925:34692614-34692634	34706905-34706925:34695332-34695352	chr17:34692634-34706905:-
5510	TAF1B	Cassette	139	3425	139	3845	172	4249	235	1872	233	1776	269	1921	-1.75972	1.62528e-05	9925989-9926009:9940285-9940305	9925989-9926009:9933444-9933464	chr2:9926009-9940285:+
3	BTBD10	Cassette	43	1833	42	1801	58	2279	47	523	40	550	50	614	-1.75217	5.54985e-05	13441214-13441234:13399941-13399961	13441214-13441234:13423284-13423304	chr11:13399961-13441214:-
3107	MAP4	Cassette	27	7359	23	8393	36	9316	47	3922	42	3824	43	3971	-1.73234	0.000422523	47893910-47893930:47888574-47888594	47893910-47893930:47892374-47892394	chr3:47888594-47893910:-
158	ARHGEF10	Cassette	1240	276	1326	271	1561	340	788	49	973	62	893	61	-1.73135	6.02629e-06	1812287-1812307:1818207-1818227	1812287-1812307:1815620-1815640	chr8:1812307-1818207:+
5556	SNX25	Alt5Prime	147	6292	127	6750	131	7804	225	3074	164	2743	197	3248	-1.72293	0.000515983	186490841-186490861:186497526-186497546	186490887-186490907:186497526-186497546	chr4:186490742-186497526:+
471	EXOSC1	Cassette	151	56	141	74	187	66	633	78	814	84	572	86	-1.7224	0.00195888	99195478-99195498:99190986-99191006	99195478-99195498:99193038-99193058	chr10:99191006-99195478:-
631	SETD8	Cassette	447	929	418	941	626	1169	2079	1316	2424	1448	2049	1323	-1.72043	3.52737e-05	122434688-122434708:122441129-122441149	122434688-122434708:122439932-122439952	chr12:122434708-122441129:+
5227	TYW1	Cassette	74	2541	84	2775	85	3305	249	2939	303	3021	269	2864	-1.71254	6.88818e-05	66152468-66152488:66169706-66169726	66152468-66152488:66158256-66158276	chr7:66152488-66169706:+
2449	FMR1	Cassette	1638	147	1686	139	1956	161	3203	74	3033	86	3150	84	-1.70786	6.05173e-05	146826791-146826811:146829786-146829806	146826791-146826811:146827309-146827329	chrX:146826811-146829786:+
1767	CD97	MulSkip	7137	3914	7471	4391	8257	4922	2140	409	2439	398	2605	462	-1.70614	2.28548e-05	14362871-14362891:14369469-14369489	14362871-14362891:14368153-14368173	chr19:14362891-14369469:+
5824	FNDC3A	Cassette	51	3747	38	4025	46	4479	62	1610	71	1648	53	1925	-1.70441	0.00246473	48640868-48640888:48646571-48646591	48640868-48640888:48644179-48644199	chr13:48640888-48646571:+
285	PHKB	Cassette	29	58	23	72	34	72	28	18	25	22	22	15	-1.70107	0.00229961	46052818-46052838:46088810-46088830	46052818-46052838:46055293-46055313	chr16:46052838-46088810:+
5755	DKFZp666E123	Cassette	69	79	79	89	85	96	31	8	31	13	28	11	-1.69955	0.00150123	10441800-10441820:10473467-10473487	10441800-10441820:10458729-10458749	chr16:10441820-10473467:+
2030	PCBP2	Cassette	1272	4940	1449	5743	1485	6409	5018	6641	5721	6428	4909	6475	-1.69398	4.8633e-05	52147324-52147344:52148827-52148847	52147324-52147344:52147855-52147875	chr12:52147344-52148827:+
3293	FBXW11	Cassette	20	31	14	34	16	37	55	37	51	34	61	35	-1.69338	0.00148758	171366066-171366086:171317287-171317307	171366066-171366086:171356640-171356660	chr5:171317307-171366066:-
1008	DLG1	Cassette	36	90	52	97	49	114	57	32	46	35	61	46	-1.69131	0.000919052	198405692-198405712:198361044-198361064	198405692-198405712:198372986-198373006	chr3:198361064-198405692:-
1606	NASP	Cassette	10194	3198	9893	3830	12328	5948	8147	914	7507	855	8032	1113	-1.68285	0.0011865	45844830-45844850:45851427-45851447	45844830-45844850:45845579-45845599	chr1:45844850-45851427:+
5672	arh3	Cassette	9	2613	9	2719	7	3093	15	1402	15	1428	12	1615	-1.6721	0.00292103	36327283-36327303:36329805-36329825	36327283-36327303:36329431-36329451	chr1:36327303-36329805:+
6391	VEZT	Cassette	130	2264	122	2321	151	2636	128	859	142	668	155	895	-1.66257	0.000421222	94169958-94169978:94175056-94175076	94169958-94169978:94174456-94174476	chr12:94169978-94175056:+
6183	RNF13	Cassette	3755	451	3812	445	4410	586	5162	186	5226	198	5293	228	-1.66186	6.36857e-05	151013810-151013830:151046487-151046507	151013810-151013830:151014401-151014421	chr3:151013830-151046487:+
1314	DAZAP1	Cassette	226	3751	223	3908	305	4317	384	1969	368	1753	397	2141	-1.65531	9.84625e-05	1373375-1373395:1379840-1379860	1373375-1373395:1376876-1376896	chr19:1373395-1379840:+
6478	ZNF131	Cassette	267	4431	309	4821	316	5112	398	2096	443	2128	434	2303	-1.65453	6.22737e-06	43159149-43159169:43197107-43197127	43159149-43159169:43175023-43175043	chr5:43159169-43197107:+
5185	ZC3H14	Cassette	1453	5418	1516	5607	1710	6434	3049	3660	2964	3280	3084	3894	-1.65043	7.83074e-06	88114217-88114237:88138020-88138040	88114217-88114237:88132830-88132850	chr14:88114237-88138020:+
1612	VPS26	Cassette	455	2938	484	3238	519	3678	910	1869	905	1822	828	2000	-1.64596	5.7212e-05	70562789-70562809:70586768-70586788	70562789-70562809:70585573-70585593	chr10:70562809-70586768:+
1745	RHOC	Cassette	7223	1643	7977	1595	9312	2029	5123	341	5779	425	5611	373	-1.64285	2.30083e-05	113051222-113051242:113047931-113047951	113051222-113051242:113049293-113049313	chr1:113047951-113051222:-
6674	SS18L1	Cassette	1803	720	2012	817	2159	843	3429	469	3889	472	3636	461	-1.63696	6.52966e-06	60152320-60152340:60167122-60167142	60152320-60152340:60162731-60162751	chr20:60152340-60167122:+
2488	NCOR1	Cassette	3538	7098	3818	7466	4324	8542	7356	4472	7081	4732	7347	4703	-1.63243	2.35311e-06	15995984-15996004:15993536-15993556	15995984-15996004:15995635-15995655	chr17:15993556-15995984:-
509	BAZ1A	Cassette	129	712	145	795	176	815	402	700	453	637	398	768	-1.63012	0.000497444	34331731-34331751:34324938-34324958	34331731-34331751:34325158-34325178	chr14:34324958-34331731:-
6512	C1orf151	Cassette	40873	134	43203	139	50318	204	10659	13	10936	14	10599	10	-1.61982	0.000732592	19796170-19796190:19821180-19821200	19796170-19796190:19816338-19816358	chr1:19796190-19821180:+
3024	MAPT	Cassette	57	99	61	94	55	88	774	429	879	409	785	450	-1.61876	0.000108463	41395652-41395672:41411576-41411596	41395652-41395672:41405060-41405080	chr17:41395672-41411576:+
6035	DKFZp434N2030	Cassette	806	30	899	27	1003	34	825	5	906	13	851	13	-1.61138	0.0214661	86953626-86953646:86960732-86960752	86953626-86953646:86958055-86958075	chr12:86953646-86960732:+
2084	ASCC2	Cassette	65	113	92	114	100	112	98	37	130	53	132	73	-1.6083	0.00323522	28564166-28564186:28558311-28558331	28564166-28564186:28560519-28560539	chr22:28558331-28564166:-
3069	NFIB	Cassette	341	218	366	175	445	195	87	19	85	9	132	27	-1.60791	0.0124216	14102997-14103017:14078305-14078325	14102997-14103017:14092489-14092509	chr9:14078325-14102997:-
2870	MYOF	Cassette	572	1419	661	1490	740	1745	1508	1196	1637	1128	1617	1378	-1.60782	8.23629e-05	95145888-95145908:95138881-95138901	95145888-95145908:95142682-95142702	chr10:95138901-95145888:-
1742	NUP98	Cassette	8	2321	10	2361	16	2919	19	1424	24	1368	14	1449	-1.60695	0.00699	3669152-3669172:3661227-3661247	3669152-3669172:3663980-3664000	chr11:3661247-3669152:-
2514	TPM3	Cassette	53	124	46	96	45	128	40	18	28	23	21	28	-1.60553	0.0271735	152412007-152412027:152409791-152409811	152412007-152412027:152410568-152410588	chr1:152409811-152412007:-
389	TSC2	Cassette	77	185	83	213	87	230	66	72	71	47	81	66	-1.5973	0.00169055	2066567-2066587:2069033-2069053	2066567-2066587:2067599-2067619	chr16:2066587-2069033:+
5928	HAUS2	Cassette	525	8012	551	8088	615	9860	724	3788	796	3928	765	3852	-1.59599	3.56703e-06	40628435-40628455:40638828-40638848	40628435-40628455:40637687-40637707	chr15:40628455-40638828:+
6686	CCNT2	Cassette	968	18	1138	22	1221	22	1077	5	1062	8	1183	8	-1.59182	0.00173446	135416694-135416714:135420140-135420160	135416694-135416714:135419928-135419948	chr2:135416714-135420140:+
113	FNBP4	Cassette	282	11	372	16	421	14	558	6	629	8	592	9	-1.582	0.000930383	47710664-47710684:47709669-47709689	47710664-47710684:47710327-47710347	chr11:47709689-47710664:-
1789	CEP110	Cassette	22	58	8	63	30	75	35	41	38	48	44	58	-1.57797	0.0435615	19442891-19442911:19446689-19446709	19442891-19442911:19444541-19444561	chr16:19442911-19446689:+
6169	C10orf28	Cassette	36	95	45	88	59	114	71	50	85	52	71	62	-1.57605	0.00167367	99884433-99884453:99912629-99912649	99884433-99884453:99905839-99905859	chr10:99884453-99912629:+
1034	SNX14	Cassette	9888	3202	10550	3130	11822	4019	7305	768	7000	706	7594	883	-1.57581	4.70149e-05	86308421-86308441:86303341-86303361	86308421-86308441:86305281-86305301	chr6:86303361-86308421:-
5147	DKFZp762G094	Cassette	25	628	56	692	43	814	67	359	69	377	60	461	-1.56909	0.0101263	21493872-21493892:21499332-21499352	21493872-21493892:21496281-21496301	chr12:21493892-21499332:+
1903	C2orf33	Cassette	41	236	54	236	37	292	47	102	50	94	52	97	-1.56839	0.00361391	227913320-227913340:227928636-227928656	227913320-227913340:227925473-227925493	chr2:227913340-227928636:+
6344	ATM	Cassette	25	3492	18	3630	38	4021	27	1193	26	1217	22	1223	-1.56543	0.00550671	107680769-107680789:107686096-107686116	107680769-107680789:107683833-107683853	chr11:107680789-107686096:+
1472	HSF2	Cassette	606	373	686	455	717	429	1034	213	1011	177	928	247	-1.55647	0.00101362	122786510-122786530:122794273-122794293	122786510-122786530:122790746-122790766	chr6:122786530-122794273:+
2828	CASC3	Cassette	51	294	46	331	66	393	197	484	225	436	228	473	-1.54811	0.000407569	35550993-35551013:35571531-35571551	35550993-35551013:35551348-35551368	chr17:35551013-35571531:+
1018	ARHGAP12	Cassette	1895	384	1846	330	2291	394	3648	242	3800	212	3905	269	-1.53698	0.000199158	32190328-32190348:32181511-32181531	32190328-32190348:32183120-32183140	chr10:32181531-32190328:-
6281	MDM2	Cassette	1639	18927	1821	20346	2004	23131	5152	20165	5663	19092	4440	20712	-1.53219	0.000356784	67493655-67493675:67500371-67500391	67493655-67493675:67496858-67496878	chr12:67493675-67500371:+
708	CDC16	Cassette	249	77	281	77	261	86	183	18	196	23	197	20	-1.52485	0.000160352	114018689-114018709:114020375-114020395	114018689-114018709:114020221-114020241	chr13:114018709-114020375:+
3516	DENND1A	Cassette	95	1572	79	1765	92	1946	199	1441	234	1469	197	1436	-1.52022	0.000541991	125594686-125594706:125559902-125559922	125594686-125594706:125571643-125571663	chr9:125559922-125594686:-
6767	TEAD1	Cassette	28	1288	25	1271	44	1591	14	244	12	209	20	238	-1.51636	0.00293674	12861228-12861248:12903034-12903054	12861228-12861248:12880062-12880082	chr11:12861248-12903034:+
6006	TTLL5	Cassette	64	33	72	28	96	28	91	15	70	11	92	9	-1.50954	0.0110719	75271365-75271385:75281190-75281210	75271365-75271385:75273661-75273681	chr14:75271385-75281190:+
3347	MDM1	Cassette	9	955	13	959	13	1149	49	1525	60	1525	40	1523	-1.50725	0.00264379	66982666-66982686:66975393-66975413	66982666-66982686:66977009-66977029	chr12:66975413-66982666:-
5339	KIAA0491	Cassette	71	79	93	84	73	91	67	21	63	26	52	22	-1.50559	0.00149452	86943222-86943242:86957777-86957797	86943222-86943242:86953994-86954014	chr1:86943242-86957777:+
5950	KLC1	Alt5Prime	210	3839	241	4205	218	4805	352	2380	367	2360	370	2641	-1.50056	0.000178307	103215588-103215608:103221075-103221095	103215615-103215635:103221075-103221095	chr14:103215473-103221075:+
6485	OCLN	Cassette	111	203	103	232	125	282	2202	1551	2076	1606	2050	1569	-1.49263	0.000166396	68841382-68841402:68866276-68866296	68841382-68841402:68845530-68845550	chr5:68841402-68866276:+
5161	CSPP1	Cassette	200	66	225	58	206	64	364	42	366	36	315	33	-1.49143	0.000295694	68265528-68265548:68270170-68270190	68265528-68265548:68268252-68268272	chr8:68265548-68270170:+
3022	PRDM2	Cassette	1324	124	1482	143	1684	153	1153	34	991	38	1205	40	-1.48373	0.000190176	13948549-13948569:13972159-13972179	13948549-13948569:13968199-13968219	chr1:13948569-13972159:+
293	HNRNPK	AltStart	3573	7815	3545	8415	4218	9455	3667	3173	3927	2863	4056	3425	-1.48314	6.25851e-05	85784887-85784907:85783167-85783187	85785237-85785257:85783167-85783187	chr9:85783187-85785389:-
6236	FBXO36	Cassette	577	30	574	15	688	38	1749	27	1607	22	1538	25	-1.48308	0.0138079	230495549-230495569:230549200-230549220	230495549-230495569:230505730-230505750	chr2:230495569-230549200:+
6845	DKFZp762C112	Cassette	13	74	20	69	17	75	6	13	6	11	11	11	-1.48234	0.0203799	5944116-5944136:5960657-5960677	5944116-5944136:5959930-5959950	chr20:5944136-5960657:+
2666	IVNS1ABP	Cassette	1657	6041	1761	6344	2046	6973	1983	2697	2039	2690	2169	2484	-1.48171	5.53618e-05	183542768-183542788:183541378-183541398	183542768-183542788:183542360-183542380	chr1:183541398-183542768:-
5258	KIAA0723	Cassette	1325	93	1389	112	1338	117	2117	52	2144	60	2056	68	-1.48138	0.000668259	138642697-138642717:138678262-138678282	138642697-138642717:138670826-138670846	chr5:138642717-138678262:+
3210	MTA3	Cassette	27	3276	14	3416	36	3896	138	7859	195	7967	128	8114	-1.48038	0.0231185	42649397-42649417:42659750-42659770	42649397-42649417:42651080-42651100	chr2:42649417-42659750:+
5869	C14orf179	Cassette	1378	19	1531	16	1752	24	2939	15	2687	9	2995	16	-1.47797	0.00419618	75595449-75595469:75618390-75618410	75595449-75595469:75612692-75612712	chr14:75595469-75618390:+
201	TIAL1	Cassette	237	41	248	41	262	46	347	33	364	19	340	16	-1.47532	0.00967959	121345935-121345955:121337730-121337750	121345935-121345955:121342995-121343015	chr10:121337750-121345935:-
3256	TRA2A	Cassette	147	645	125	680	157	813	65	123	55	94	63	115	-1.46266	0.000143822	23537324-23537344:23527964-23527984	23537324-23537344:23528556-23528576	chr7:23527984-23537324:-
6415	EPB41	Cassette	144	161	208	115	186	165	190	58	188	61	196	52	-1.46107	0.00933118	29264237-29264257:29308434-29308454	29264237-29264257:29296905-29296925	chr1:29264257-29308434:+
5378	ING3	Cassette	58	12	65	10	74	11	166	9	180	10	172	13	-1.45913	0.00251004	120382894-120382914:120393915-120393935	120382894-120382914:120392031-120392051	chr7:120382914-120393915:+
1549	DKFZp566L241	Cassette	1481	593	1641	716	1688	699	6937	1036	7405	1154	7317	1101	-1.45621	3.64974e-06	187985159-187985179:187986365-187986385	187985159-187985179:187985444-187985464	chr3:187985179-187986365:+
1623	AK125149	Cassette	84	43	92	47	95	56	72	15	67	12	70	14	-1.45619	0.00010312	2547518-2547538:2551425-2551445	2547518-2547538:2550730-2550750	chrY:2547538-2551425:+
6831	CRELD2	Cassette	35	3434	47	3484	54	4256	82	2902	119	3372	105	2956	-1.4479	0.000905009	48702949-48702969:48705068-48705088	48702949-48702969:48704011-48704031	chr22:48702969-48705068:+
577	RBM14	Cassette	9	2364	8	2652	13	3084	31	2991	51	3463	20	3174	-1.43745	0.0198851	66141084-66141104:66150507-66150527	66141084-66141104:66148260-66148280	chr11:66141104-66150507:+
1156	SMARCB1	Alt5Prime	4319	5300	4629	5665	5235	6642	3719	1696	3761	1629	3890	1897	-1.43535	1.04657e-05	22464034-22464054:22465745-22465765	22464061-22464081:22465745-22465765	chr22:22463942-22465745:+
3023	XRCC6	Cassette	129	15191	129	17251	142	18803	188	9769	203	8813	196	9386	-1.42357	0.000117235	40348016-40348036:40362062-40362082	40348016-40348036:40354067-40354087	chr22:40348036-40362062:+
6000	RIPK2	Cassette	3413	829	3740	1031	4239	1034	7448	696	7643	651	7334	784	-1.4209	0.000225565	90839576-90839596:90846705-90846725	90839576-90839596:90844193-90844213	chr8:90839596-90846705:+
2173	TRA2A	Cassette	952	600	1043	650	1155	636	1124	260	1046	200	975	251	-1.41585	0.000540175	23537932-23537952:23527964-23527984	23537932-23537952:23528556-23528576	chr7:23527984-23537932:-
5743	PPP4R2	Cassette	24	1684	37	1826	47	2187	62	1303	71	1337	64	1373	-1.41543	0.00187612	73129979-73129999:73190877-73190897	73129979-73129999:73179026-73179046	chr3:73129999-73190877:+
2655	TPD52L2	Cassette	246	2003	270	2143	285	2452	173	473	150	478	162	545	-1.41519	0.000122931	61975593-61975613:61984515-61984535	61975593-61975613:61977612-61977632	chr20:61975613-61984515:+
2515	NUMA1	Cassette	22	112	22	85	27	116	103	195	114	180	115	173	-1.41068	0.000782596	71401588-71401608:71399528-71399548	71401588-71401608:71401116-71401136	chr11:71399548-71401588:-
3083	PXN	Cassette	686	197	743	203	846	285	382	49	472	54	438	42	-1.41045	0.000757065	119143808-119143828:119137439-119137459	119143808-119143828:119137827-119137847	chr12:119137459-119143808:-
6590	PIP5K1A	Cassette	703	758	681	829	811	883	1679	741	1873	713	1652	759	-1.40353	0.000148309	149463359-149463379:149466419-149466439	149463359-149463379:149463470-149463490	chr1:149463379-149466419:+
5826	C5orf32	Cassette	28	1462	25	1653	34	1949	20	492	24	449	19	445	-1.3995	0.000871728	139535034-139535054:139603073-139603093	139535034-139535054:139554214-139554234	chr5:139535054-139603073:+
2230	OPA1	Cassette	2300	2258	2344	2462	2641	2858	3504	1395	3236	1261	3416	1344	-1.39745	5.10723e-06	194819399-194819419:194832094-194832114	194819399-194819419:194826574-194826594	chr3:194819419-194832094:+
1589	PPFIBP1	Cassette	565	160	530	190	654	180	175	17	166	19	160	22	-1.3973	0.00176988	27720779-27720799:27723688-27723708	27720779-27720799:27721263-27721283	chr12:27720799-27723688:+
6876	SETDB2	Cassette	58	243	47	263	61	282	127	188	120	237	120	247	-1.39025	0.00198322	48916974-48916994:48932243-48932263	48916974-48916994:48923689-48923709	chr13:48916994-48932243:+
367	CHURC1	Cassette	662	1947	670	1939	825	2274	1941	2191	2045	2137	1941	2146	-1.38969	5.75218e-06	64460577-64460597:64468608-64468628	64460577-64460597:64462480-64462500	chr14:64460597-64468608:+
5205	CLUAP1	Cassette	4511	14	4863	15	5314	24	5696	9	5680	5	6356	11	-1.38893	0.0174569	3522822-3522842:3526122-3526142	3522822-3522842:3523099-3523119	chr16:3522842-3526122:+
2118	ASAP1	Cassette	873	2357	926	2478	1150	2900	458	493	492	460	544	552	-1.38571	3.14327e-05	131193521-131193541:131161379-131161399	131193521-131193541:131173551-131173571	chr8:131161399-131193521:-
6810	NMT1	Cassette	29	8437	27	8756	28	10265	66	8109	69	8745	63	7900	-1.38227	0.000142232	40494334-40494354:40519401-40519421	40494334-40494354:40514537-40514557	chr17:40494354-40519401:+
3287	NGLY1	Cassette	237	2149	239	2174	299	2786	477	1585	442	1560	453	1697	-1.37623	1.16137e-05	25750366-25750386:25745793-25745813	25750366-25750386:25748958-25748978	chr3:25745813-25750366:-
2301	DIAPH3	Cassette	77	1120	85	1106	88	1479	64	410	73	376	70	386	-1.37593	0.000628817	59635721-59635741:59584301-59584321	59635721-59635741:59605104-59605124	chr13:59584321-59635721:-
353	SUMO1	Cassette	132	1277	160	1220	185	1555	391	1204	375	1077	293	1177	-1.37514	0.00151197	202811407-202811427:202787382-202787402	202811407-202811427:202793054-202793074	chr2:202787402-202811407:-
2016	RAD50	Alt5Prime	31	16713	49	18945	43	21162	31	4586	25	4290	22	5143	-1.37051	0.00475169	131939434-131939454:131942907-131942927	131939499-131939519:131942907-131942927	chr5:131939367-131942907:+
3324	LAS1L	Cassette	3978	203	4085	195	4978	262	2313	37	2162	44	2369	54	-1.37026	0.00093257	64661569-64661589:64660847-64660867	64661569-64661589:64661199-64661219	chrX:64660867-64661569:-
3004	C6orf134	Cassette	13	23	6	18	16	33	48	28	34	46	51	41	-1.36962	0.0310145	30716158-30716178:30717931-30717951	30716158-30716178:30716290-30716310	chr6:30716178-30717931:+
5599	FIP1L1	Cassette	3197	1959	3269	1975	4153	2338	5113	1186	5349	1150	5023	1233	-1.3632	3.46279e-05	53938827-53938847:53940148-53940168	53938827-53938847:53939996-53940016	chr4:53938847-53940148:+
3330	eps15R	Cassette	274	47	260	86	298	43	373	29	447	29	385	37	-1.35934	0.0272456	16356939-16356959:16333775-16333795	16356939-16356959:16349045-16349065	chr19:16333795-16356939:-
947	TIAL1	Alt3Prime	11864	1239	12600	1313	14097	1419	16544	707	17110	625	17212	721	-1.35543	5.00502e-05	121337653-121337673:121332039-121332059	121337653-121337673:121332090-121332110	chr10:121331960-121337653:-
5621	CCDC144A	Cassette	4234	504	4556	502	5178	587	488	20	491	27	481	19	-1.35399	0.000934167	16579662-16579682:16605463-16605483	16579662-16579682:16581576-16581596	chr17:16579682-16605463:+
359	PIP5K3	Cassette	15	22	22	20	21	36	27	11	24	20	34	14	-1.34375	0.0375569	208877267-208877287:208885204-208885224	208877267-208877287:208877814-208877834	chr2:208877287-208885204:+
1422	OXR1	Cassette	5467	767	5754	959	6759	1068	19084	1108	20008	983	19022	1516	-1.34086	0.00351117	107795369-107795389:107820861-107820881	107795369-107795389:107818923-107818943	chr8:107795389-107820861:+
5925	ITPR1	Alt5Prime	304	49	375	63	378	54	318	17	325	23	328	21	-1.33245	0.000636939	4691885-4691905:4693297-4693317	4691912-4691932:4693297-4693317	chr3:4691751-4693297:+
248	MTA1	Cassette	598	1464	705	1561	753	1624	2145	1977	2273	1914	2345	2217	-1.33132	6.0181e-05	104982873-104982893:104987439-104987459	104982873-104982893:104986740-104986760	chr14:104982893-104987439:+
3557	CD97	Cassette	1125	405	1163	440	1366	562	79	10	82	16	105	15	-1.32975	0.00238432	14368265-14368285:14369469-14369489	14368265-14368285:14368888-14368908	chr19:14368285-14369469:+
1437	BCL2L1	Alt5Prime	231	437	257	427	243	503	274	190	276	223	300	220	-1.32836	0.000292962	29773307-29773327:29717530-29717550	29773118-29773138:29717530-29717550	chr20:29717550-29773812:-
278	HISPPD2A	Cassette	1036	872	1247	971	1361	1132	1106	372	1188	352	1189	416	-1.32221	7.97649e-05	41644356-41644376:41638402-41638422	41644356-41644376:41643635-41643655	chr15:41638422-41644356:-
6419	DKFZp434O1216	Cassette	20	675	12	674	20	818	53	705	36	665	32	646	-1.32208	0.00936516	1675569-1675589:1687813-1687833	1675569-1675589:1681844-1681864	chr16:1675589-1687813:+
1969	CAMK2G	Cassette	137	14	146	8	163	15	357	8	429	15	355	15	-1.32006	0.0272974	75267231-75267251:75253828-75253848	75267231-75267251:75257865-75257885	chr10:75253848-75267231:-
1640	CTNND1	Cassette	171	8163	140	8881	173	9947	169	4274	211	3868	165	4021	-1.3153	0.00226998	57335514-57335534:57339441-57339461	57335514-57335534:57338358-57338378	chr11:57335534-57339441:+
2947	CTBP1	Cassette	6	18	8	14	13	19	8	7	13	10	12	9	-1.30867	0.0148537	1232703-1232723:1222105-1222125	1232703-1232723:1225287-1225307	chr4:1222125-1232703:-
760	LRRFIP1	Cassette	143	88	132	96	149	119	34	7	21	10	25	6	-1.30839	0.0279476	238294184-238294204:238321745-238321765	238294184-238294204:238301257-238301277	chr2:238294204-238321745:+
3537	RALY	Cassette	29	4232	31	4156	34	5084	40	2615	51	2616	41	2406	-1.29798	0.000315772	32125082-32125102:32127340-32127360	32125082-32125102:32125285-32125305	chr20:32125102-32127340:+
432	DNM1L	Cassette	17102	31	16148	39	19656	34	10044	10	10104	9	10379	6	-1.29489	0.0101706	32745743-32745763:32751567-32751587	32745743-32745763:32750025-32750045	chr12:32745763-32751567:+
560	ARHGEF12	Cassette	249	39	243	59	263	58	251	25	310	24	298	22	-1.29363	0.00523793	119783722-119783742:119796671-119796691	119783722-119783742:119785312-119785332	chr11:119783742-119796671:+
5751	RNF216L	Cassette	200	116	228	102	298	135	79	20	88	13	103	22	-1.29307	0.00761043	4995314-4995334:5002766-5002786	4995314-4995334:5001631-5001651	chr7:4995334-5002766:+
6402	TRIM41a	Cassette	7	1807	10	1867	16	2174	30	2902	47	2970	41	3012	-1.28873	0.0161255	180592475-180592495:180593241-180593261	180592475-180592495:180593018-180593038	chr5:180592495-180593241:+
1041	CLK1	Cassette	825	403	912	448	904	433	1962	407	2053	441	2056	366	-1.28564	0.000106123	201434205-201434225:201432694-201432714	201434205-201434225:201433163-201433183	chr2:201432714-201434205:-
2304	SFRS11	Cassette	678	43	684	40	875	55	518	16	691	12	532	16	-1.28436	0.00930772	70466806-70466826:70470538-70470558	70466806-70466826:70469365-70469385	chr1:70466826-70470538:+
1895	LCORL	Cassette	53	401	50	469	66	499	286	803	230	751	210	856	-1.28128	0.00239327	17519814-17519834:17456602-17456622	17519814-17519834:17496862-17496882	chr4:17456622-17519814:-
2400	MAP2K3	AltStart	12	4400	12	4535	21	5139	20	2535	17	2357	18	2423	-1.28048	0.00338945	21140095-21140115:21142317-21142337	21128854-21128874:21142317-21142337	chr17:21128560-21142317:+
32	TRIP4	Cassette	30	383	29	408	37	437	99	644	153	666	123	643	-1.28036	0.00218475	62489060-62489080:62497792-62497812	62489060-62489080:62493336-62493356	chr15:62489080-62497792:+
472	EP400	Cassette	26	1188	30	1270	27	1469	71	1320	89	1368	54	1390	-1.27955	0.00615451	131070696-131070716:131074274-131074294	131070696-131070716:131071576-131071596	chr12:131070716-131074274:+
5406	METT5D1	Cassette	475	88	557	93	640	106	217	17	195	13	217	15	-1.27564	0.000129668	28275034-28275054:28308518-28308538	28275034-28275054:28306217-28306237	chr11:28275054-28308518:+
1009	RABEP1	Cassette	23	9	20	15	21	15	77	21	83	17	64	17	-1.27349	0.0180441	5126519-5126539:5175967-5175987	5126519-5126539:5152712-5152732	chr17:5126539-5175967:+
540	BAZ2B	Cassette	29	92	30	85	39	120	8	16	22	16	17	23	-1.27097	0.0410761	159997513-159997533:159993997-159994017	159997513-159997533:159995893-159995913	chr2:159994017-159997513:-
2009	BBX	Cassette	1666	274	1749	304	2049	305	1663	126	1813	117	1753	109	-1.26898	0.000313999	108980036-108980056:108992776-108992796	108980036-108980056:108991323-108991343	chr3:108980056-108992776:+
6184	LYPLAL1	Alt3Prime	85	93	98	92	92	98	97	28	57	31	92	46	-1.26701	0.0126288	217419191-217419211:217433094-217433114	217419191-217419211:217433046-217433066	chr1:217419211-217433216:+
6786	SUV39H2	Cassette	4047	301	4144	310	5442	412	4826	148	4385	120	4506	164	-1.26186	0.000459402	14960904-14960924:14978850-14978870	14960904-14960924:14963504-14963524	chr10:14960924-14978850:+
2110	PCM1	Cassette	37	1889	24	2165	47	2377	76	1775	67	1729	68	1926	-1.25675	0.0119554	17874456-17874476:17887235-17887255	17874456-17874476:17882379-17882399	chr8:17874476-17887235:+
1359	MRPS11	Cassette	80	241	64	314	71	308	248	411	292	422	227	452	-1.24964	0.00751406	86812239-86812259:86819344-86819364	86812239-86812259:86816861-86816881	chr15:86812259-86819344:+
1835	ERC1	Cassette	342	4473	409	4788	409	5579	374	2105	430	1938	354	2177	-1.24762	0.0011042	1089754-1089774:1095292-1095312	1089754-1089774:1091641-1091661	chr12:1089774-1095292:+
2649	ZFAND3	Cassette	398	1215	521	1236	512	1417	1181	1394	1384	1398	1233	1556	-1.24522	0.00094104	38137509-38137529:38192325-38192345	38137509-38137529:38158145-38158165	chr6:38137529-38192325:+
1586	TCF7L2	Cassette	1560	399	1784	456	1947	469	473	49	456	45	471	55	-1.24052	8.97353e-05	114701336-114701356:114789773-114789793	114701336-114701356:114714304-114714324	chr10:114701356-114789773:+
1288	BAT2L	Cassette	208	38	194	29	245	34	489	31	509	33	499	35	-1.23887	0.000608369	133338912-133338932:133342951-133342971	133338912-133338932:133339661-133339681	chr9:133338932-133342951:+
2715	PDGFC	Cassette	3508	304	3883	357	4371	361	575	22	484	11	571	33	-1.23693	0.0343683	158111387-158111407:157990998-157991018	158111387-158111407:158002071-158002091	chr4:157991018-158111387:-
2508	TJP1	Cassette	3305	121	3348	119	3899	138	893	12	767	13	962	15	-1.23233	0.000240858	27799853-27799873:27798614-27798634	27799853-27799873:27799492-27799512	chr15:27798634-27799853:-
3027	CHKA	Cassette	9	655	7	717	15	767	15	463	12	452	19	481	-1.23164	0.0209266	67621061-67621081:67598853-67598873	67621061-67621081:67605480-67605500	chr11:67598873-67621061:-
795	FOXN3	Cassette	39	20	77	32	54	30	331	62	274	59	305	70	-1.22567	0.00128264	88817046-88817066:88716883-88716903	88817046-88817066:88726526-88726546	chr14:88716903-88817046:-
2659	FOXN3	Cassette	39	20	77	32	54	30	331	62	274	59	305	70	-1.22567	0.00128264	88817046-88817066:88716883-88716903	88817046-88817066:88726526-88726546	chr14:88716903-88817046:-
5852	C20orf7	Alt3Prime	487	276	521	323	607	367	156	49	152	28	173	50	-1.22237	0.00724987	13717278-13717298:13721825-13721845	13717278-13717298:13721805-13721825	chr20:13717298-13721873:+
3661	RAB6A	Cassette	18	4022	21	4356	25	5203	75	6629	85	6896	61	6471	-1.22152	0.000513345	73109538-73109558:73105035-73105055	73109538-73109558:73107391-73107411	chr11:73105055-73109538:-
531	C1orf149	Cassette	2022	174	2186	187	2555	245	2291	80	2141	69	2138	106	-1.22041	0.00352814	37739991-37740011:37734086-37734106	37739991-37740011:37734772-37734792	chr1:37734106-37739991:-
2984	NEO1	Cassette	65	28	85	29	94	44	202	31	171	34	194	35	-1.21448	0.00225007	71353379-71353399:71357524-71357544	71353379-71353399:71354085-71354105	chr15:71353399-71357524:+
1900	DKFZp564C0362	Cassette	14	146	22	175	10	185	41	229	48	236	52	238	-1.20333	0.0309605	80947047-80947067:80820864-80820884	80947047-80947067:80845272-80845292	chr5:80820884-80947047:-
6731	MELK	Cassette	218	872	186	861	227	1139	311	657	309	617	355	641	-1.20286	0.000494637	36641854-36641874:36655346-36655366	36641854-36641874:36647237-36647257	chr9:36641874-36655346:+
6595	NFIB	Alt5Prime	761	495	783	534	969	615	204	57	166	47	233	68	-1.20272	4.61544e-06	14106206-14106226:14103060-14103080	14106179-14106199:14103060-14103080	chr9:14103080-14106345:-
3684	SPNS1	Cassette	43	87	33	114	41	117	145	172	133	135	136	185	-1.20206	0.00942472	28900417-28900437:28901177-28901197	28900417-28900437:28900722-28900742	chr16:28900437-28901177:+
3360	EIF2A	Cassette	45	26148	43	27519	41	31448	68	22033	92	23955	82	22816	-1.20099	0.0013201	151758919-151758939:151763991-151764011	151758919-151758939:151763018-151763038	chr3:151758939-151763991:+
6851	KTN1	Cassette	25199	11263	27641	12439	31201	13577	24014	4861	24360	4153	25029	5228	-1.20066	0.00020123	55198063-55198083:55203711-55203731	55198063-55198083:55200425-55200445	chr14:55198083-55203711:+
3316	SMAD3	AltStart	8	304	9	324	7	423	5	114	5	94	8	129	-1.19339	0.0126782	65205356-65205376:65244286-65244306	65145732-65145752:65244286-65244306	chr15:65145248-65244286:+
6218	KIAA0174	Cassette	10	812	8	862	7	911	35	1889	46	1771	41	1895	-1.18919	0.00805445	70514064-70514084:70516172-70516192	70514064-70514084:70514691-70514711	chr16:70514084-70516172:+
6591	PGAP2	Cassette	38	531	39	581	42	644	225	1514	255	1717	280	1705	-1.17742	4.63548e-05	3786101-3786121:3800714-3800734	3786101-3786121:3789055-3789075	chr11:3786121-3800714:+
6163	TCTN1	Cassette	96	9	101	6	111	14	235	10	185	9	203	6	-1.17369	0.0372063	109556631-109556651:109558668-109558688	109556631-109556651:109556857-109556877	chr12:109556651-109558668:+
2646	PBX3	Cassette	322	651	286	710	351	850	431	390	381	455	415	411	-1.1685	0.00147803	127550703-127550723:127731754-127731774	127550703-127550723:127717785-127717805	chr9:127550723-127731754:+
1253	MYO5A	Cassette	79	321	82	300	85	392	53	84	44	83	47	95	-1.16799	0.00119775	50425849-50425869:50419863-50419883	50425849-50425869:50422666-50422686	chr15:50419883-50425849:-
346	C6orf168	Cassette	53	994	82	1118	91	1247	22	185	37	185	29	214	-1.16581	0.0127589	99897494-99897514:99846397-99846417	99897494-99897514:99888124-99888144	chr6:99846417-99897494:-
1684	ARFIP2	Cassette	87	14	120	16	132	16	344	23	436	19	291	23	-1.1658	0.0145419	6456543-6456563:6455984-6456004	6456543-6456563:6456438-6456458	chr11:6456004-6456543:-
3719	MAP3K7	Cassette	65	1609	82	1739	98	2074	132	1413	146	1391	138	1340	-1.16261	0.000218064	91285697-91285717:91283101-91283121	91285697-91285717:91284982-91285002	chr6:91283121-91285697:-
2179	SMAD9	Cassette	46	34	58	36	49	51	69	32	55	20	83	21	-1.16141	0.0257491	36344794-36344814:36337875-36337895	36344794-36344814:36339500-36339520	chr13:36337895-36344794:-
3694	GUF1	Cassette	221	764	226	785	248	942	137	233	133	217	149	219	-1.16108	0.00011073	44383467-44383487:44386059-44386079	44383467-44383487:44384780-44384800	chr4:44383487-44386059:+
1335	ANKRD17	Cassette	237	26	245	28	300	33	234	14	217	10	201	9	-1.16058	0.000987686	74226321-74226341:74219826-74219846	74226321-74226341:74224844-74224864	chr4:74219846-74226321:-
613	TGDS	Cassette	83	885	103	811	131	1026	223	842	221	850	212	865	-1.15737	0.00155456	94042495-94042515:94033471-94033491	94042495-94042515:94041178-94041198	chr13:94033491-94042495:-
250	BRMS1	Alt3Prime	17	1047	10	1039	18	1257	21	624	11	557	22	589	-1.1572	0.0336713	65862289-65862309:65861834-65861854	65862289-65862309:65861916-65861936	chr11:65861379-65862289:-
6180	CDKAL1	Cassette	406	1611	470	1731	483	2039	558	1014	613	1025	548	1004	-1.15672	8.21934e-05	21173418-21173438:21306230-21306250	21173418-21173438:21216610-21216630	chr6:21173438-21306230:+
6907	TSC1	Cassette	28	1519	27	1686	32	1844	59	1611	71	1641	62	1750	-1.15134	0.000420432	134792408-134792428:134788680-134788700	134792408-134792428:134790927-134790947	chr9:134788700-134792408:-
6110	ARRDC1	Cassette	64	1040	67	1165	83	1237	113	803	124	815	107	885	-1.14879	0.000597477	139620088-139620108:139627732-139627752	139620088-139620108:139627168-139627188	chr9:139620108-139627732:+
658	CIP29	Cassette	899	56	970	74	1077	74	804	32	807	30	790	16	-1.14858	0.0232249	54497716-54497736:54483759-54483779	54497716-54497736:54495970-54495990	chr12:54483779-54497716:-
859	C1orf83	Cassette	46	940	42	1022	62	1225	77	840	104	833	83	859	-1.14717	0.00231106	54292765-54292785:54326857-54326877	54292765-54292785:54307016-54307036	chr1:54292785-54326857:+
2590	THRB	Cassette	108	18	121	27	125	42	426	43	455	49	437	47	-1.13932	0.0181096	24353794-24353814:24245476-24245496	24353794-24353814:24334969-24334989	chr3:24245496-24353794:-
200	APP	MulSkip	258	3417	241	3765	305	4301	216	1413	228	1564	225	1370	-1.13888	0.000184101	26316026-26316046:26276641-26276661	26316026-26316046:26294348-26294368	chr21:26276661-26316026:-
110	DKFZp762G052	Cassette	16	5599	18	5728	26	6948	29	4241	38	4279	27	4634	-1.1321	0.00579179	57012894-57012914:56996470-56996490	57012894-57012914:57011914-57011934	chr15:56996490-57012894:-
6273	SLC35A3	Cassette	2382	104	2455	88	2924	111	3278	59	3194	52	3183	62	-1.12658	0.000566677	100208286-100208306:100231680-100231700	100208286-100208306:100213114-100213134	chr1:100208306-100231680:+
506	TRPC1	Cassette	478	1406	495	1480	571	1773	28	32	20	37	29	36	-1.12638	0.00642627	143926243-143926263:143949789-143949809	143926243-143926263:143937910-143937930	chr3:143926263-143949789:+
6630	TFRC	Alt5Prime	4628	10	4548	12	5456	12	5357	7	5546	5	5833	6	-1.12375	0.00347841	197293310-197293330:197288370-197288390	197293098-197293118:197288370-197288390	chr3:197288390-197293358:-
6003	CRKRS	Alt3Prime	114	29	151	24	148	30	87	9	98	9	107	9	-1.11948	0.0063956	34936075-34936095:34940409-34940429	34936075-34936095:34940382-34940402	chr17:34936095-34944326:+
3188	USP47	Cassette	1402	262	1598	267	1767	267	885	68	929	68	863	71	-1.11667	0.000382648	11820327-11820347:11858299-11858319	11820327-11820347:11851922-11851942	chr11:11820347-11858299:+
5302	PLEKHB2	Alt5Prime	173	80	172	68	218	73	164	37	194	31	204	34	-1.11631	0.00566951	131607014-131607034:131614209-131614229	131607038-131607058:131614209-131614229	chr2:131606944-131614209:+
1506	PRC1	Cassette	65	69	59	73	71	105	227	144	245	135	227	125	-1.11168	0.00195255	89313680-89313700:89311416-89311436	89313680-89313700:89313334-89313354	chr15:89311436-89313680:-
5782	SLC25A14	Cassette	1614	77	1804	62	1973	90	2725	53	2618	47	2638	56	-1.11164	0.00245846	129320370-129320390:129326282-129326302	129320370-129320390:129320701-129320721	chrX:129320390-129326282:+
3655	SEZ6L2	Cassette	73	39	66	47	66	67	908	262	907	284	792	339	-1.10667	0.0256133	29792061-29792081:29791328-29791348	29792061-29792081:29791545-29791565	chr16:29791348-29792061:-
6349	ZNF138	Cassette	22	130	21	113	23	155	47	113	31	108	44	113	-1.10544	0.00433001	63913446-63913466:63929263-63929283	63913446-63913466:63928752-63928772	chr7:63913466-63929263:+
6746	OGT	Alt3Prime	83	5893	88	6067	104	7029	129	4538	151	5029	169	4797	-1.10482	0.000314249	70669891-70669911:70672782-70672802	70669891-70669911:70672752-70672772	chrX:70669911-70672933:+
1605	CCDC66	Cassette	1319	13	1432	20	1592	23	1233	6	1131	8	1204	7	-1.1043	0.00935933	56568642-56568662:56572751-56572771	56568642-56568662:56569929-56569949	chr3:56568662-56572751:+
3208	FBW1A	Cassette	82	99	99	77	94	126	112	65	141	58	103	56	-1.09254	0.0185042	103103955-103103975:103229114-103229134	103103955-103103975:103211727-103211747	chr10:103103975-103229114:+
1438	OSBPL9	Cassette	290	1347	299	1437	337	1536	542	1339	581	1172	626	1345	-1.08277	0.000264875	51890281-51890301:51952262-51952282	51890281-51890301:51907693-51907713	chr1:51890301-51952262:+
5270	CCT7	Cassette	27951	28	28739	23	34437	44	18405	10	17997	6	18453	11	-1.08196	0.0291217	73315000-73315020:73320278-73320298	73315000-73315020:73316185-73316205	chr2:73315020-73320278:+
5779	GTPBP3	Alt3Prime	9	97	20	147	12	155	35	153	32	165	34	163	-1.08107	0.0123183	17311388-17311408:17312915-17312935	17311388-17311408:17312852-17312872	chr19:17311408-17313131:+
6499	ARV1	Cassette	16	4211	11	4697	16	5174	7	1081	5	940	8	1070	-1.07544	0.0121787	229181628-229181648:229192478-229192498	229181628-229181648:229190688-229190708	chr1:229181648-229192478:+
1220	NUP98	Alt5Prime	1219	241	1254	242	1413	276	862	84	806	75	941	83	-1.07333	1.49364e-05	3738344-3738364:3731194-3731214	3738293-3738313:3731194-3731214	chr11:3731214-3738432:-
2270	USPL1	Cassette	134	195	115	176	165	233	159	107	151	89	138	119	-1.06695	0.00290716	30090173-30090193:30093900-30093920	30090173-30090193:30093209-30093229	chr13:30090193-30093900:+
2868	ATRX	Cassette	1068	840	1252	873	1387	902	1637	549	1708	543	1634	595	-1.0665	0.000409617	76838720-76838740:76831056-76831076	76838720-76838740:76836062-76836082	chrX:76831076-76838720:-
2534	NELF	Cassette	278	697	375	813	394	893	435	484	475	494	445	518	-1.06439	0.000166817	139470683-139470703:139468696-139468716	139470683-139470703:139469560-139469580	chr9:139468716-139470683:-
6122	KIAA1338	Cassette	13	5557	15	5933	27	6739	7	1215	5	1156	11	1268	-1.06315	0.0485203	38102078-38102098:38108898-38108918	38102078-38102098:38105469-38105489	chr15:38102098-38108898:+
2114	LSM5	AltStart	331	529	331	488	437	668	828	596	742	577	769	546	-1.05998	3.66951e-05	32501366-32501386:32495461-32495481	32496456-32496476:32495461-32495481	chr7:32495481-32501395:-
6023	DDR1	Cassette	1759	2652	1932	2662	2110	3146	5156	3665	6112	3889	5706	4349	-1.05583	0.000254565	30960446-30960466:30964443-30964463	30960446-30960466:30961380-30961400	chr6:30960466-30964443:+
5133	PILRB	Alt3Prime	167	543	180	607	198	605	300	467	289	462	366	553	-1.05184	2.50778e-05	99781507-99781527:99785357-99785377	99781507-99781527:99785289-99785309	chr7:99781527-99785446:+
3000	SPATA7	Cassette	43	71	39	94	48	73	73	50	73	64	67	76	-1.0505	0.0231198	87927532-87927552:87932252-87932272	87927532-87927552:87929489-87929509	chr14:87927552-87932252:+
235	KTN1	Cassette	7424	2472	8025	2666	8306	2942	6906	1130	6525	1001	6750	1192	-1.04796	9.21392e-05	55209463-55209483:55212305-55212325	55209463-55209483:55209642-55209662	chr14:55209483-55212305:+
3519	CAMTA2	Cassette	146	980	146	1130	203	1300	238	748	221	844	241	760	-1.04527	0.00108537	4826775-4826795:4825830-4825850	4826775-4826795:4826159-4826179	chr17:4825850-4826775:-
1534	GTF2I	Cassette	3575	18	3963	27	4236	40	6261	20	6526	25	6760	21	-1.03034	0.0208637	73763356-73763376:73769149-73769169	73763356-73763376:73767112-73767132	chr7:73763376-73769149:+
1296	ACLY	Cassette	400	3615	345	4056	495	4434	532	2636	658	2799	537	2849	-1.02979	0.00296151	37307527-37307547:37302933-37302953	37307527-37307547:37306408-37306428	chr17:37302953-37307527:-
2435	BAIAP2	Cassette	385	189	375	180	447	201	464	122	642	122	513	128	-1.0291	0.00236845	76696884-76696904:76704164-76704184	76696884-76696904:76699308-76699328	chr17:76696904-76704164:+
2935	KIF23	Cassette	355	2759	384	2826	462	3518	939	3505	1088	3755	905	3629	-1.02523	0.000103804	67502702-67502722:67505462-67505482	67502702-67502722:67504674-67504694	chr15:67502722-67505462:+
6771	CUX1	Cassette	61	4524	71	5236	60	5331	391	14949	459	15829	367	16169	-1.02149	0.00164544	101346205-101346225:101500338-101500358	101346205-101346225:101458097-101458117	chr7:101346225-101500338:+
2407	PBRM1	Cassette	525	286	631	321	653	360	455	119	468	113	552	161	-1.01741	0.000303955	52570822-52570842:52563915-52563935	52570822-52570842:52567449-52567469	chr3:52563935-52570822:-
6813	PKN2	Cassette	11	56	11	58	10	60	9	20	8	21	6	20	-1.01672	0.00528309	89024464-89024484:89043116-89043136	89024464-89024484:89042661-89042681	chr1:89024484-89043116:+
6684	IQCK	Cassette	127	462	123	457	145	584	398	788	361	700	479	821	-1.01613	0.000209118	19652630-19652650:19682670-19682690	19652630-19652650:19654175-19654195	chr16:19652650-19682670:+
269	ADD1	Cassette	3205	111	3364	122	4276	122	2757	54	3088	38	2930	53	-1.01302	0.0121115	2897617-2897637:2899695-2899715	2897617-2897637:2898166-2898186	chr4:2897637-2899695:+
2704	ZDHHC13	Cassette	333	564	419	668	435	747	242	188	237	190	222	202	-1.01084	0.000195258	19095379-19095399:19124303-19124323	19095379-19095399:19121100-19121120	chr11:19095399-19124303:+
5214	WHSC1L1	Alt5Prime	804	760	913	687	967	911	1561	709	1665	677	1674	743	-1.0104	0.00106413	38258174-38258194:38256336-38256356	38258141-38258161:38256336-38256356	chr8:38256356-38258258:-
642	PCGF2	Cassette	2164	125	2095	115	2681	140	2504	56	2430	65	2431	83	-1.00637	0.00520686	34157974-34157994:34150201-34150221	34157974-34157994:34157730-34157750	chr17:34150221-34157974:-
6566	TACC2	Cassette	1627	104	1892	131	1854	148	292	12	290	7	316	14	-1.00235	0.0262582	123882219-123882239:123944544-123944564	123882219-123882239:123893076-123893096	chr10:123882239-123944544:+
6773	XPV	Cassette	46	829	43	906	55	1165	159	1518	166	1501	126	1461	-1.00211	0.00166468	43658836-43658856:43673410-43673430	43658836-43658856:43662986-43663006	chr6:43658856-43673410:+

## Sheet: log2FC>1
event_id	gene_symbol	event_type	short_isoform(MCF10A)	long_isoform(MCF10A)	short_isoform(MCF10A)	long_isoform(MCF10A)	short_isoform(MCF10A)	long_isoform(MCF10A)	short_isoform(MCF7)	long_isoform(MCF7)	short_isoform(MCF7)	long_isoform(MCF7)	short_isoform(MCF7)	long_isoform(MCF7)	log2FC(10A/7)	T test	short_probepair	long_probepair	event_position
873	SLC3A2	Cassette	440	15	431	11	500	15	31	1052	42	1154	38	1132	9.99568	3.03159e-07	62380409-62380429:62395624-62395644	62380409-62380429:62394792-62394812	chr11:62380429-62395624:+
2363	ADD3	Cassette	1511	279	1675	317	1701	348	123	6286	154	6082	124	6696	7.95395	6.81048e-07	111880214-111880234:111883073-111883093	111880214-111880234:111882052-111882072	chr10:111880234-111883073:+
2495	MAP3K7	Cassette	1970	404	2107	407	2522	469	122	1849	150	2021	111	2096	6.33253	1.80802e-06	91313697-91313717:91302821-91302841	91313697-91313717:91311052-91311072	chr6:91302841-91313697:-
2955	LTBP4	AltStart	172	12	178	9	188	9	11	33	15	29	9	28	5.56842	3.67525e-05	45799363-45799383:45802780-45802800	45797903-45797923:45802780-45802800	chr19:45794980-45802780:+
92	KIF1B	AltEnd	593	58	585	57	709	70	18	73	15	73	18	64	5.39553	2.10347e-06	10279871-10279891:10285807-10285827	10279871-10279891:10302687-10302707	chr1:10279891-10364248:+
1251	MBNL2	Cassette	91	152	104	166	131	213	8	483	13	582	14	626	4.92232	4.53677e-06	96797302-96797322:96807736-96807756	96797302-96797322:96807050-96807070	chr13:96797322-96807736:+
6539	SLC25A26	Cassette	2867	25	3002	17	3214	29	957	231	948	180	988	223	4.8343	3.56262e-05	66396473-66396493:66479477-66479497	66396473-66396493:66437566-66437586	chr3:66396493-66479477:+
2948	SFRS3	Cassette	3167	291	3355	309	3787	351	992	2730	1199	3004	1149	2920	4.81577	3.572e-08	36674718-36674738:36676906-36676926	36674718-36674738:36675575-36675595	chr6:36674738-36676906:+
2564	MARK2	Cassette	2027	1506	2093	1938	2485	2001	320	7198	291	7922	382	7186	4.78131	1.18747e-05	63427186-63427206:63428833-63428853	63427186-63427206:63428033-63428053	chr11:63427206-63428833:+
2184	N-PAC	Cassette	166	197	158	175	190	173	9	218	5	203	14	222	4.5565	0.00036785	4822775-4822795:4813889-4813909	4822775-4822795:4822203-4822223	chr16:4813909-4822775:-
2804	PIP5K1A	Cassette	89	8	94	6	102	6	14	29	16	30	20	19	4.47211	0.000364262	149479119-149479139:149481537-149481557	149479119-149479139:149481222-149481242	chr1:149479139-149481537:+
6447	PEX26	Cassette	170	388	170	448	198	460	20	883	19	877	21	856	4.17913	9.65929e-07	16946478-16946498:16950737-16950757	16946478-16946498:16947877-16947897	chr22:16946498-16950737:+
1884	MBNL2	Cassette	198	21	234	20	286	35	67	123	53	79	53	127	4.17637	7.39051e-05	96807870-96807890:96841576-96841596	96807870-96807890:96815390-96815410	chr13:96807890-96841576:+
329	HNRNPD	Cassette	12102	278	12685	344	15356	319	1631	742	1768	725	1807	724	4.16527	4.91129e-06	83495480-83495500:83494311-83494331	83495480-83495500:83495158-83495178	chr4:83494331-83495480:-
3038	RBM27	Cassette	244	61	229	53	333	77	24	64	8	59	24	81	4.09215	0.000777544	145620634-145620654:145623246-145623266	145620634-145620654:145621265-145621285	chr5:145620654-145623246:+
1827	CD46	Alt3Prime	467	3192	505	3544	497	3664	9	1332	14	1381	14	1492	4.03439	2.4653e-05	206025054-206025074:206025623-206025643	206025054-206025074:206025586-206025606	chr1:206025074-206025650:+
1223	PUM1	Cassette	115	10	109	9	132	9	10	19	19	18	15	15	3.9481	0.000313058	31226745-31226765:31220216-31220236	31226745-31226765:31225592-31225612	chr1:31220236-31226745:-
2908	TPM2	TwoMulx	1434	4480	1418	5215	1647	6686	7	373	6	415	10	439	3.92009	5.79162e-05	35675265-35675285:35674784-35674804	35675265-35675285:35675116-35675136	chr9:35674547-35675265:-
1120	PBRM1	Cassette	1720	525	1824	631	2102	653	97	455	114	468	102	552	3.8778	7.1144e-06	52570822-52570842:52559853-52559873	52570822-52570842:52563915-52563935	chr3:52559873-52570822:-
1057	DDX46	Cassette	458	6	565	6	576	8	280	44	279	44	279	66	3.85568	7.22225e-05	134152160-134152180:134154058-134154078	134152160-134152180:134153694-134153714	chr5:134152180-134154058:+
1933	STX2	Cassette	753	590	883	666	867	762	141	1557	128	1617	154	1677	3.83802	2.26196e-06	129849022-129849042:129842455-129842475	129849022-129849042:129846598-129846618	chr12:129842475-129849022:-
1901	MAX	Cassette	3085	42	3400	39	3675	39	942	146	1048	237	1117	154	3.83657	8.97701e-05	64614383-64614403:64613114-64613134	64614383-64614403:64613879-64613899	chr14:64613134-64614383:-
3067	KIF13A	Cassette	184	11	182	11	209	17	40	37	35	24	24	32	3.83021	0.000256877	17880117-17880137:17873136-17873156	17880117-17880137:17879408-17879428	chr6:17873156-17880117:-
3367	VPS39	Cassette	269	80	286	95	343	120	166	662	140	680	154	755	3.80801	5.72571e-06	40279385-40279405:40271030-40271050	40279385-40279405:40271568-40271588	chr15:40271050-40279385:-
5979	ENDOV	Cassette	27	10	34	8	37	12	19	72	20	102	24	93	3.79053	9.11171e-05	76004196-76004216:76010600-76010620	76004196-76004216:76010222-76010242	chr17:76004216-76010600:+
6263	SRRM2	Cassette	183	76	221	96	284	98	44	180	38	291	41	209	3.77498	0.000184601	2742836-2742856:2747473-2747493	2742836-2742856:2746335-2746355	chr16:2742856-2747473:+
6842	DCUN1D4	Cassette	883	279	917	359	1090	387	370	1889	382	1854	450	2022	3.76927	3.48628e-06	52460281-52460301:52471992-52472012	52460281-52460301:52469842-52469862	chr4:52460301-52471992:+
5442	GRHL2	Alt5Prime	723	19	799	21	938	14	1721	508	1730	437	1873	534	3.66996	0.00019697	102574173-102574193:102624644-102624664	102574233-102574253:102624644-102624664	chr8:102574161-102624644:+
2058	SMG7	Cassette	1135	149	1241	172	1367	215	904	1649	830	1574	1015	1714	3.66509	2.32768e-06	181782075-181782095:181784965-181784985	181782075-181782095:181782860-181782880	chr1:181782095-181784965:+
3564	FGFR1	Cassette	27	46	17	50	28	74	43	1409	44	1446	55	1358	3.65712	0.000190494	38434030-38434050:38405090-38405110	38434030-38434050:38406603-38406623	chr8:38405110-38434030:-
3201	OSBPL8	Cassette	140	12	179	10	166	21	35	51	67	40	44	58	3.62882	0.00239445	75405420-75405440:75368879-75368899	75405420-75405440:75377786-75377806	chr12:75368899-75405420:-
6554	UPF3	Cassette	2277	8231	2319	8468	2538	9925	181	8357	196	7210	160	8210	3.5738	1.65633e-05	114075349-114075369:114085307-114085327	114075349-114075369:114082416-114082436	chr13:114075369-114085307:+
2486	SLK	Cassette	5804	8484	6330	9602	6969	10332	623	10649	607	9393	580	11190	3.53342	2.90443e-06	105758084-105758104:105767907-105767927	105758084-105758104:105760563-105760583	chr10:105758104-105767907:+
5780	NDUFA3	Cassette	8059	30	8591	45	9136	52	3827	178	3027	196	3562	178	3.4684	0.000126738	59301110-59301130:59301929-59301949	59301110-59301130:59301471-59301491	chr19:59301130-59301929:+
823	TBRG4	MulSkip	319	5333	275	5667	361	6603	16	3142	14	3396	21	3451	3.42625	4.93782e-05	45111564-45111584:45109547-45109567	45111564-45111584:45110813-45110833	chr7:45109567-45111564:-
187	BPTF	Cassette	505	792	475	784	523	968	128	2529	123	2459	171	2575	3.42595	2.23983e-05	63301578-63301598:63318421-63318441	63301578-63301598:63302133-63302153	chr17:63301598-63318421:+
2265	POMT1	Cassette	19	182	31	197	49	222	5	454	9	511	8	486	3.38309	0.000854471	133368261-133368281:133371321-133371341	133368261-133368281:133369396-133369416	chr9:133368281-133371321:+
1949	PLAUR	AltEnd	284	409	303	416	357	487	5	110	9	118	12	127	3.38147	0.000423349	48848216-48848236:48842520-48842540	48848216-48848236:48845115-48845135	chr19:48842087-48848216:-
6726	ZNF273	Cassette	117	55	146	47	164	62	102	400	102	430	117	418	3.33726	4.22821e-05	64001212-64001232:64015393-64015413	64001212-64001232:64014842-64014862	chr7:64001232-64015393:+
3170	C1orf77	Cassette	105	5961	97	6607	139	7625	16	6133	9	6047	8	6769	3.33488	0.000698483	151881509-151881529:151884163-151884183	151881509-151881529:151882326-151882346	chr1:151881529-151884163:+
5497	CLTCL1	Cassette	14	269	28	296	22	346	5	841	5	878	9	981	3.32565	0.000580181	17555492-17555512:17551104-17551124	17555492-17555512:17555220-17555240	chr22:17551124-17555492:-
1707	MBNL2	Cassette	6250	21	6708	20	7607	35	3025	123	2858	79	3190	127	3.30767	0.000219342	96807870-96807890:96816713-96816733	96807870-96807890:96815390-96815410	chr13:96807890-96816713:+
5565	BAT2L	Cassette	95	9956	104	10299	122	11893	10	12350	11	11350	16	12308	3.30674	8.08203e-05	133320354-133320374:133329970-133329990	133320354-133320374:133324371-133324391	chr9:133320374-133329970:+
3529	DKFZp434N2420	Cassette	12	21	9	21	11	24	6	174	8	141	9	149	3.29717	0.000318539	131957382-131957402:131948273-131948293	131957382-131957402:131956473-131956493	chr12:131948293-131957382:-
6659	PILRB	Alt3Prime	40	193	49	177	54	218	18	589	8	581	20	558	3.29335	0.00176177	99786949-99786969:99787820-99787840	99786949-99786969:99787721-99787741	chr7:99786969-99788037:+
1523	CPSF6	Cassette	34	8	31	9	39	7	15	35	13	36	23	40	3.28001	0.000306188	67937932-67937952:67938636-67938656	67937932-67937952:67938081-67938101	chr12:67937952-67938636:+
1349	EPB41	Cassette	161	566	115	587	165	744	58	2356	61	2414	52	2303	3.26039	3.92698e-05	29264237-29264257:29296905-29296925	29264237-29264257:29295253-29295273	chr1:29264257-29296905:+
3689	CLMN	Cassette	72	17	71	20	105	23	112	278	118	270	143	293	3.21387	1.80059e-05	94729938-94729958:94727802-94727822	94729938-94729958:94729485-94729505	chr14:94727822-94729938:-
6605	ERCC2	Cassette	125	2561	140	2665	149	3088	17	3318	14	3595	30	3630	3.18376	0.000569717	50565230-50565250:50564070-50564090	50565230-50565250:50564225-50564245	chr19:50564090-50565230:-
136	DIS3	Cassette	165	13	144	14	184	18	27	22	23	19	23	19	3.17845	6.52942e-06	72253743-72253763:72253122-72253142	72253743-72253763:72253475-72253495	chr13:72253142-72253743:-
833	CD47	MulSkip	588	364	690	426	717	492	154	877	125	744	182	1006	3.16019	7.26607e-07	109253475-109253495:109248809-109248829	109253475-109253495:109252119-109252139	chr3:109248829-109253475:-
6442	SRRM2	Cassette	84	35	100	42	144	44	18	42	16	72	19	64	3.12315	0.000567118	2742828-2742848:2747473-2747493	2742828-2742848:2746335-2746355	chr16:2742848-2747473:+
652	ERBB2IP	Cassette	970	15	1070	25	1204	18	733	127	701	98	994	141	3.10436	0.000174063	65386515-65386535:65406607-65406627	65386515-65386535:65400460-65400480	chr5:65386535-65406607:+
3350	EIF5	Cassette	392	2359	368	2548	468	3041	11	563	6	582	20	659	3.07963	0.00250598	102870330-102870350:102871742-102871762	102870330-102870350:102870478-102870498	chr14:102870350-102871742:+
5862	PFKM	Cassette	2089	17	2329	7	2491	17	1627	76	1746	77	1738	78	3.0378	0.00237722	46802889-46802909:46810412-46810432	46802889-46802909:46805374-46805394	chr12:46802909-46810412:+
3551	HRAS	Cassette	731	51	830	75	926	77	160	97	153	110	175	115	3.03126	2.06315e-05	523452-523472:522735-522755	523452-523472:523338-523358	chr11:522755-523452:-
2694	RBM10	Cassette	275	1589	285	1815	309	2051	33	1907	35	1950	53	2148	3.02044	6.32064e-05	46913821-46913841:46917470-46917490	46913821-46913841:46915370-46915390	chrX:46913841-46917470:+
5269	C11orf54	Cassette	96	69	82	92	100	106	38	280	26	221	38	260	2.98987	0.000175233	93114522-93114542:93120110-93120130	93114522-93114542:93114776-93114796	chr11:93114542-93120110:+
5268	RG9MTD3	Alt5Prime	974	18	1025	30	1259	36	91	24	83	9	93	25	2.98575	0.00347812	37753730-37753750:37758072-37758092	37753842-37753862:37758072-37758092	chr9:37753625-37758072:+
2811	PKP4	Cassette	37	7	48	9	34	7	31	28	13	32	22	35	2.97327	0.00211853	159238738-159238758:159243338-159243358	159238738-159238758:159241496-159241516	chr2:159238758-159243338:+
592	ACIN1	Cassette	957	826	1131	964	1287	981	283	1504	240	1745	244	1655	2.95616	3.75567e-05	22629570-22629590:22620865-22620885	22629570-22629590:22629130-22629150	chr14:22620885-22629570:-
1536	HDAC7	Cassette	87	5	111	5	96	9	21	11	16	6	9	5	2.93754	0.0011965	46476256-46476276:46475797-46475817	46476256-46476276:46476046-46476066	chr12:46475817-46476256:-
5320	ddb2	Cassette	411	10373	458	11281	492	12749	140	27340	138	29562	166	28615	2.93543	6.07013e-06	47212779-47212799:47213396-47213416	47212779-47212799:47212883-47212903	chr11:47212799-47213396:+
3549	RBM3	Cassette	954	44	1159	47	1285	60	227	66	248	77	205	87	2.92568	8.46724e-05	48318979-48318999:48319645-48319665	48318979-48318999:48319146-48319166	chrX:48318999-48319645:+
218	CCNT1	Cassette	505	128	540	152	650	139	83	148	68	168	97	147	2.92447	0.000249134	47378187-47378207:47375859-47375879	47378187-47378207:47376192-47376212	chr12:47375879-47378187:-
1817	ATP2B4	Cassette	64	8	85	6	68	9	22	22	32	22	35	25	2.90532	0.000991083	201963302-201963322:201975296-201975316	201963302-201963322:201968973-201968993	chr1:201963322-201975296:+
6582	NEDD1	Cassette	96	580	96	575	116	725	35	1334	27	1399	27	1271	2.89439	2.57467e-05	95825189-95825209:95827660-95827680	95825189-95825209:95825512-95825532	chr12:95825209-95827660:+
6409	ZMYM4	Cassette	1978	44	2027	45	2302	48	585	89	428	78	582	88	2.88977	6.53296e-06	35597614-35597634:35599381-35599401	35597614-35597634:35597783-35597803	chr1:35597634-35599381:+
696	PHF8	Cassette	45	157	45	139	44	157	6	204	9	247	13	216	2.8851	0.000768546	54038850-54038870:54035977-54035997	54038850-54038870:54037041-54037061	chrX:54035997-54038850:-
5179	PIGT	Cassette	560	7316	546	7912	637	8659	61	5958	53	5799	65	6218	2.87798	2.65679e-06	43482727-43482747:43486269-43486289	43482727-43482747:43483436-43483456	chr20:43482747-43486269:+
2553	MBNL1	Cassette	227	155	213	167	253	187	10	62	8	46	14	55	2.82245	0.000183213	153656036-153656056:153659749-153659769	153656036-153656056:153656745-153656765	chr3:153656056-153659749:+
6068	MEN1	Alt5Prime	52	1293	83	1474	46	1594	11	1356	8	1345	6	1536	2.81256	0.0024368	64332043-64332063:64331708-64331728	64331938-64331958:64331708-64331728	chr11:64331728-64332147:-
2249	NR2C2AP	Cassette	61	45	57	65	67	67	15	125	29	145	18	115	2.7686	0.000609221	19174599-19174619:19174187-19174207	19174599-19174619:19174364-19174384	chr19:19174207-19174599:-
6198	ECT2	Cassette	40	19	43	27	51	27	108	399	117	420	96	325	2.71716	2.47835e-05	174017301-174017321:174020631-174020651	174017301-174017321:174019031-174019051	chr3:174017321-174020631:+
1354	ABR	Cassette	569	14	583	10	721	18	79	8	66	15	70	9	2.71121	0.00222049	906987-907007:900604-900624	906987-907007:906079-906099	chr17:900624-906987:-
3687	MUC1	Cassette	27	3989	47	4873	15	4760	6	10001	11	9663	11	10081	2.70295	0.00858613	153427107-153427127:153426656-153426676	153427107-153427127:153426938-153426958	chr1:153426676-153427107:-
6046	ZNF138	Cassette	12	15	29	25	42	24	24	141	26	133	31	175	2.702	0.00123294	63892364-63892384:63912730-63912750	63892364-63892384:63911871-63911891	chr7:63892384-63912730:+
3555	CD55	Cassette	1844	9	2307	9	2100	7	872	26	920	20	1005	27	2.7	0.000205019	205579365-205579385:205599513-205599533	205579365-205579385:205580358-205580378	chr1:205579385-205599513:+
5512	MYNN	Alt3Prime	717	85	766	61	834	82	240	147	235	170	270	151	2.68683	0.000171615	170975023-170975043:170979365-170979385	170975023-170975043:170979249-170979269	chr3:170975043-170980043:+
2949	PIF1	Cassette	31	467	19	498	45	614	19	1692	12	1956	17	1644	2.67515	0.00261283	62897508-62897528:62895997-62896017	62897508-62897528:62897323-62897343	chr15:62896017-62897508:-
957	ABCC1	Cassette	162	3482	154	3694	192	4188	20	2266	18	2259	13	2430	2.62824	0.00031166	16084880-16084900:16091762-16091782	16084880-16084900:16088181-16088201	chr16:16084900-16091762:+
5789	SSFA2	Alt5Prime	3167	164	3486	139	4062	156	1610	444	1593	424	1822	439	2.60036	6.10025e-05	182489379-182489399:182491569-182491589	182489957-182489977:182491569-182491589	chr2:182488187-182491569:+
356	RHOT1	Cassette	1514	21	1789	14	1930	18	466	31	455	27	526	30	2.59901	0.000507566	27559421-27559441:27562247-27562267	27559421-27559441:27560481-27560501	chr17:27559441-27562247:+
5239	PGAP2	Alt3Prime	6783	18	7374	23	8326	20	4965	71	5140	94	5247	83	2.56697	6.9365e-05	3802162-3802182:3802825-3802845	3802162-3802182:3802601-3802621	chr11:3802182-3802934:+
3155	HUWE1	Cassette	63	203	60	178	78	215	14	191	11	212	11	225	2.55774	0.000188934	53671085-53671105:53668924-53668944	53671085-53671105:53669694-53669714	chrX:53668944-53671085:-
1007	PWWP2A	Cassette	210	613	233	634	230	732	41	718	43	679	42	763	2.54488	8.94323e-06	159452685-159452705:159437733-159437753	159452685-159452705:159440335-159440355	chr5:159437753-159452685:-
2687	C1orf9	Cassette	191	70	205	48	227	85	36	69	30	51	46	86	2.52222	0.000373358	170811366-170811386:170813526-170813546	170811366-170811386:170813301-170813321	chr1:170811386-170813526:+
6285	C2orf30	Cassette	1114	1798	1091	1952	1354	2211	347	3253	320	3291	356	3293	2.52106	3.0214e-06	53882463-53882483:53889854-53889874	53882463-53882483:53888939-53888959	chr2:53882483-53889854:+
6548	EXOSC2	Cassette	3268	15376	3310	15766	3710	18791	270	7297	252	6830	274	7923	2.5146	6.58033e-07	132562815-132562835:132564536-132564556	132562815-132562835:132563369-132563389	chr9:132562835-132564536:+
18	ABL1	AltStart	20	290	31	285	23	348	6	500	10	505	6	510	2.49015	0.00178124	132700713-132700733:132719271-132719291	132579643-132579663:132719271-132719291	chr9:132579088-132719271:+
5397	MTHFD2	Cassette	510	101	463	118	617	138	1352	1666	1471	1731	1415	1780	2.44538	2.32555e-05	74279357-74279377:74286339-74286359	74279357-74279377:74282016-74282036	chr2:74279377-74286339:+
2686	SEC24B	Cassette	547	11	549	11	630	13	196	23	200	21	206	22	2.4354	1.20987e-06	110613771-110613791:110631931-110631951	110613771-110613791:110622281-110622301	chr4:110613791-110631931:+
1981	EPB41	Cassette	2286	591	2359	630	2753	662	1916	2505	1735	2446	1975	2805	2.4336	2.03688e-06	29252391-29252411:29259520-29259540	29252391-29252411:29257687-29257707	chr1:29252411-29259520:+
1213	BAX	Cassette	140	230	128	269	162	254	14	155	21	147	12	131	2.42936	0.000664236	54150648-54150668:54151266-54151286	54150648-54150668:54150755-54150775	chr19:54150668-54151266:+
2552	RPLP0	Cassette	479	822	574	1020	571	998	143	1210	141	1375	128	1280	2.4248	5.88075e-06	119121039-119121059:119119628-119119648	119121039-119121059:119120905-119120925	chr12:119119648-119121039:-
1979	SEC31A	Cassette	1066	13015	1206	14782	1377	16594	266	17599	299	18662	275	18422	2.42037	1.90369e-07	83984562-83984582:83969215-83969235	83984562-83984582:83982638-83982658	chr4:83969235-83984562:-
6176	RUSC1	Cassette	16	886	11	989	21	1029	7	3012	14	3321	9	3272	2.41632	0.00283855	153563527-153563547:153566817-153566837	153563527-153563547:153564564-153564584	chr1:153563547-153566817:+
6479	BTBD3	Cassette	253	14	248	25	311	36	137	63	142	66	132	60	2.41107	0.00180168	11819582-11819602:11846981-11847001	11819582-11819602:11846425-11846445	chr20:11819602-11846981:+
3507	CCDC55	Cassette	491	17	538	18	616	19	49	6	47	15	66	9	2.40687	0.0054291	25467987-25468007:25469223-25469243	25467987-25468007:25468445-25468465	chr17:25468007-25469223:+
5427	NEDD4L	Cassette	550	124	572	123	676	125	22	31	21	18	27	29	2.39234	0.000439496	54152084-54152104:54159249-54159269	54152084-54152104:54153689-54153709	chr18:54152104-54159249:+
5376	RNF121	Cassette	434	12	425	10	491	12	377	49	370	48	423	57	2.38628	5.08115e-06	71349565-71349585:71371454-71371474	71349565-71349585:71350845-71350865	chr11:71349585-71371454:+
6197	MPP5	Alt3Prime	886	122	887	113	1097	163	381	271	372	299	446	289	2.38368	2.72976e-05	66806233-66806253:66815719-66815739	66806233-66806253:66815487-66815507	chr14:66806253-66816007:+
5134	PCNT	Alt5Prime	1998	65	2061	123	2299	102	619	136	648	147	709	163	2.35184	0.000750337	46676300-46676320:46680244-46680264	46676537-46676557:46680244-46680264	chr21:46675870-46680244:+
579	UBP1	Cassette	444	31	556	50	502	54	143	69	192	78	162	74	2.35022	0.000272508	33425731-33425751:33419380-33419400	33425731-33425751:33425273-33425293	chr3:33419400-33425731:-
5331	RPS24	Cassette	31	8	16	20	11	12	114	391	151	415	72	356	2.34975	0.037813	79467048-79467068:79484294-79484314	79467048-79467068:79478744-79478764	chr10:79467068-79484294:+
778	CAMTA1	Cassette	44	43	52	49	51	43	15	56	7	51	19	67	2.31625	0.0024841	6789715-6789735:6807738-6807758	6789715-6789735:6802827-6802847	chr1:6789735-6807738:+
1533	PDLIM7	Cassette	108	3342	88	3607	107	4569	55	10437	64	11563	52	10147	2.31622	0.000101538	176850476-176850496:176849214-176849234	176850476-176850496:176850180-176850200	chr5:176849234-176850476:-
1845	PTPRF	Cassette	593	7	664	5	710	12	765	42	761	42	781	47	2.30778	0.00246357	43837151-43837171:43841673-43841693	43837151-43837171:43840328-43840348	chr1:43837171-43841673:+
2289	NAB2	Cassette	56	20	49	19	59	29	44	76	48	93	37	90	2.30065	0.000328309	55773225-55773245:55774661-55774681	55773225-55773245:55773456-55773476	chr12:55773245-55774661:+
5294	PLEKHA8	Cassette	63	451	55	460	69	582	26	976	22	924	26	981	2.29337	1.62663e-05	30068863-30068883:30135406-30135426	30068863-30068883:30080211-30080231	chr7:30068883-30135406:+
2830	TIMM8B	Cassette	670	933	771	969	969	1140	126	828	127	840	160	869	2.28037	4.09328e-05	111462573-111462593:111461376-111461396	111462573-111462593:111462224-111462244	chr11:111461396-111462573:-
5314	ARIH2	Cassette	5664	56	5803	52	6672	75	934	59	969	57	1042	32	2.28008	0.00269672	48935228-48935248:48939898-48939918	48935228-48935248:48937154-48937174	chr3:48935248-48939898:+
2723	SS18	Cassette	5654	673	5566	684	6614	877	4370	2593	4251	2289	4163	2811	2.2658	2.75454e-05	21872516-21872536:21869069-21869089	21872516-21872536:21869865-21869885	chr18:21869089-21872516:-
3074	AP2S1	Cassette	46	4855	60	4773	59	5691	10	4427	11	3768	7	4016	2.24907	0.000796677	52041089-52041109:52033876-52033896	52041089-52041109:52034655-52034675	chr19:52033896-52041089:-
2978	PRPF38B	Cassette	9162	21	9409	30	11077	41	4903	77	5736	65	4840	79	2.24889	0.00103947	109036992-109037012:109039846-109039866	109036992-109037012:109037734-109037754	chr1:109037012-109039846:+
2151	ARFGAP1	Cassette	482	2191	486	2558	530	2568	130	2521	106	2952	117	2691	2.24783	0.00015934	61377417-61377437:61378276-61378296	61377417-61377437:61377887-61377907	chr20:61377437-61378276:+
6737	ELP2	Cassette	129	7217	118	7959	127	8469	54	17663	65	17285	61	18508	2.23752	5.45169e-05	31979989-31980009:31988810-31988830	31979989-31980009:31980210-31980230	chr18:31980009-31988810:+
6802	LOC727849	Cassette	44	137	37	179	49	183	19	339	22	411	24	408	2.2181	0.000299035	80742114-80742134:80767209-80767229	80742114-80742134:80766865-80766885	chr15:80742134-80767209:+
1356	R3HDM2	Cassette	492	33	581	26	586	31	366	96	396	116	448	93	2.21678	0.000584305	55975448-55975468:55969070-55969090	55975448-55975468:55972679-55972699	chr12:55969090-55975448:-
2477	STRADA	Cassette	165	5	188	11	196	8	59	15	51	11	70	9	2.20205	0.00549932	59157729-59157749:59145180-59145200	59157729-59157749:59154398-59154418	chr17:59145200-59157729:-
1634	ZDHHC20	Cassette	532	406	546	395	640	500	684	2339	735	2232	639	2512	2.18814	4.1221e-05	20855058-20855078:20853665-20853685	20855058-20855078:20854064-20854084	chr13:20853685-20855058:-
2437	GPR137	Cassette	35	68	28	75	35	59	10	100	10	88	10	93	2.18122	0.000439329	63811974-63811994:63812387-63812407	63811974-63811994:63812112-63812132	chr11:63811994-63812387:+
3605	TAF1	Cassette	1657	156	1477	183	1859	202	606	286	646	339	607	279	2.16294	7.29342e-05	70594921-70594941:70596126-70596146	70594921-70594941:70595724-70595744	chrX:70594941-70596126:+
3606	PVRL4	Cassette	190	25	268	41	264	34	482	328	580	288	480	302	2.11922	0.000176159	159310133-159310153:159309279-159309299	159310133-159310153:159309693-159309713	chr1:159309299-159310133:-
1181	DNAJC7	Cassette	508	28	545	28	586	31	351	72	323	74	346	88	2.10604	2.37664e-05	37393362-37393382:37389160-37389180	37393362-37393382:37393218-37393238	chr17:37389180-37393362:-
2000	ACIN1	Cassette	8076	92	9173	92	9802	117	8171	373	8386	412	8595	415	2.10371	1.34307e-05	22608524-22608544:22605037-22605057	22608524-22608544:22607700-22607720	chr14:22605057-22608524:-
911	DKFZp434K245	Cassette	1696	2684	1971	2723	2159	3187	568	3403	596	3230	444	3333	2.07961	0.000157183	129218547-129218567:129231605-129231625	129218547-129218567:129222769-129222789	chr4:129218567-129231605:+
1478	USP8	Cassette	21	1723	16	1959	18	2150	24	9934	21	9939	23	10500	2.07327	0.000448089	48528954-48528974:48541768-48541788	48528954-48528974:48538488-48538508	chr15:48528974-48541768:+
1226	PUM1	Cassette	504	417	545	440	614	575	88	341	84	332	109	321	2.05732	0.000173199	31211415-31211435:31199395-31199415	31211415-31211435:31210324-31210344	chr1:31199415-31211415:-
5874	MTMR1	Cassette	21	7931	30	8449	41	9635	15	15344	13	16585	12	16544	2.05652	0.000978613	149651840-149651860:149656371-149656391	149651840-149651860:149655724-149655744	chrX:149651860-149656371:+
5560	POLR2F	Alt5Prime	26629	33	28979	39	32936	57	9346	59	9884	65	9799	49	2.05614	0.000414723	36682775-36682795:36685298-36685318	36682834-36682854:36685298-36685318	chr22:36682725-36685298:+
6206	UNQ3047	Cassette	71	83	68	65	70	92	11	33	5	32	7	38	2.04971	0.00460771	26840778-26840798:26851415-26851435	26840778-26840798:26850622-26850642	chr2:26840798-26851415:+
843	EHBP1	Cassette	2563	2878	2780	3291	2976	3450	223	1083	231	1026	248	1255	2.04879	4.33232e-06	63059954-63059974:63071354-63071374	63059954-63059974:63068569-63068589	chr2:63059974-63071354:+
2433	ZBTB7B	Cassette	30	73	29	92	26	96	5	111	12	126	14	114	2.0191	0.0125509	153241766-153241786:153253754-153253774	153241766-153241786:153241942-153241962	chr1:153241786-153253754:+
3581	ANXA2	Alt5Prime	1334	60	1496	64	1701	71	111	30	143	21	171	23	2.0182	0.0031637	58477433-58477453:58465557-58465577	58477361-58477381:58465557-58465577	chr15:58465577-58477477:-
1849	IPO9	Cassette	704	328	617	361	817	452	157	327	157	320	181	427	2.01775	7.02836e-05	200065103-200065123:200083029-200083049	200065103-200065123:200070704-200070724	chr1:200065123-200083029:+
2820	SMARCA4	Cassette	13335	174	14831	148	17905	171	17158	717	18863	813	18459	816	2.00018	0.000150127	11005173-11005193:11005798-11005818	11005173-11005193:11005442-11005462	chr19:11005193-11005798:+
3359	PRKDC	Cassette	83	4606	75	5221	91	6157	6	2483	7	2275	20	2470	1.9966	0.0212389	48857491-48857511:48854187-48854207	48857491-48857511:48857348-48857368	chr8:48854207-48857491:-
6567	ASXL1	Cassette	1757	358	1874	350	2078	418	1045	834	1112	870	1057	813	1.99043	1.19333e-06	30420567-30420587:30479591-30479611	30420567-30420587:30423241-30423261	chr20:30420587-30479591:+
2388	PDGFA	Cassette	3127	69	2842	70	3575	82	2489	243	3109	238	2482	257	1.98533	0.000148615	507278-507298:504717-504737	507278-507298:506642-506662	chr7:504737-507278:-
182	FKBP14	Cassette	2830	94	2975	142	3422	135	1210	182	1073	167	1226	198	1.97254	0.000213814	30028805-30028825:30025244-30025264	30028805-30028825:30026425-30026445	chr7:30025264-30028805:-
6357	KIAA1731	Cassette	46	116	38	130	57	143	27	300	26	333	34	309	1.96701	0.000673739	93075431-93075451:93079558-93079578	93075431-93075451:93075589-93075609	chr11:93075451-93079558:+
6084	HSD17B4	Cassette	4884	13	5454	9	6087	23	8621	96	9621	110	9224	71	1.96127	0.00749702	118857520-118857540:118860136-118860156	118857520-118857540:118859309-118859329	chr5:118857540-118860136:+
5408	STAG3L1	Cassette	104	1090	88	1227	100	1295	88	4213	94	4361	91	4540	1.95723	0.000103704	74829274-74829294:74832459-74832479	74829274-74829294:74831837-74831857	chr7:74829294-74832459:+
3600	WBSCR22	Cassette	4327	142	4542	139	5257	156	4417	518	4281	560	4661	519	1.94696	1.76354e-05	72746296-72746316:72749870-72749890	72746296-72746316:72749731-72749751	chr7:72746316-72749870:+
2599	DMPK	Cassette	57	77	56	90	65	107	13	49	8	56	8	60	1.93034	0.00417339	50966447-50966467:50965718-50965738	50966447-50966467:50966138-50966158	chr19:50965738-50966447:-
1690	POMT1	MulSkip	23	182	26	197	28	222	21	454	12	511	17	486	1.9303	0.00246587	133368261-133368281:133371610-133371630	133368261-133368281:133369396-133369416	chr9:133368281-133371610:+
5381	MSH2	Cassette	15	161	11	162	12	162	8	315	6	357	7	337	1.90798	0.00096116	47489178-47489198:47493056-47493076	47489178-47489198:47490736-47490756	chr2:47489198-47493056:+
6604	UBAP1	Cassette	6880	68	7064	79	8320	115	3335	135	3041	118	3054	156	1.90489	0.000528766	34169218-34169238:34210905-34210925	34169218-34169238:34186333-34186353	chr9:34169238-34210905:+
1189	EFNA1	Cassette	238	345	238	420	276	453	153	1080	256	1092	144	1053	1.90421	0.00197176	153370714-153370734:153372829-153372849	153370714-153370734:153372602-153372622	chr1:153370734-153372829:+
6788	BCL6	Cassette	68	127	79	153	70	184	18	159	19	128	17	140	1.89591	0.000631146	188928841-188928861:188926091-188926111	188928841-188928861:188927360-188927380	chr3:188926111-188928841:-
1780	DCLRE1B	Cassette	64	67	33	62	30	89	69	438	54	371	61	408	1.8812	0.012518	114249900-114249920:114252153-114252173	114249900-114249920:114251140-114251160	chr1:114249920-114252153:+
1074	BCLAF1	Cassette	5165	141	5230	156	6155	143	2522	227	2530	239	2373	259	1.87211	0.00015489	136632267-136632287:136631150-136631170	136632267-136632287:136632114-136632134	chr6:136631170-136632267:-
3280	ILF3	Cassette	88	16244	88	16761	100	19881	22	14598	24	14531	18	14559	1.84627	0.000130766	10648966-10648986:10650772-10650792	10648966-10648986:10650288-10650308	chr19:10648986-10650772:+
43	PARP6	Cassette	633	7	683	9	720	10	663	29	628	24	676	37	1.83283	0.000534038	70333849-70333869:70332879-70332899	70333849-70333869:70333137-70333157	chr15:70332899-70333849:-
3097	NQO1	Cassette	12	2778	18	2959	19	3314	7	4747	6	5015	10	5283	1.83182	0.00170005	68306367-68306387:68302665-68302685	68306367-68306387:68304513-68304533	chr16:68302685-68306367:-
6432	EPN2	Cassette	2799	18	2763	22	3414	15	3929	72	4188	84	4186	115	1.82937	0.00398385	19081417-19081437:19125860-19125880	19081417-19081437:19123767-19123787	chr17:19081437-19125860:+
2940	ITGB5	Cassette	31	8246	27	8428	55	9973	6	4555	5	4549	5	4839	1.82414	0.00202521	126019157-126019177:125998334-125998354	126019157-126019177:126010673-126010693	chr3:125998354-126019157:-
5842	BLVRA	Cassette	1328	8	1486	8	1764	12	1507	34	1441	32	1538	30	1.82304	0.00010241	43764838-43764858:43777261-43777281	43764838-43764858:43766140-43766160	chr7:43764858-43777261:+
6532	JMJD7-PLA2G4B	Cassette	321	25	374	23	431	20	254	50	300	67	264	59	1.82207	0.00124989	39907658-39907678:39914229-39914249	39907658-39907678:39908593-39908613	chr15:39907678-39914229:+
3636	RPS6KB1	Cassette	7	5	7	7	13	8	50	136	44	138	59	131	1.80978	0.00200983	55362297-55362317:55363764-55363784	55362297-55362317:55362942-55362962	chr17:55362317-55363764:+
1655	MINK1	Alt3Prime	123	775	153	932	161	925	35	674	34	714	31	714	1.80016	2.81705e-05	4735181-4735201:4735586-4735606	4735181-4735201:4735526-4735546	chr17:4735201-4735787:+
2926	MYH10	Cassette	4657	27	4473	25	5576	19	2512	56	2821	35	2624	44	1.79749	0.00663596	8421278-8421298:8413835-8413855	8421278-8421298:8420695-8420715	chr17:8413855-8421278:-
3191	PTPN18	Cassette	58	6	50	7	64	9	29	14	43	14	37	20	1.79418	0.00250968	130830223-130830243:130832909-130832929	130830223-130830243:130830642-130830662	chr2:130830243-130832909:+
6400	G6PC3	Cassette	40	101	34	114	43	135	11	135	14	139	14	123	1.77729	0.000690154	39507644-39507664:39508203-39508223	39507644-39507664:39507862-39507882	chr17:39507664-39508203:+
1414	ODZ3	Cassette	102	116	125	132	142	143	18	67	16	61	19	64	1.76823	1.90133e-05	183901546-183901566:183909946-183909966	183901546-183901566:183902289-183902309	chr4:183901566-183909946:+
5725	FBXO22	Cassette	92	46	111	46	148	55	38	57	43	45	35	67	1.7621	0.00335484	73983479-73983499:73992598-73992618	73983479-73983499:73983886-73983906	chr15:73983499-73992598:+
3705	OS9	Cassette	1085	820	1320	883	1562	923	1155	2305	1072	2678	1120	2556	1.75039	0.000229779	56399212-56399232:56400455-56400475	56399212-56399232:56400148-56400168	chr12:56399232-56400455:+
5359	TERF1	Cassette	1463	981	1469	1127	1720	1208	1191	2612	1072	2544	1079	2849	1.74976	5.38775e-05	74101821-74101841:74106830-74106850	74101821-74101841:74105124-74105144	chr8:74101841-74106830:+
1006	HNRNPU	Alt5Prime	16335	311	19553	406	23522	529	8273	577	8121	556	8444	591	1.7441	1.5481e-05	243093598-243093618:243092635-243092655	243093541-243093561:243092635-243092655	chr1:243092655-243094450:-
5777	RANBP17	Cassette	13	63	19	48	16	74	18	145	6	152	14	146	1.74403	0.0406847	170327966-170327986:170388480-170388500	170327966-170327986:170342673-170342693	chr5:170327986-170388480:+
1381	DNAJC5	Cassette	2334	57	2474	68	2451	60	685	55	795	67	823	75	1.74329	2.30771e-05	62032799-62032819:62033261-62033281	62032799-62032819:62032905-62032925	chr20:62032819-62033261:+
6893	ZBTB1	Cassette	218	15	221	9	251	10	59	9	66	11	79	13	1.74262	0.00260567	64041397-64041417:64057957-64057977	64041397-64041417:64047719-64047739	chr14:64041417-64057957:+
5885	FUBP3	Cassette	5947	15	6222	15	7356	13	4362	41	4340	40	4983	23	1.73919	0.00965599	132460776-132460796:132475161-132475181	132460776-132460796:132461744-132461764	chr9:132460796-132475161:+
6910	C4orf8	Cassette	121	22	180	22	146	20	220	95	194	111	225	103	1.73849	0.00117301	2672049-2672069:2687547-2687567	2672049-2672069:2679670-2679690	chr4:2672069-2687547:+
427	CTNNB1	Alt3Prime	11639	1985	11912	1975	13732	2392	2749	1489	2415	1587	3088	1576	1.73494	0.000101362	41255829-41255849:41256313-41256333	41255829-41255849:41256154-41256174	chr3:41255849-41256943:+
6500	MAP3K7IP2	Cassette	2204	30	2353	34	2801	21	1564	67	1556	50	1875	74	1.73444	0.00603098	149742327-149742347:149760432-149760452	149742327-149742347:149742762-149742782	chr6:149742347-149760432:+
2384	C14orf101	Cassette	8	5	7	5	10	8	11	14	5	15	5	17	1.72795	0.0194507	56122363-56122383:56142040-56142060	56122363-56122383:56140285-56140305	chr14:56122383-56142040:+
6799	AF085995	Cassette	9	11	13	10	10	16	13	45	12	34	7	39	1.72763	0.0150422	120669372-120669392:120690981-120691001	120669372-120669392:120684355-120684375	chr4:120669392-120690981:+
6860	ASS1	Cassette	13	2818	19	3312	11	3084	12	8067	11	8950	12	8387	1.72445	0.00131601	132360211-132360231:132366183-132366203	132360211-132360231:132364712-132364732	chr9:132360231-132366183:+
6498	PLD3	Cassette	41	55	52	69	34	55	27	84	27	118	17	129	1.72105	0.0111835	45546495-45546515:45564165-45564185	45546495-45546515:45563464-45563484	chr19:45546515-45564165:+
3248	APC	AltStart	55	89	68	96	66	101	26	121	31	141	25	145	1.71138	0.000167751	112101501-112101521:112118468-112118488	112071458-112071478:112118468-112118488	chr5:112071116-112118468:+
5860	KLC1	Cassette	1276	3839	1333	4205	1479	4805	252	2380	225	2360	242	2641	1.71061	1.67188e-05	103215615-103215635:103223170-103223190	103215615-103215635:103221075-103221095	chr14:103215635-103223170:+
2421	PABPC4	Cassette	142	1418	197	1557	196	1733	10	399	18	402	16	432	1.70253	0.00301805	39802681-39802701:39801980-39802000	39802681-39802701:39802161-39802181	chr1:39802000-39802681:-
1654	WARS	Cassette	42	52	48	37	61	46	15	38	11	52	15	31	1.7013	0.0165015	99912349-99912369:99897991-99898011	99912349-99912369:99905328-99905348	chr14:99898011-99912349:-
6114	VPS37A	Cassette	30	1956	34	2150	47	2267	6	1308	6	1167	8	1270	1.69366	0.00091778	17149229-17149249:17170137-17170157	17149229-17149249:17167786-17167806	chr8:17149249-17170137:+
3363	RPP38	Cassette	1649	742	1898	744	1952	910	604	766	523	810	609	819	1.66852	0.000129578	15179394-15179414:15185309-15185329	15179394-15179414:15184222-15184242	chr10:15179414-15185309:+
2942	DKFZp762L0110	Cassette	164	3177	159	3508	177	3853	79	4796	70	5247	77	5057	1.6685	9.83548e-05	47359704-47359724:47351992-47352012	47359704-47359724:47359180-47359200	chr12:47352012-47359704:-
3559	HNRNPF	AltStart	5528	16	5912	10	6812	14	5267	32	5405	45	5399	33	1.64716	0.00373903	43224584-43224604:43212024-43212044	43224180-43224200:43212024-43212044	chr10:43212044-43224702:-
6390	RPS18	Cassette	120586	77	136918	109	144768	81	189561	398	205028	406	203417	419	1.63738	0.000404803	33348461-33348481:33351551-33351571	33348461-33348481:33351254-33351274	chr6:33348481-33351551:+
6895	CHEK2	Alt3Prime	42	87	30	91	36	123	28	218	25	221	24	220	1.62572	0.00208511	27421697-27421717:27421177-27421197	27421697-27421717:27421210-27421230	chr22:27421114-27421697:-
3130	DYNC1I2	Cassette	20516	15	21260	17	25692	19	13466	34	14532	31	14515	34	1.62232	3.7061e-05	172272113-172272133:172280083-172280103	172272113-172272133:172277522-172277542	chr2:172272133-172280083:+
5145	ARL13B	Cassette	1010	57	962	34	1308	53	672	86	605	102	661	72	1.62064	0.00398815	95197458-95197478:95205192-95205212	95197458-95197478:95198096-95198116	chr3:95197478-95205192:+
5709	SFRS5	Alt3Prime	592	69	710	75	740	83	205	44	101	54	175	61	1.61876	0.0133586	69305701-69305721:69306936-69306956	69305701-69305721:69305980-69306000	chr14:69305721-69307010:+
6156	CCND3	Cassette	1163	2487	1466	2836	1554	3040	63	341	47	372	65	351	1.61242	0.00103443	42124216-42124236:42013090-42013110	42124216-42124236:42016281-42016301	chr6:42013110-42124216:-
3180	USP8	Alt5Prime	77	564	74	606	85	686	230	5191	227	5215	201	5318	1.60822	5.36877e-05	48503983-48504003:48518497-48518517	48504123-48504143:48518497-48518517	chr15:48503870-48518497:+
2604	RBM9	Cassette	560	4136	584	4309	599	5143	79	1966	106	1983	68	1927	1.60582	0.0011017	34504017-34504037:34491456-34491476	34504017-34504037:34494322-34494342	chr22:34491476-34504017:-
6058	TMEM14B	Cassette	275	9086	283	9268	343	11013	117	10987	124	12510	118	11912	1.59428	1.68266e-06	10857897-10857917:10863360-10863380	10857897-10857917:10859351-10859371	chr6:10857917-10863360:+
72	APP	Cassette	160	2258	169	2700	167	2738	22	1002	26	1146	22	1110	1.59204	5.71463e-05	26205923-26205943:26191836-26191856	26205923-26205943:26199240-26199260	chr21:26191856-26205923:-
5615	KIAA1271	Cassette	65	1993	56	2073	65	2340	13	1082	6	1052	16	1212	1.58591	0.0155593	3783368-3783388:3789978-3789998	3783368-3783388:3786281-3786301	chr20:3783388-3789978:+
2260	USP14	Cassette	128	5340	127	5330	144	6342	29	4327	33	4046	37	4086	1.57047	0.00026639	156799-156819:170235-170255	156799-156819:168932-168952	chr18:156819-170235:+
6693	RABGAP1L	Cassette	996	13	1177	10	1297	19	564	21	508	14	595	24	1.55707	0.00594231	173047701-173047721:173193216-173193236	173047701-173047721:173113152-173113172	chr1:173047721-173193216:+
5417	CALU	TwoMulx	11024	477	10939	431	13177	631	13087	1652	11529	1523	12159	1516	1.55686	5.25669e-05	128176074-128176094:128181551-128181571	128176074-128176094:128181818-128181838	chr7:128176094-128186160:+
2352	ERCC2	AltEnd	94	337	105	387	118	392	39	417	34	420	51	426	1.55051	0.000816225	50556621-50556641:50553990-50554010	50556621-50556641:50552777-50552797	chr19:50546488-50556621:-
3554	DENND1A	Cassette	7	95	7	79	12	92	5	199	7	234	9	197	1.5441	0.0119137	125594686-125594706:125478869-125478889	125594686-125594706:125559902-125559922	chr9:125478889-125594686:-
3014	AML1/AMP19 fusion	Cassette	862	1871	944	1928	1102	2320	67	460	64	380	81	452	1.53576	7.6024e-05	35153640-35153660:35093609-35093629	35153640-35153660:35128748-35128768	chr21:35093629-35153640:-
874	VHL	Cassette	100	985	150	1069	147	1209	45	1117	48	922	42	1182	1.51288	0.00200479	10158851-10158871:10166470-10166490	10158851-10158871:10163197-10163217	chr3:10158871-10166470:+
450	DPY19L4	Cassette	190	1755	178	1956	212	2085	88	2304	54	2109	105	2366	1.50956	0.003676	95843218-95843238:95847114-95847134	95843218-95843238:95846586-95846606	chr8:95843238-95847114:+
5999	PRKRIP1	Cassette	185	219	242	164	263	249	90	216	70	198	102	261	1.50514	0.00349567	101803278-101803298:101825071-101825091	101803278-101803298:101823428-101823448	chr7:101803298-101825071:+
3379	FAM98C	Cassette	24	1402	32	1433	39	1681	32	4114	30	4340	32	4335	1.49397	0.000520493	43588095-43588115:43591230-43591250	43588095-43588115:43589389-43589409	chr19:43588115-43591230:+
1664	SLC25A26	Cassette	138	2867	172	3002	169	3214	15	957	17	948	23	988	1.49002	0.00122671	66396473-66396493:66495973-66495993	66396473-66396493:66479477-66479497	chr3:66396493-66495973:+
3492	PPP3CA	Cassette	148	3118	135	3064	186	3708	21	1104	16	946	17	1148	1.48691	0.000225209	102220711-102220731:102201321-102201341	102220711-102220731:102203517-102203537	chr4:102201341-102220711:-
1879	AK057553	Cassette	564	80	630	92	718	97	2338	940	2610	969	2434	986	1.47783	9.04647e-06	196874765-196874785:196876137-196876157	196874765-196874785:196875675-196875695	chr3:196874785-196876137:+
6496	UBA5	Alt5Prime	733	30	762	25	872	34	208	20	175	22	227	21	1.47226	0.000967014	133862212-133862232:133867356-133867376	133862562-133862582:133867356-133867376	chr3:133861835-133867356:+
129	BAX	Cassette	9019	37	9035	23	10796	37	6308	55	7284	71	6686	60	1.47113	0.00205012	54151382-54151402:54155878-54155898	54151382-54151402:54155307-54155327	chr19:54151402-54155878:+
1497	BNIP2	Cassette	2190	15	2303	15	2692	21	1037	22	983	13	1060	28	1.47084	0.00846307	57759082-57759102:57757558-57757578	57759082-57759102:57758305-57758325	chr15:57757578-57759082:-
1652	MAPK3	Cassette	33	15	33	25	39	22	59	73	48	92	43	75	1.47078	0.00687297	30036491-30036511:30035805-30035825	30036491-30036511:30036087-30036107	chr16:30035825-30036491:-
1788	GTF2I	Cassette	9057	2344	10205	2588	11381	2867	11274	7747	11402	7722	11442	8469	1.46028	3.85005e-06	73769186-73769206:73781059-73781079	73769186-73769206:73771133-73771153	chr7:73769206-73781059:+
3008	TRPC4AP	Cassette	302	16	268	9	332	8	144	15	204	14	153	19	1.45735	0.0247944	33086586-33086606:33067583-33067603	33086586-33086606:33072776-33072796	chr20:33067603-33086586:-
2787	PRKAG1	Alt3Prime	105	19	110	14	123	19	125	61	127	46	127	52	1.44883	0.0016746	47685792-47685812:47685573-47685593	47685792-47685812:47685622-47685642	chr12:47685511-47685792:-
1518	LEPR	AltEnd	30	570	45	589	39	690	10	365	8	351	7	388	1.44482	0.00383116	65861232-65861252:65874461-65874481	65861232-65861252:65871422-65871442	chr1:65861252-65875410:+
3399	CPNE1	Cassette	536	340	598	399	668	492	201	448	252	432	252	409	1.43808	0.000746321	33716095-33716115:33684239-33684259	33716095-33716115:33710298-33710318	chr20:33684259-33716095:-
5528	MRPL42	Alt5Prime	110	99	109	96	127	98	16	31	16	40	18	45	1.43575	0.000521764	92388392-92388412:92394860-92394880	92388477-92388497:92394860-92394880	chr12:92388392-92394860:+
6462	AKT2	Cassette	438	3426	504	3616	541	4071	211	3823	208	4467	190	4021	1.42847	7.81823e-05	45482927-45482947:45454781-45454801	45482927-45482947:45463078-45463098	chr19:45454801-45482927:-
551	U2AF1	Cassette	1076	2205	1248	2352	1417	2739	563	3118	494	2908	662	2946	1.42684	0.000364554	43397493-43397513:43393678-43393698	43397493-43397513:43394591-43394611	chr21:43393698-43397493:-
1847	U2AF1	TwoMulx	1076	2205	1248	2352	1417	2739	563	3118	494	2908	662	2946	1.42684	0.000364554	43397493-43397513:43393678-43393698	43397493-43397513:43394591-43394611	chr21:43388922-43397493:-
619	SNRPA1	Cassette	162	13477	158	14667	158	16878	125	31552	121	28765	123	32179	1.41673	0.000224126	99644635-99644655:99643509-99643529	99644635-99644655:99644001-99644021	chr15:99643529-99644635:-
1649	GIPC1	Cassette	1085	3004	1154	3368	1497	4032	901	6736	1008	7570	976	7082	1.40881	2.95752e-06	14467848-14467868:14463535-14463555	14467848-14467868:14464704-14464724	chr19:14463555-14467848:-
1276	PTK7	Alt5_Cassette	141	3874	175	4076	197	4600	69	3347	56	3643	42	3664	1.40114	0.00548715	43217737-43217757:43219132-43219152	43217995-43218015:43219132-43219152	chr6:43217646-43219132:+
6087	CDS2	Cassette	3297	25	3383	32	3835	33	1119	21	1221	28	1226	32	1.39529	0.00110794	5055775-5055795:5102168-5102188	5055775-5055795:5056795-5056815	chr20:5055795-5102168:+
832	KIAA0427	Cassette	39	96	50	91	60	116	33	183	41	200	37	214	1.39168	0.000794357	44319661-44319681:44399906-44399926	44319661-44319681:44320126-44320146	chr18:44319681-44399906:+
6662	MAP2K3	Cassette	4400	60	4535	48	5139	62	2535	75	2357	68	2423	89	1.39011	0.000810899	21128854-21128874:21142317-21142337	21128854-21128874:21139990-21140010	chr17:21128874-21142317:+
6855	SMARCD1	Cassette	260	5996	287	6495	369	7498	134	7203	134	7157	122	7953	1.38048	0.000233216	48766908-48766928:48768570-48768590	48766908-48766928:48767412-48767432	chr12:48766928-48768570:+
2577	BPTF	Cassette	378	726	378	763	393	851	142	798	147	753	191	979	1.37852	3.29982e-05	63386433-63386453:63390789-63390809	63386433-63386453:63389910-63389930	chr17:63386453-63390789:+
1728	MTMR14	Cassette	19	359	21	384	17	421	20	981	26	1095	15	1086	1.37587	0.00708575	9706807-9706827:9718473-9718493	9706807-9706827:9714394-9714414	chr3:9706827-9718473:+
5206	KIAA1753	Cassette	31	389	28	390	33	457	22	633	13	561	18	593	1.35965	0.00160124	71292640-71292660:71299988-71300008	71292640-71292660:71299435-71299455	chr17:71292660-71299988:+
2470	SDR39U1	Cassette	45	108	66	116	74	129	7	40	10	52	11	46	1.35961	0.00254272	23981391-23981411:23980821-23980841	23981391-23981411:23981286-23981306	chr14:23980841-23981391:-
808	CEP27	Cassette	32	459	31	439	35	505	8	234	7	257	6	273	1.35311	0.00182897	40637760-40637780:40640759-40640779	40637760-40637780:40638828-40638848	chr15:40637780-40640759:+
6239	TSEN15	Cassette	315	6	363	8	401	9	224	12	231	11	244	15	1.35235	0.000484923	182290600-182290620:182307913-182307933	182290600-182290620:182306372-182306392	chr1:182290620-182307913:+
28	TAF1	Alt3Prime	28	33	33	39	29	48	12	33	8	35	12	38	1.34888	0.00625531	70511841-70511861:70513587-70513607	70511841-70511861:70513524-70513544	chrX:70511861-70513766:+
184	L3MBTL3	Cassette	674	122	696	156	779	188	40	17	34	17	41	31	1.34549	0.00828685	130412211-130412231:130414086-130414106	130412211-130412231:130412593-130412613	chr6:130412231-130414086:+
6389	NUDT7	Cassette	783	338	866	353	1006	396	2787	2902	3017	3165	2879	2974	1.342	4.396e-06	76316962-76316982:76332979-76332999	76316962-76316982:76327225-76327245	chr16:76316982-76332979:+
5805	CNOT6	Cassette	7007	142	7333	140	8535	168	6340	317	5626	287	6181	299	1.33935	2.3153e-06	179854349-179854369:179888880-179888900	179854349-179854369:179855026-179855046	chr5:179854369-179888880:+
6149	NFKBIB	Alt3Prime	60	1435	61	1549	70	1733	21	1386	20	1525	30	1384	1.31623	0.0037269	44082671-44082691:44087550-44087570	44082671-44082691:44087494-44087514	chr19:44082691-44087600:+
5151	NUB1	Alt5Prime	40	191	54	230	55	229	22	330	28	294	36	298	1.31483	0.00686871	150702200-150702220:150703866-150703886	150702242-150702262:150703866-150703886	chr7:150702115-150703866:+
2963	MDM2	MulSkip	29	6095	35	7098	34	7733	13	8333	12	8152	25	8554	1.314	0.0148587	67500401-67500421:67508817-67508837	67500401-67500421:67504409-67504429	chr12:67500421-67508817:+
1459	ZBTB20	Cassette	152	13	150	10	192	12	166	26	168	34	169	29	1.31068	0.00171191	115590541-115590561:115581921-115581941	115590541-115590561:115582457-115582477	chr3:115581941-115590541:-
5770	RGNEF	Cassette	178	45	185	41	178	45	53	35	47	25	65	40	1.31059	0.000300686	73243136-73243156:73272424-73272444	73243136-73243156:73254667-73254687	chr5:73243156-73272424:+
790	R3HDM2	Cassette	97	7	80	7	105	6	131	28	146	18	130	27	1.30766	0.0139843	55969058-55969078:55964086-55964106	55969058-55969078:55968940-55968960	chr12:55964106-55969058:-
5280	C6orf134	Cassette	8	207	21	209	21	236	12	537	17	543	20	614	1.30749	0.0486157	30717983-30718003:30721650-30721670	30717983-30718003:30718523-30718543	chr6:30718003-30721650:+
254	BNIP1	Cassette	1489	29	1526	36	1971	54	3829	214	4207	231	3766	234	1.30701	0.00103016	172506547-172506567:172513930-172513950	172506547-172506567:172511174-172511194	chr5:172506567-172513930:+
6405	C10orf104	Cassette	10402	863	11146	890	12735	1020	1446	294	1536	289	1495	313	1.30532	1.20683e-05	73645882-73645902:73653651-73653671	73645882-73645902:73649817-73649837	chr10:73645902-73653651:+
382	C11orf80	Cassette	272	980	288	1017	332	1135	317	2667	314	2718	312	2807	1.30433	3.34136e-06	66283123-66283143:66320327-66320347	66283123-66283143:66312206-66312226	chr11:66283143-66320327:+
1367	C11orf80	Cassette	272	980	288	1017	332	1135	317	2667	314	2718	312	2807	1.30433	3.34136e-06	66283123-66283143:66320327-66320347	66283123-66283143:66312206-66312226	chr11:66283143-66320327:+
6641	GNPAT	Cassette	976	36	1130	31	1184	47	257	22	215	19	292	23	1.29696	0.00159472	229453492-229453512:229462875-229462895	229453492-229453512:229460590-229460610	chr1:229453512-229462875:+
1926	TCERG1	Cassette	23841	625	25306	693	28505	705	12199	789	11138	608	11492	853	1.29452	0.000662743	145868981-145869001:145870196-145870216	145868981-145869001:145869822-145869842	chr5:145869001-145870196:+
5623	ZNF687	Cassette	420	21	492	36	454	17	1486	198	1802	227	1763	211	1.2914	0.0103668	149521475-149521495:149525374-149525394	149521475-149521495:149524305-149524325	chr1:149521495-149525374:+
5392	XPR1	Cassette	1230	958	1265	1027	1338	1051	302	550	243	573	347	580	1.28439	0.0010297	179070784-179070804:179099466-179099486	179070784-179070804:179072280-179072300	chr1:179070804-179099466:+
1392	PATZ1	AltEnd	83	81	77	82	83	98	72	196	84	200	75	204	1.28156	0.000232253	30068882-30068902:30067649-30067669	30068882-30068902:30061829-30061849	chr22:30051789-30068882:-
2512	SMEK1	Cassette	44	10	44	20	57	15	87	53	91	78	87	64	1.27355	0.0192586	91006933-91006953:91001496-91001516	91006933-91006953:91002493-91002513	chr14:91001516-91006933:-
6547	KIAA1664	Cassette	935	4328	918	4810	1021	5541	34	361	24	389	35	378	1.27324	0.00381892	29619700-29619720:29631823-29631843	29619700-29619720:29619803-29619823	chr22:29619720-29631823:+
1032	CNBP	Alt5Prime	19086	1177	19128	1371	21591	1490	9523	1518	9369	1576	9712	1560	1.27322	5.22556e-05	130373187-130373207:130373051-130373071	130373166-130373186:130373051-130373071	chr3:130373071-130373304:-
1809	MUC1	MulSkip	12	59	15	49	14	52	13	95	8	76	9	109	1.27234	0.00960591	153427262-153427282:153426454-153426474	153427262-153427282:153427143-153427163	chr1:153426474-153427262:-
3073	ADAM15	MulSkip	36	84	60	55	68	81	22	82	34	95	30	103	1.27029	0.0390021	153299912-153299932:153301344-153301364	153299912-153299932:153300517-153300537	chr1:153299932-153301344:+
1257	MPHOSPH9	Cassette	500	268	447	311	571	342	1220	1784	1331	1760	1168	1875	1.26557	0.000735882	122280760-122280780:122273607-122273627	122280760-122280780:122278052-122278072	chr12:122273627-122280760:-
5460	C1orf142	Cassette	61	1599	84	1692	93	2023	17	1070	21	1107	24	1153	1.26491	0.00140546	225989803-225989823:226013318-226013338	225989803-225989823:226002015-226002035	chr1:225989823-226013318:+
2034	HNRNPUL1	AltStart	144	642	140	709	141	821	108	1307	112	1522	137	1497	1.25761	0.000937767	46460307-46460327:46465967-46465987	46462523-46462543:46465967-46465987	chr19:46460230-46465967:+
6384	RAD51C	Cassette	2082	140	2109	120	2585	155	7686	1164	7057	1018	8159	1168	1.25631	7.66632e-05	54135669-54135689:54142218-54142238	54135669-54135689:54138237-54138257	chr17:54135689-54142218:+
3176	ADAR	Alt3Prime	29	745	26	778	22	940	14	1032	15	963	10	945	1.25574	0.00988982	152836222-152836242:152836018-152836038	152836222-152836242:152836075-152836095	chr1:152835904-152836222:-
2183	KIAA0515	Cassette	2956	542	3028	681	3420	664	2062	979	2154	925	2064	1100	1.25419	0.000567067	133357448-133357468:133360947-133360967	133357448-133357468:133359612-133359632	chr9:133357468-133360947:+
107	FBXW11	Cassette	5852	20	6205	14	7125	16	8677	55	9485	51	8888	61	1.25193	0.00519376	171366066-171366086:171270386-171270406	171366066-171366086:171317287-171317307	chr5:171270406-171366066:-
5558	M-RIP	Cassette	6975	14080	6951	14977	8402	18155	1052	5260	1201	5539	1032	5651	1.24933	9.06363e-05	17018094-17018114:17020464-17020484	17018094-17018114:17019331-17019351	chr17:17018114-17020464:+
6229	AKT2	Cassette	41	5199	26	6144	22	6361	9	4703	12	4818	9	4885	1.23877	0.0318725	45435715-45435735:45433831-45433851	45435715-45435735:45434112-45434132	chr19:45433851-45435715:-
3213	NUMB	Cassette	434	173	442	160	481	206	324	328	413	288	344	387	1.22795	0.00511694	72818819-72818839:72813734-72813754	72818819-72818839:72815865-72815885	chr14:72813754-72818819:-
2177	SLTM	Cassette	286	649	296	770	351	832	124	620	126	611	93	682	1.22252	0.00366453	56972387-56972407:56969025-56969045	56972387-56972407:56969932-56969952	chr15:56969045-56972387:-
25	EZH2	Cassette	229	321	213	286	360	390	466	1187	460	1521	437	1331	1.21772	0.0015956	148174494-148174514:148157853-148157873	148174494-148174514:148160755-148160775	chr7:148157873-148174494:-
157	HISPPD1	Cassette	1785	123	1849	93	2113	137	1739	232	1611	238	1861	265	1.2142	0.00112958	102543768-102543788:102548271-102548291	102543768-102543788:102546833-102546853	chr5:102543788-102548271:+
265	JMJD6	Cassette	1732	72	1884	73	2245	91	2461	235	3022	255	2268	229	1.2131	0.000121896	72229474-72229494:72228155-72228175	72229474-72229494:72229013-72229033	chr17:72228175-72229474:-
1921	MAZ	Cassette	131	1131	117	1323	143	1396	109	2379	108	2493	110	2563	1.20753	0.000486024	29725695-29725715:29727051-29727071	29725695-29725715:29725799-29725819	chr16:29725715-29727051:+
1885	ABCC1	Cassette	42	59	34	59	40	55	11	46	13	58	21	46	1.20266	0.0251489	16080816-16080836:16091762-16091782	16080816-16080836:16088181-16088201	chr16:16080836-16091762:+
6284	ANKHD1	Cassette	17	118	13	136	13	143	13	281	12	261	13	268	1.20031	0.00478095	139819104-139819124:139832007-139832027	139819104-139819124:139824435-139824455	chr5:139819124-139832007:+
605	SFRS10	Cassette	131	300	122	307	160	378	32	172	29	211	48	202	1.19852	0.00666176	187138306-187138326:187126088-187126108	187138306-187138326:187127196-187127216	chr3:187126108-187138306:-
141	FUBP1	Cassette	9656	387	9622	454	12078	516	10289	1042	10196	1010	10026	974	1.19751	7.1072e-05	78208196-78208216:78206455-78206475	78208196-78208216:78207336-78207356	chr1:78206475-78208196:-
3688	BTRC	Cassette	99	13	77	20	126	23	65	24	58	25	56	26	1.18968	0.0166624	103103955-103103975:103211727-103211747	103103955-103103975:103180091-103180111	chr10:103103975-103211727:+
2042	SLMAP	Cassette	39	2978	45	3327	36	3650	8	1186	6	1303	6	1263	1.18853	0.0064902	57825463-57825483:57857277-57857297	57825463-57825483:57850807-57850827	chr3:57825483-57857277:+
6493	TBC1D25	Cassette	113	67	111	49	115	67	18	24	16	20	28	30	1.18323	0.00207689	48284754-48284774:48302228-48302248	48284754-48284774:48288200-48288220	chrX:48284774-48302228:+
1908	THRB	TwoMulx	18	42	27	53	42	46	43	161	49	195	47	184	1.17986	0.0235234	24353794-24353814:24334969-24334989	24353794-24353814:24313846-24313866	chr3:24245496-24353794:-
6345	MYST4	Cassette	11	72	14	78	15	107	6	88	6	94	8	104	1.17381	0.000855311	76256529-76256549:76272363-76272383	76256529-76256549:76268446-76268466	chr10:76256549-76272363:+
2717	C7orf44	Cassette	144	37	155	36	167	33	102	54	94	52	115	53	1.17224	0.000993601	43735552-43735572:43654756-43654776	43735552-43735572:43656816-43656836	chr7:43654776-43735552:-
3577	C7orf44	Cassette	144	37	155	36	167	33	102	54	94	52	115	53	1.17224	0.000993601	43735552-43735572:43654756-43654776	43735552-43735572:43656816-43656836	chr7:43654776-43735552:-
2316	DKFZp434K245	Cassette	93	484	111	461	79	557	7	102	7	80	11	115	1.17135	0.0112853	129341250-129341270:129347860-129347880	129341250-129341270:129347032-129347052	chr4:129341270-129347860:+
1528	TPD52L1	Cassette	487	380	550	440	557	477	327	662	394	584	367	740	1.16687	0.00163771	125616580-125616600:125625678-125625698	125616580-125616600:125619942-125619962	chr6:125616600-125625678:+
1428	RBM41	Cassette	1561	131	1637	140	1922	136	859	160	856	144	920	166	1.15891	0.000283149	106245237-106245257:106218705-106218725	106245237-106245257:106243334-106243354	chrX:106218725-106245237:-
2319	CCNL1	Cassette	5557	105	6169	105	6399	117	4069	176	4774	183	4268	168	1.15745	7.4473e-05	158359348-158359368:158353619-158353639	158359348-158359368:158357546-158357566	chr3:158353639-158359348:-
1821	ACOX1	Cassette	1818	16	1962	14	2246	28	2632	56	2456	59	2616	44	1.15231	0.0145082	71486209-71486229:71468031-71468051	71486209-71486229:71481441-71481461	chr17:71468051-71486209:-
23	FMNL2	Cassette	956	2248	901	2386	1114	2688	73	417	71	354	83	476	1.14746	0.000169135	153205654-153205674:153212555-153212575	153205654-153205674:153210193-153210213	chr2:153205674-153212555:+
1200	MBD1	Cassette	30	131	29	128	43	143	33	262	28	242	27	269	1.13832	0.00227718	46053044-46053064:46050166-46050186	46053044-46053064:46051888-46051908	chr18:46050186-46053044:-
2834	PYCARD	Cassette	276	22	322	27	340	37	342	57	364	78	351	76	1.13677	0.00362879	31121238-31121258:31120643-31120663	31121238-31121258:31121005-31121025	chr16:31120663-31121238:-
2543	GIPC1	Cassette	1097	4780	1240	4940	1313	5825	677	6252	784	6457	621	6644	1.1338	0.000684727	14463467-14463487:14452570-14452590	14463467-14463487:14454798-14454818	chr19:14452590-14463467:-
996	SIN3A	AltStart	17	60	16	62	16	91	26	200	16	214	22	173	1.12622	0.0283325	73535028-73535048:73509782-73509802	73530816-73530836:73509782-73509802	chr15:73509802-73535177:-
3294	CHEK2	Cassette	63	15	73	9	88	15	165	77	163	56	195	62	1.11626	0.0256689	27460390-27460410:27451335-27451355	27460390-27460410:27456516-27456536	chr22:27451355-27460390:-
3207	RALY	Cassette	32	4244	43	4287	45	4944	10	3425	15	3615	20	3559	1.11262	0.0203429	32045578-32045598:32123532-32123552	32045578-32045598:32082988-32083008	chr20:32045598-32123532:+
6556	SPECC1L	Cassette	426	50	390	54	555	55	628	172	728	156	653	181	1.11215	0.0038178	22996931-22996951:23028162-23028182	22996931-22996951:23002667-23002687	chr22:22996951-23028162:+
5815	Pex14	Cassette	582	2462	582	2716	650	3048	172	1709	203	1779	152	1630	1.11148	0.000340935	10518921-10518941:10600975-10600995	10518921-10518941:10581881-10581901	chr1:10518941-10600975:+
6266	CASP8	Alt3Prime	124	96	140	141	156	112	58	113	69	104	63	121	1.1109	0.00431943	201807060-201807080:201839454-201839474	201807060-201807080:201839428-201839448	chr2:201807080-201839759:+
313	SPINT2	Cassette	500	7582	584	8067	669	9318	348	9655	399	12493	354	11775	1.10268	0.000234868	43447458-43447478:43470355-43470375	43447458-43447478:43466106-43466126	chr19:43447478-43470355:+
523	ADAM15	MulSkip	183	1142	248	1329	223	1247	83	964	85	1061	82	1046	1.10195	0.000139707	153299423-153299443:153301344-153301364	153299423-153299443:153299862-153299882	chr1:153299443-153301344:+
6675	EEFSEC	Cassette	86	29	92	31	105	29	53	37	46	32	46	29	1.09543	0.00051795	129463737-129463757:129542765-129542785	129463737-129463757:129466149-129466169	chr3:129463757-129542765:+
3404	SYT7	Cassette	7	17	6	12	7	17	110	627	137	525	125	658	1.09502	0.00525441	61075431-61075451:61057152-61057172	61075431-61075451:61071336-61071356	chr11:61057172-61075431:-
2919	OCEL1	Cassette	146	343	165	345	162	421	128	696	151	647	130	681	1.0857	0.00149116	17198988-17199008:17200064-17200084	17198988-17199008:17199648-17199668	chr19:17199008-17200064:+
6868	RSRC1	Cassette	89	10597	110	11313	88	13375	73	16348	64	17917	59	16658	1.08318	0.00537852	159324454-159324474:159498521-159498541	159324454-159324474:159403554-159403574	chr3:159324474-159498521:+
5913	CDADC1	Cassette	701	19	682	16	860	18	733	36	832	49	736	32	1.08007	0.00293147	48731640-48731660:48739626-48739646	48731640-48731660:48738015-48738035	chr13:48731660-48739626:+
3011	MBNL2	Cassette	11	17	7	20	12	18	27	128	28	100	35	129	1.07866	0.030651	96815406-96815426:96841576-96841596	96815406-96815426:96816713-96816733	chr13:96815426-96841576:+
2840	CLTB	Cassette	19420	68	19855	62	27649	64	8120	49	8012	48	8199	54	1.07796	0.00418291	175757213-175757233:175752532-175752552	175757213-175757233:175756119-175756139	chr5:175752552-175757213:-
150	YAP1	Cassette	62	134	80	157	74	183	7	32	9	40	10	48	1.07228	0.000463315	101581995-101582015:101599562-101599582	101581995-101582015:101585457-101585477	chr11:101582015-101599562:+
5604	CCNY	Cassette	5511	6	6071	7	6653	12	4080	12	3968	11	4265	11	1.07176	0.0105863	35666121-35666141:35812337-35812357	35666121-35666141:35723749-35723769	chr10:35666141-35812337:+
3423	TPK1	Cassette	33	6	45	5	56	11	28	11	52	14	49	17	1.06967	0.0243074	143951191-143951211:143876608-143876628	143951191-143951211:143919575-143919595	chr7:143876628-143951191:-
5940	TBC1D22A	Cassette	203	290	200	293	249	294	78	212	93	258	87	263	1.06847	0.000605301	45568382-45568402:45653212-45653232	45568382-45568402:45572004-45572024	chr22:45568402-45653212:+
2328	SFRS2	Cassette	7037	124	7323	143	9175	149	1869	73	1915	58	1889	82	1.06666	0.00345745	72243830-72243850:72242815-72242835	72243830-72243850:72243532-72243552	chr17:72242835-72243830:-
785	CHTF8	Cassette	305	341	306	345	360	404	138	342	101	313	175	296	1.06633	0.0139109	67712839-67712859:67712033-67712053	67712839-67712859:67712554-67712574	chr16:67712053-67712839:-
2793	CHTF8	Cassette	305	341	306	345	360	404	138	342	101	313	175	296	1.06633	0.0139109	67712839-67712859:67712033-67712053	67712839-67712859:67712554-67712574	chr16:67712053-67712839:-
6587	PRUNE	Cassette	344	374	383	435	401	457	502	1239	519	1137	559	1323	1.06161	4.22096e-05	149266407-149266427:149272905-149272925	149266407-149266427:149267885-149267905	chr1:149266427-149272905:+
2467	SF1	Cassette	484	376	557	424	574	525	101	174	99	163	103	178	1.05999	0.00025836	64290947-64290967:64289546-64289566	64290947-64290967:64290183-64290203	chr11:64289566-64290947:-
3704	PRC1	Alt5Prime	205	65	206	59	262	71	396	227	422	245	340	227	1.05818	0.000397454	89313757-89313777:89311416-89311436	89313680-89313700:89311416-89311436	chr15:89311436-89313857:-
5602	XPA	Cassette	1819	74	1989	72	2141	71	1080	93	972	52	1116	104	1.04533	0.0167371	99487025-99487045:99477670-99477690	99487025-99487045:99484513-99484533	chr9:99477690-99487025:-
1658	FAM76B	Cassette	527	375	589	411	638	456	541	768	574	760	510	844	1.04391	0.000400104	95152418-95152438:95151749-95151769	95152418-95152438:95151927-95151947	chr11:95151769-95152418:-
1001	EP400	Cassette	42	83	38	95	41	101	44	240	50	180	42	226	1.03934	0.00991154	131012432-131012452:131030194-131030214	131012432-131012452:131014029-131014049	chr12:131012452-131030194:+
1545	NRD1	Cassette	3389	29	3568	34	3678	32	1321	25	1243	28	1400	20	1.0339	0.00634982	52078485-52078505:52074452-52074472	52078485-52078505:52074678-52074698	chr1:52074472-52078485:-
5643	NCRNA00188	Cassette	4886	173929	5085	194734	5569	202979	3565	256964	3747	284272	3637	283565	1.03371	2.21586e-05	16284272-16284292:16285406-16285426	16284272-16284292:16285112-16285132	chr17:16284292-16285406:+
5668	MAST2	Cassette	38	1785	50	1941	50	2059	10	1046	11	1027	17	1077	1.01416	0.0122368	46249178-46249198:46260208-46260228	46249178-46249198:46257854-46257874	chr1:46249198-46260208:+
1645	MFN2	Cassette	330	2533	351	2757	429	3204	45	784	58	776	52	819	1.00913	0.000867937	11963108-11963128:11971808-11971828	11963108-11963128:11964613-11964633	chr1:11963128-11971808:+
115	SEMA3F	Cassette	55	372	82	411	64	442	29	303	24	332	31	406	1.00509	0.0066139	50186767-50186787:50189204-50189224	50186767-50186787:50187532-50187552	chr3:50186787-50189204:+

## Sheet: No effect
event_id	gene_symbol	event_type	short_isoform(MCF10A)	long_isoform(MCF10A)	short_isoform(MCF10A)	long_isoform(MCF10A)	short_isoform(MCF10A)	long_isoform(MCF10A)	short_isoform(MCF7)	long_isoform(MCF7)	short_isoform(MCF7)	long_isoform(MCF7)	short_isoform(MCF7)	long_isoform(MCF7)	log2FC(10A/7)	T test	short_probepair	long_probepair	event_position
2225	ZC3H11A	Cassette	97	66	102	81	102	92	40	62	37	49	48	90	0.993791	0.0059935	202031525-202031545:202037325-202037345	202031525-202031545:202032043-202032063	chr1:202031545-202037325:+
288	PPIL5	Cassette	272	110	299	126	344	138	139	104	138	112	140	123	0.988042	0.00014971	49138916-49138936:49150723-49150743	49138916-49138936:49143867-49143887	chr14:49138936-49150723:+
467	HM13	Cassette	773	21	803	14	894	18	360	13	301	13	380	18	0.98453	0.0111597	29617739-29617759:29620583-29620603	29617739-29617759:29619541-29619561	chr20:29617759-29620583:+
3382	HM13	Cassette	773	21	803	14	894	18	360	13	301	13	380	18	0.98453	0.0111597	29617739-29617759:29620583-29620603	29617739-29617759:29619541-29619561	chr20:29617759-29620583:+
5648	SDHC	Cassette	313	60	336	75	360	104	202	104	184	92	221	82	0.983306	0.0127798	159577049-159577069:159598742-159598762	159577049-159577069:159593090-159593110	chr1:159577069-159598742:+
6137	PCSK7	Cassette	50	161	59	164	55	153	6	36	7	32	6	42	0.982322	0.00703831	116583895-116583915:116582704-116582724	116583895-116583915:116583066-116583086	chr11:116582724-116583895:-
2640	CAMKK2	Cassette	158	411	197	465	175	467	49	202	37	168	35	235	0.979761	0.0115351	120171972-120171992:120167406-120167426	120171972-120171992:120170900-120170920	chr12:120167426-120171972:-
6004	DDB2	Cassette	42	83	25	71	24	80	43	204	33	185	33	178	0.979636	0.0139826	47213519-47213539:47215963-47215983	47213519-47213539:47215745-47215765	chr11:47213539-47215963:+
731	ASAP2	Cassette	2935	18	3283	21	3755	18	1045	10	1233	16	1165	13	0.960461	0.00611936	9446106-9446126:9451061-9451081	9446106-9446126:9448641-9448661	chr2:9446126-9451061:+
2466	CDC42	AltEnd	25	3788	19	3869	31	4605	8	2201	5	2025	7	2093	0.953917	0.013162	22285926-22285946:22289022-22289042	22285926-22285946:22290507-22290527	chr1:22285946-22292023:+
2059	TDP1	Cassette	14	59	16	63	28	78	27	250	46	251	37	246	0.953775	0.030043	89492047-89492067:89499204-89499224	89492047-89492067:89492674-89492694	chr14:89492067-89499204:+
3389	USF2	Cassette	2027	5726	1997	6199	2362	6699	1231	6680	1270	7491	1305	7267	0.947113	7.62756e-05	40452422-40452442:40453189-40453209	40452422-40452442:40452545-40452565	chr19:40452442-40453189:+
863	BRWD3	Cassette	42	21	46	24	43	21	30	27	25	34	38	28	0.941193	0.0228611	79875610-79875630:79872155-79872175	79875610-79875630:79873346-79873366	chrX:79872175-79875610:-
5501	HMBOX1	Cassette	854	808	840	817	1105	984	637	1144	584	1048	637	1141	0.938835	1.52752e-05	28962464-28962484:28964453-28964473	28962464-28962484:28962725-28962745	chr8:28962484-28964453:+
977	ADAM15	Cassette	11	84	12	55	10	81	5	82	9	95	9	103	0.934975	0.0455148	153299912-153299932:153301003-153301023	153299912-153299932:153300517-153300537	chr1:153299932-153301003:+
2119	PPP2R5E	Cassette	132	2128	161	2503	180	2811	115	2996	79	2903	114	3244	0.93304	0.003376	63075999-63076019:62958545-62958565	63075999-63076019:62990336-62990356	chr14:62958565-63075999:-
1210	GLG1	Cassette	242	9940	275	10524	303	12256	131	11083	181	10993	124	10620	0.930363	0.00490712	73198055-73198075:73100304-73100324	73198055-73198075:73123532-73123552	chr16:73100324-73198055:-
5458	ZNF384	Cassette	928	77	1012	63	1107	79	1346	162	1483	198	1348	214	0.93029	0.00509422	6657553-6657573:6652847-6652867	6657553-6657573:6656666-6656686	chr12:6652867-6657553:-
583	HNRNPL	AltStart	112	379	154	481	133	627	81	570	77	583	76	491	0.929447	0.00862094	44034775-44034795:44029894-44029914	44032179-44032199:44029894-44029914	chr19:44029914-44034819:-
5232	TOM1L1	Alt3Prime	1198	6350	1175	6892	1283	7609	668	7015	574	5951	597	6885	0.922537	0.000199571	50379652-50379672:50381910-50381930	50379652-50379672:50381877-50381897	chr17:50379672-50381983:+
5981	SMA4	Cassette	174	171	169	203	207	238	316	726	340	694	382	751	0.92133	0.00114952	70127479-70127499:70182392-70182412	70127479-70127499:70127783-70127803	chr5:70127499-70182392:+
2669	MTMR3	Cassette	63	27	64	29	62	27	90	76	116	66	68	81	0.919532	0.0408638	28746853-28746873:28748597-28748617	28746853-28746873:28748017-28748037	chr22:28746873-28748597:+
1867	RIC8B	Cassette	333	367	341	405	403	469	176	400	163	374	205	403	0.916844	0.000315252	105778300-105778320:105803811-105803831	105778300-105778320:105788730-105788750	chr12:105778320-105803811:+
3546	TCF25	Cassette	3185	92	3569	90	3848	102	4051	200	4422	257	4696	212	0.915358	0.00163978	88501211-88501231:88504499-88504519	88501211-88501231:88502874-88502894	chr16:88501231-88504499:+
1106	FLJ00338	Cassette	85	5495	87	5745	99	6246	81	9366	93	10411	73	10074	0.909844	0.000683671	43005417-43005437:43011289-43011309	43005417-43005437:43010190-43010210	chr6:43005437-43011289:+
6403	ZNF544	Alt5Prime	44	7	43	5	46	5	27	8	31	8	29	5	0.904304	0.0352569	63433620-63433640:63447142-63447162	63433655-63433675:63447142-63447162	chr19:63433571-63447142:+
5847	ZMYM1	Cassette	208	11	220	15	284	15	156	17	178	14	165	24	0.903552	0.0334833	35335734-35335754:35342482-35342502	35335734-35335754:35337538-35337558	chr1:35335754-35342482:+
1551	SETD5	Cassette	869	90	969	78	1125	92	1239	195	1294	194	1416	264	0.896636	0.00406908	9451149-9451169:9451507-9451527	9451149-9451169:9451273-9451293	chr3:9451169-9451507:+
6185	DBF4B	Cassette	277	104	271	118	308	156	424	282	402	291	364	392	0.882188	0.0236299	40163889-40163909:40166983-40167003	40163889-40163909:40165071-40165091	chr17:40163909-40166983:+
1002	CPNE1	Cassette	329	3214	317	3236	420	3853	133	2297	126	2417	135	2286	0.872127	0.000259954	33710265-33710285:33684239-33684259	33710265-33710285:33706660-33706680	chr20:33684259-33710265:-
3154	RNPS1	Cassette	132	184	129	175	211	274	111	275	109	276	100	234	0.859879	4.47833e-05	2258056-2258076:2254313-2254333	2258056-2258076:2254742-2254762	chr16:2254333-2258056:-
2074	ATP11C	Cassette	43	1566	72	1747	58	2013	27	1213	14	1058	24	1292	0.858393	0.0404056	138647740-138647760:138638767-138638787	138647740-138647760:138641560-138641580	chrX:138638787-138647740:-
6460	TROVE2	Cassette	818	335	831	349	1004	387	522	387	457	325	512	382	0.856291	3.63285e-05	191295509-191295529:191311572-191311592	191295509-191295529:191304786-191304806	chr1:191295529-191311572:+
1781	HMGXB4	Cassette	1503	53	1642	57	1784	88	1144	94	1170	84	1206	73	0.854693	0.0149372	33989847-33989867:33990640-33990660	33989847-33989867:33989974-33989994	chr22:33989867-33990640:+
1429	RUFY3	Cassette	556	9	638	7	660	9	319	6	303	8	313	9	0.853251	0.0261614	71807312-71807332:71847099-71847119	71807312-71807332:71826207-71826227	chr4:71807332-71847099:+
2645	CTTN	Cassette	4002	10642	4361	11461	4819	12487	1678	8388	1827	8061	1856	8954	0.851601	9.90452e-05	69944244-69944264:69946693-69946713	69944244-69944264:69945223-69945243	chr11:69944264-69946693:+
5524	TFG	Alt5Prime	154	470	128	521	160	539	41	244	33	197	32	221	0.850554	0.00380341	101910945-101910965:101915176-101915196	101911235-101911255:101915176-101915196	chr3:101910849-101915176:+
700	RAPGEF1	Cassette	136	223	159	207	150	249	53	144	58	172	72	185	0.84884	0.0027558	133516017-133516037:133508605-133508625	133516017-133516037:133515430-133515450	chr9:133508625-133516017:-
5328	FAG	Cassette	13	2581	23	2627	23	3076	22	6472	31	7341	27	6807	0.844618	0.029522	35068601-35068621:35067376-35067396	35068601-35068621:35068320-35068340	chr9:35067396-35068601:-
1828	LSM14A	Cassette	1360	2226	1387	2326	1569	2609	679	1900	675	1988	623	1982	0.840715	0.000105148	39391776-39391796:39398340-39398360	39391776-39391796:39397868-39397888	chr19:39391796-39398340:+
6225	DAP3	Cassette	1317	158	1625	157	1626	176	2258	413	2311	420	2303	491	0.832645	0.00209326	153925569-153925589:153946187-153946207	153925569-153925589:153945447-153945467	chr1:153925589-153946187:+
1964	PBRM1	Cassette	70	229	79	209	105	271	22	114	23	113	22	108	0.828043	0.00175953	52653759-52653779:52651081-52651101	52653759-52653779:52652379-52652399	chr3:52651101-52653759:-
1231	HNRNPD	Cassette	26475	7638	25796	7187	29273	8802	7159	3729	7325	3819	7404	3635	0.821255	4.35698e-05	83496972-83496992:83495558-83495578	83496972-83496992:83496840-83496860	chr4:83495578-83496972:-
3642	PHLDB1	Cassette	1069	35	1067	38	1319	39	741	39	835	60	776	39	0.820942	0.0102536	118008203-118008223:118011320-118011340	118008203-118008223:118010849-118010869	chr11:118008223-118011320:+
5202	LETMD1	Alt5Prime	519	377	526	373	581	364	798	937	685	770	735	986	0.818638	0.00127322	49728401-49728421:49729083-49729103	49728508-49728528:49729083-49729103	chr12:49728350-49729083:+
5667	DDX50	Cassette	13883	714	13205	824	16659	850	14858	1273	15045	1290	11594	1416	0.817994	0.0137486	70331213-70331233:70336472-70336492	70331213-70331233:70335987-70336007	chr10:70331233-70336472:+
1952	JARID1C	Cassette	87	13620	86	14502	75	16331	21	8280	40	9169	24	8349	0.817147	0.0419724	53266745-53266765:53263853-53263873	53266745-53266765:53264285-53264305	chrX:53263873-53266745:-
3598	CAMTA1	Cassette	3887	3698	4458	3942	4788	4286	1764	2898	1847	2689	1802	3053	0.809298	0.000403469	6768202-6768222:6807738-6807758	6768202-6768222:6802827-6802847	chr1:6768222-6807738:+
144	CDCA7L	Cassette	674	384	790	406	888	460	199	160	195	210	197	185	0.807496	0.00349913	21922896-21922916:21914630-21914650	21922896-21922916:21917874-21917894	chr7:21914650-21922896:-
2934	NT5C3	Cassette	1135	386	1290	479	1320	449	1155	716	1038	648	1188	692	0.79725	0.000112312	33068704-33068724:33033032-33033052	33068704-33068724:33042105-33042125	chr7:33033052-33068704:-
5274	ZNF274	Cassette	17	417	23	439	16	516	8	323	6	259	7	315	0.792302	0.0238091	63388997-63389017:63409898-63409918	63388997-63389017:63390125-63390145	chr19:63389017-63409898:+
6359	CRCP	Alt5Prime	139	3599	129	3891	187	4459	38	1989	55	2185	47	2165	0.787591	0.00658771	65217316-65217336:65230125-65230145	65217372-65217392:65230125-65230145	chr7:65217239-65230125:+
309	C20orf199	Cassette	103	7138	110	8161	116	8196	63	8141	70	8353	69	8355	0.787236	6.76085e-05	47329132-47329152:47338988-47339008	47329132-47329152:47330428-47330448	chr20:47329152-47338988:+
5590	MIL1	Cassette	122	5901	132	6238	162	7186	77	6179	66	6102	91	6372	0.785725	0.00295556	16546067-16546087:16558906-16558926	16546067-16546087:16551751-16551771	chr22:16546087-16558906:+
3693	MAPK9	TwoMulx	2424	104	2341	124	2661	130	2514	203	2669	216	2711	232	0.777525	0.00110527	179608578-179608598:179607096-179607116	179608578-179608598:179607512-179607532	chr5:179602361-179608578:-
3025	BRD8	Cassette	642	1654	700	1887	760	2016	711	3297	897	3624	738	3652	0.777075	0.000921911	137523656-137523676:137520835-137520855	137523656-137523676:137523167-137523187	chr5:137520855-137523656:-
122	CBFB	Alt5Prime	6514	1522	6989	1579	8326	1778	3128	1352	3344	1183	3408	1255	0.773503	0.00129112	65673692-65673712:65690113-65690133	65673723-65673743:65690113-65690133	chr16:65673616-65690113:+
6681	GBAS	Cassette	419	17271	415	18184	493	20846	113	8435	109	7865	116	8169	0.770764	2.60835e-05	56013432-56013452:56016659-56016679	56013432-56013452:56013536-56013556	chr7:56013452-56016659:+
6371	DKFZp686D0714	Cassette	39	245	31	260	46	252	52	570	60	659	53	629	0.769164	0.0141716	17534880-17534900:17615378-17615398	17534880-17534900:17571205-17571225	chr6:17534900-17615378:+
2492	CNOT4	Cassette	165	335	162	321	166	461	215	706	163	732	218	814	0.767049	0.019893	134729209-134729229:134698458-134698478	134729209-134729229:134699338-134699358	chr7:134698478-134729209:-
7	R3HDM2	Cassette	492	3435	581	4157	586	4414	366	4836	396	4688	448	5268	0.763119	0.000272498	55975448-55975468:55969070-55969090	55975448-55975468:55972697-55972717	chr12:55969090-55975448:-
13	DNAJA3	Cassette	520	34	540	36	662	39	323	28	306	33	299	40	0.761326	0.0157571	4440479-4440499:4445547-4445567	4440479-4440499:4444812-4444832	chr16:4440499-4445547:+
5714	ESNA1	Cassette	285	2432	322	2463	358	2740	22	314	25	262	19	308	0.759692	0.0173247	126178223-126178243:126237727-126237747	126178223-126178243:126217858-126217878	chr6:126178243-126237727:+
2798	SNRPB2	Alt5Prime	255	939	278	1153	268	1239	85	583	89	681	96	622	0.755937	0.00305748	16658689-16658709:16660312-16660332	16658789-16658809:16660312-16660332	chr20:16658628-16660312:+
385	ZDHHC16	Cassette	698	1105	784	1156	865	1345	227	584	244	621	286	762	0.754989	3.28916e-05	99203390-99203410:99204460-99204480	99203390-99203410:99203545-99203565	chr10:99203410-99204460:+
1959	RBM27	Cassette	2469	879	2433	886	2925	1081	1720	1069	1729	1054	1745	1060	0.754682	2.27169e-06	145597168-145597188:145614698-145614718	145597168-145597188:145611466-145611486	chr5:145597188-145614698:+
3167	RBP56/CHN	Cassette	484	6709	534	6505	569	8813	216	4822	211	4983	199	4712	0.751646	0.0019361	31175295-31175315:31185682-31185702	31175295-31175315:31185023-31185043	chr17:31175315-31185682:+
347	SMNDC1	Cassette	17324	82	18165	109	20499	125	15366	140	15460	145	14504	139	0.747122	0.00339058	112053215-112053235:112048518-112048538	112053215-112053235:112050464-112050484	chr10:112048538-112053215:-
5773	SLC30A5	Cassette	33	3970	59	4044	59	4726	48	6595	41	6177	41	6129	0.742668	0.0390358	68434691-68434711:68439931-68439951	68434691-68434711:68436213-68436233	chr5:68434711-68439931:+
81	SETD2	Cassette	2416	384	2559	466	2834	500	1811	513	1632	526	1907	493	0.736184	0.00256573	47100213-47100233:47083592-47083612	47100213-47100233:47097557-47097577	chr3:47083612-47100213:-
5513	USP3	Cassette	67	29	79	26	80	39	82	51	71	63	86	50	0.735991	0.0436686	61584062-61584082:61611898-61611918	61584062-61584082:61608265-61608285	chr15:61584082-61611898:+
5371	EHMT1	Cassette	308	158	304	169	317	223	325	334	354	352	362	326	0.732537	0.00779997	139633302-139633322:139730898-139730918	139633302-139633322:139725239-139725259	chr9:139633322-139730898:+
6541	AKR1A1	Cassette	1251	87	1255	98	1414	110	1222	149	1255	151	1219	158	0.723421	0.00034972	45789394-45789414:45800047-45800067	45789394-45789414:45790694-45790714	chr1:45789414-45800047:+
5410	RGS12	Cassette	12	21	12	27	14	38	39	130	33	127	34	125	0.713908	0.0209799	3264604-3264624:3314461-3314481	3264604-3264624:3287594-3287614	chr4:3264624-3314461:+
2688	CDC2L5	Alt3Prime	1296	30	1365	29	1634	37	433	13	398	19	506	17	0.70413	0.0263764	40094435-40094455:40099088-40099108	40094435-40094455:40098908-40098928	chr7:40094455-40099361:+
3114	CSDE1	Cassette	12258	140	13236	153	14989	204	59965	1183	59832	1235	60866	1149	0.699006	0.00146033	115082106-115082126:115080979-115080999	115082106-115082126:115081687-115081707	chr1:115080999-115082106:-
2160	TCF7L2	Cassette	1785	1609	1831	1746	2033	1783	723	1080	779	980	654	1110	0.693654	0.00596083	114907798-114907818:114915303-114915323	114907798-114907818:114910367-114910387	chr10:114907818-114915303:+
6509	KIAA1438	Cassette	109	97	124	128	125	154	36	52	33	65	34	57	0.691794	0.0209647	39362427-39362447:39278297-39278317	39362427-39362447:39320665-39320685	chr22:39278317-39362427:-
5983	TNRC6A	Cassette	4072	13	4425	13	5345	17	3994	23	4111	16	3929	22	0.690923	0.020639	24696160-24696180:24708053-24708073	24696160-24696180:24697165-24697185	chr16:24696180-24708053:+
840	ELOVL1	Cassette	122	9485	154	10319	163	11688	77	8963	91	10470	82	9440	0.681747	0.000394412	43603821-43603841:43603246-43603266	43603821-43603841:43603614-43603634	chr1:43603266-43603821:-
6606	SELO	Cassette	336	21	422	18	448	28	275	23	299	28	298	26	0.678691	0.023248	48991447-48991467:48996272-48996292	48991447-48991467:48993023-48993043	chr22:48991467-48996272:+
6798	PSMD13	Cassette	90	5531	90	5895	100	6745	31	3554	36	4059	41	3391	0.659106	0.0140805	227124-227144:234040-234060	227124-227144:228997-229017	chr11:227144-234040:+
687	MRE11A	Cassette	225	1326	202	1418	259	1609	114	1019	97	1146	122	1157	0.654103	0.0103354	93820032-93820052:93810029-93810049	93820032-93820052:93818687-93818707	chr11:93810049-93820032:-
5327	MINK	Alt3Prime	14742	281	16075	328	17630	352	7822	215	8835	302	8257	263	0.648763	0.00260651	4733820-4733840:4734593-4734613	4733820-4733840:4734298-4734318	chr17:4733840-4734812:+
1923	COQ10B	Cassette	79	2689	76	2732	110	3283	82	4694	107	4931	87	4584	0.64279	0.00604398	198026613-198026633:198035507-198035527	198026613-198026633:198032900-198032920	chr2:198026633-198035507:+
6451	WIPF2	Alt5Prime	345	6163	325	6362	424	7696	215	6375	198	6011	234	6269	0.641933	0.00073033	35670385-35670405:35672302-35672322	35670425-35670445:35672302-35672322	chr17:35670312-35672302:+
1670	NCK2	Cassette	133	2427	164	2496	162	2854	82	1764	59	1803	71	1990	0.637661	0.0207613	105838157-105838177:105875869-105875889	105838157-105838177:105864215-105864235	chr2:105838177-105875869:+
521	CDCA7L	Cassette	674	421	790	472	888	574	199	214	195	197	197	164	0.635522	0.00539311	21922896-21922916:21914630-21914650	21922896-21922916:21917877-21917897	chr7:21914650-21922896:-
5243	SSFA2	Cassette	72	8515	83	9018	80	10527	27	4430	23	4370	24	4836	0.631133	0.00607203	182495364-182495384:182502532-182502552	182495364-182495384:182501132-182501152	chr2:182495384-182502532:+
2847	ZFP64	Cassette	95	300	99	345	119	400	33	165	29	152	34	178	0.630349	0.000181372	50236777-50236797:50214683-50214703	50236777-50236797:50215951-50215971	chr20:50214703-50236777:-
5341	FBXO38	Alt5Prime	303	229	308	294	339	258	125	134	138	196	128	171	0.62978	0.0190622	147787458-147787478:147793179-147793199	147787683-147787703:147793179-147793199	chr5:147786968-147793179:+
854	OSBPL10	Cassette	327	28	348	22	407	26	138	14	121	16	117	11	0.622261	0.0396662	31892928-31892948:31764596-31764616	31892928-31892948:31846707-31846727	chr3:31764616-31892928:-
400	DOCK9	Cassette	1033	1232	1062	1241	1245	1571	239	430	243	417	240	492	0.615874	0.00180608	98277084-98277104:98274739-98274759	98277084-98277104:98276175-98276195	chr13:98274759-98277084:-
3482	SRPK2	Cassette	209	1920	233	2219	250	2397	368	6319	422	5749	530	6738	0.608634	0.0100863	104554675-104554695:104553537-104553557	104554675-104554695:104554003-104554023	chr7:104553557-104554675:-
2180	DNM1L	Cassette	1637	596	1643	627	2033	793	775	420	818	414	673	470	0.607153	0.0136164	32781342-32781362:32784264-32784284	32781342-32781362:32782464-32782484	chr12:32781362-32784264:+
5683	INF2	Cassette	1600	126	1858	163	1858	194	370	42	301	47	400	57	0.602648	0.0291147	104252702-104252722:104256176-104256196	104252702-104252722:104254944-104254964	chr14:104252722-104256176:+
1242	UBTF	Cassette	1261	865	1362	1080	1420	1095	741	794	673	745	691	855	0.60233	0.00256419	39645712-39645732:39644880-39644900	39645712-39645732:39645328-39645348	chr17:39644900-39645712:-
6892	CABIN1	Alt5Prime	48	2554	53	2773	56	3275	57	3947	50	4537	47	4243	0.600261	0.0122056	22824048-22824068:22839532-22839552	22824135-22824155:22839532-22839552	chr22:22823976-22839532:+
959	C12orf30	Cassette	1927	681	1967	779	2277	882	1540	820	1408	884	1510	845	0.595642	0.00233309	110975744-110975764:110970610-110970630	110975744-110975764:110971778-110971798	chr12:110970630-110975744:-
5150	ERCC3	Alt3Prime	40	592	40	641	46	742	31	646	29	624	22	645	0.593616	0.0215128	127767558-127767578:127766730-127766750	127767558-127767578:127766872-127766892	chr2:127766655-127767558:-
6030	C16orf57	Alt5Prime	10345	43	10893	47	12820	59	4127	24	4504	39	4450	25	0.592378	0.0444575	56594030-56594050:56601333-56601353	56594048-56594068:56601333-56601353	chr16:56593883-56601333:+
6877	MRRF	Cassette	2634	847	3117	949	3399	1044	2039	938	2142	979	2111	1032	0.591075	0.00011523	124067018-124067038:124072963-124072983	124067018-124067038:124067561-124067581	chr9:124067038-124072963:+
6568	ZNF146	Cassette	1991	5062	1992	5296	2319	5981	930	3493	867	3436	923	3694	0.590929	6.61062e-05	41397918-41397938:41411489-41411509	41397918-41397938:41400863-41400883	chr19:41397938-41411489:+
2303	MED14	Cassette	107	839	147	955	151	1143	29	300	23	271	29	310	0.58554	0.00433448	40416056-40416076:40408665-40408685	40416056-40416076:40411027-40411047	chrX:40408685-40416056:-
6104	SDCCAG10	Cassette	129	5636	111	6077	168	6931	89	6697	116	6747	92	6911	0.578748	0.029935	64303375-64303395:64349741-64349761	64303375-64303395:64308717-64308737	chr5:64303395-64349741:+
1554	HNRPDL	Cassette	105	4821	113	5005	129	5590	57	4296	74	4705	72	4384	0.575756	0.0040443	83567366-83567386:83566286-83566306	83567366-83567386:83566790-83566810	chr4:83566306-83567366:-
5076	ASPM	Cassette	380	482	381	527	460	680	193	379	155	288	172	402	0.572413	0.00844959	195353541-195353561:195331897-195331917	195353541-195353561:195340918-195340938	chr1:195331917-195353541:-
2451	DENND1A	Cassette	132	1311	145	1275	177	1503	88	1189	103	1221	85	1282	0.567928	0.00950636	125681050-125681070:125571643-125571663	125681050-125681070:125594710-125594730	chr9:125571663-125681050:-
1212	SYNCRIP	Alt5Prime	128	3703	133	3939	180	4825	46	1869	42	1957	48	1882	0.564139	0.00297237	86389023-86389043:86385834-86385854	86388918-86388938:86385834-86385854	chr6:86385854-86389124:-
549	ARHGAP5	Cassette	428	10013	507	10986	495	12535	125	3788	99	3674	110	4038	0.561745	0.0081346	31616372-31616392:31656099-31656119	31616372-31616392:31629458-31629478	chr14:31616392-31656099:+
6749	EFCAB2	Cassette	2320	431	2434	462	2728	544	578	150	601	182	626	177	0.553316	0.00147532	243200348-243200368:243247166-243247186	243200348-243200368:243232045-243232065	chr1:243200368-243247166:+
5964	SGK3	Cassette	35	322	47	340	56	424	53	570	55	619	48	626	0.549129	0.0154429	67742470-67742490:67754509-67754529	67742470-67742490:67752430-67752450	chr8:67742490-67754509:+
516	DPP8	Cassette	99	655	87	667	114	715	55	611	51	515	72	634	0.544861	0.0138887	63535615-63535635:63531473-63531493	63535615-63535635:63533786-63533806	chr15:63531493-63535615:-
2582	SPPL2A	Cassette	916	923	997	955	1154	1098	1828	2768	1780	2300	2050	2968	0.541692	0.00175474	48805809-48805829:48804792-48804812	48805809-48805829:48805595-48805615	chr15:48804812-48805809:-
2329	PTBLP	Cassette	1056	122	1188	126	1283	163	575	94	483	80	549	96	0.534931	0.00271026	97043063-97043083:97045009-97045029	97043063-97043083:97044562-97044582	chr1:97043083-97045009:+
2620	FLJ00246	Cassette	1971	1750	1952	1909	2220	2120	1511	2111	1564	2189	1747	2251	0.534448	0.000746142	139846809-139846829:139864589-139864609	139846809-139846829:139856288-139856308	chr5:139846829-139864589:+
599	ENOX2	Cassette	64	50	68	55	67	61	40	48	38	41	35	47	0.531855	0.00926867	129863338-129863358:129664889-129664909	129863338-129863358:129745325-129745345	chrX:129664909-129863338:-
111	NONO	Cassette	10048	35256	10894	39293	12228	43980	11710	58430	11863	62356	11687	59296	0.5159	3.51812e-05	70420276-70420296:70427203-70427223	70420276-70420296:70420971-70420991	chrX:70420296-70427203:+
460	SNHG3-RCC1	Cassette	1931	343	1979	384	2432	430	1132	333	1240	314	1206	287	0.513502	0.00699074	28729018-28729038:28730901-28730921	28729018-28729038:28729621-28729641	chr1:28729038-28730901:+
1157	SNHG3-RCC1	Cassette	1931	343	1979	384	2432	430	1132	333	1240	314	1206	287	0.513502	0.00699074	28729018-28729038:28730901-28730921	28729018-28729038:28729621-28729641	chr1:28729038-28730901:+
2381	RPAIN	Cassette	260	4205	281	4728	297	5307	337	8001	344	8533	362	8619	0.509306	0.000395955	5266853-5266873:5270279-5270299	5266853-5266873:5270014-5270034	chr17:5266873-5270279:+
1989	PRMT1	Cassette	7794	255	7722	348	9459	352	4967	247	5306	295	5247	298	0.505637	0.0261796	54872365-54872385:54875555-54875575	54872365-54872385:54874940-54874960	chr19:54872385-54875555:+
399	FUSIP1	AltEnd	1918	1775	2253	1957	2584	2169	1142	1469	1150	1455	1284	1519	0.504232	0.00080609	24170649-24170669:24166780-24166800	24170649-24170669:24170496-24170516	chr1:24165525-24170649:-
633	KARS	Cassette	3264	265	3809	303	4217	363	3476	434	3666	440	3742	394	0.501647	0.00357761	74238976-74238996:74233102-74233122	74238976-74238996:74235841-74235861	chr16:74233122-74238976:-
6797	MTHFD1	Cassette	32	29464	30	31868	40	37268	17	19678	14	19201	13	20942	0.496242	0.0313898	63991326-63991346:63996229-63996249	63991326-63991346:63994684-63994704	chr14:63991346-63996229:+
1613	SYNCRIP	Cassette	870	7783	903	8403	1097	9696	314	4040	341	4243	334	4297	0.494999	5.67604e-05	86409233-86409253:86406981-86407001	86409233-86409253:86407868-86407888	chr6:86407001-86409233:-
6469	PDE4DIP	Alt3Prime	35	848	35	1046	42	1029	9	341	7	271	12	400	0.487553	0.0149799	143565521-143565541:143563780-143563800	143565521-143565541:143563836-143563856	chr1:143562783-143565521:-
2807	AGAP1	Cassette	43	235	46	253	57	267	40	285	41	252	35	310	0.487323	0.046242	236482269-236482289:236541844-236541864	236482269-236482289:236504147-236504167	chr2:236482289-236541844:+
2200	LAMP2	AltEnd	10633	299	11729	344	13164	327	9059	341	9754	366	9342	363	0.473891	0.0030089	119459612-119459632:119457156-119457176	119459612-119459632:119449325-119449345	chrX:119444030-119459612:-
3240	MED15	Cassette	86	387	91	375	134	434	68	372	62	338	77	413	0.471084	0.0295005	19252898-19252918:19266897-19266917	19252898-19252918:19259399-19259419	chr22:19252918-19266897:+
3218	SFRS15	Alt3Prime	190	1220	207	1210	210	1375	95	933	104	884	119	922	0.465354	0.0140408	31979581-31979601:31979338-31979358	31979581-31979601:31979404-31979424	chr21:31979232-31979581:-
6888	ITCH	Cassette	3215	17	3213	15	3755	16	1466	8	1538	11	1562	11	0.461909	0.0410665	32465326-32465346:32475946-32475966	32465326-32465346:32468583-32468603	chr20:32465346-32475946:+
3612	MAZ	Cassette	636	1468	701	1693	762	1816	1185	4077	1389	4651	1395	4191	0.460465	0.00184383	29727543-29727563:29728898-29728918	29727543-29727563:29728361-29728381	chr16:29727563-29728898:+
5669	CARS	Alt3Prime	14732	2017	15668	2057	18072	2323	9257	1681	9340	1709	10166	1835	0.458726	7.40094e-05	3019970-3019990:3018770-3018790	3019970-3019990:3018817-3018837	chr11:3018701-3019970:-
3258	C5orf33	Cassette	887	33	840	31	986	39	928	48	927	52	909	44	0.456926	0.00271729	36247702-36247722:36243104-36243124	36247702-36247722:36244529-36244549	chr5:36243124-36247702:-
6009	EPB41	Cassette	151	2802	183	3384	221	3490	174	4073	174	3898	155	4141	0.456796	0.0134842	29192621-29192641:29210963-29210983	29192621-29192641:29196313-29196333	chr1:29192641-29210963:+
807	MYST2	Cassette	205	2815	193	2962	239	3549	307	6413	337	6759	312	5987	0.453742	0.00156619	45237786-45237806:45243836-45243856	45237786-45237806:45241479-45241499	chr17:45237806-45243836:+
6088	LSM14A	Cassette	6428	1209	6789	1266	8004	1467	6115	1583	6030	1600	6255	1469	0.442459	0.00128376	39404463-39404483:39410109-39410129	39404463-39404483:39409152-39409172	chr19:39404483-39410109:+
2107	MAPKAP1	Cassette	2222	1091	2081	1106	2716	1346	1260	852	1371	911	1262	898	0.43527	0.000736316	127345158-127345178:127286663-127286683	127345158-127345178:127308497-127308517	chr9:127286683-127345158:-
1755	STAG2	Cassette	956	25	957	30	1196	32	1801	70	1913	77	1857	64	0.432535	0.0153719	123052275-123052295:123055548-123055568	123052275-123052295:123052384-123052404	chrX:123052295-123055548:+
5991	DKFZp566I1024	Cassette	327	1528	357	1625	370	1838	302	1814	335	1865	255	1969	0.429708	0.0434625	56109385-56109405:56112020-56112040	56109385-56109405:56109772-56109792	chr7:56109405-56112020:+
901	SMARCA4	Cassette	3462	302	3675	348	4064	425	4166	613	4916	581	5175	624	0.426472	0.0277428	11006788-11006808:11012982-11013002	11006788-11006808:11011133-11011153	chr19:11006808-11012982:+
31	LSR	Cassette	394	183	441	173	503	204	169	100	198	105	161	92	0.426286	0.00834227	40441787-40441807:40449101-40449121	40441787-40441807:40445288-40445308	chr19:40441807-40449101:+
2048	TAF6	Alt5Prime	131	596	127	612	130	714	322	2057	324	2039	290	2086	0.421319	0.0139675	99549642-99549662:99549493-99549513	99549612-99549632:99549493-99549513	chr7:99549513-99549827:-
1095	PRPF3	Cassette	7492	1168	7642	1378	8700	1366	14824	3196	17929	3488	13751	3425	0.414321	0.0287495	148564943-148564963:148567402-148567422	148564943-148564963:148566639-148566659	chr1:148564963-148567402:+
1617	PITPNC1	Cassette	278	5061	284	5354	274	5662	266	7119	318	7387	270	7194	0.407948	0.00916594	63102100-63102120:63119149-63119169	63102100-63102120:63113643-63113663	chr17:63102120-63119149:+
233	AOF2	Cassette	1072	2423	1224	2559	1240	3002	620	1856	661	1989	677	2008	0.407886	0.00266992	23229694-23229714:23249466-23249486	23229694-23229714:23243506-23243526	chr1:23229714-23249466:+
6286	CCDC5	Alt5Prime	8017	89	8235	102	9785	102	14407	250	14730	198	15266	217	0.403292	0.0390123	41939312-41939332:41952144-41952164	41939352-41939372:41952144-41952164	chr18:41939157-41952144:+
3495	RBM9	Cassette	69	1167	84	1124	86	1313	20	390	21	389	19	417	0.399376	0.0304677	34485880-34485900:34472534-34472554	34485880-34485900:34482117-34482137	chr22:34472554-34485880:-
6196	EWSR1	Cassette	230	99952	228	107180	292	124983	98	53737	99	56859	89	56350	0.396422	0.00589412	28004185-28004205:28012911-28012931	28004185-28004205:28008378-28008398	chr22:28004205-28012911:+
6883	ANKHD1-EIF4EBP3	Cassette	369	1060	375	1169	439	1282	535	2042	494	2106	527	1907	0.390312	0.00760747	139824525-139824545:139842348-139842368	139824525-139824545:139832007-139832027	chr5:139824545-139842348:+
2713	PCBP2	Cassette	4993	4311	5811	4688	6091	5407	8075	9747	8721	9486	8752	9249	0.388679	0.0054802	52142598-52142618:52145982-52146002	52142598-52142618:52144810-52144830	chr12:52142618-52145982:+
3015	C2orf33	Cassette	236	418	236	402	292	495	102	228	94	199	97	224	0.365119	0.000938064	227913320-227913340:227925473-227925493	227913320-227913340:227920185-227920205	chr2:227913340-227925473:+
2231	NONO	Cassette	1640	275	1881	305	2016	355	2306	489	2728	583	2568	578	0.363717	0.00115293	70421008-70421028:70427203-70427223	70421008-70421028:70421558-70421578	chrX:70421028-70427203:+
6187	ACAD8	Cassette	73	3032	66	3140	91	3727	42	2157	38	2336	46	2488	0.35907	0.0255332	133631732-133631752:133633618-133633638	133631732-133631752:133632191-133632211	chr11:133631752-133633618:+
1875	GNAS	Cassette	7574	7616	7973	7415	9507	9369	19094	21769	17661	22421	17454	22886	0.34738	0.00757902	56904114-56904134:56911977-56911997	56904114-56904134:56907390-56907410	chr20:56904134-56911977:+
5706	ARFIP1	Alt5Prime	1043	2884	1061	3077	1330	3559	1398	5072	1524	5452	1542	5232	0.345732	0.00150868	153920673-153920693:153970226-153970246	153920808-153920828:153970226-153970246	chr4:153920561-153970226:+
5900	ARFIP1	Alt5Prime	1043	2884	1061	3077	1330	3559	1398	5072	1524	5452	1542	5232	0.345732	0.00150868	153920673-153920693:153970226-153970246	153920808-153920828:153970226-153970246	chr4:153920586-153970226:+
5276	NBPF1	TwoMulx	44501	131688	47401	142163	53654	157494	30661	113621	28221	104768	33738	124854	0.322199	3.86582e-06	142932296-142932316:142933025-142933045	142932296-142932316:143537591-143537611	chr1:142932316-143538289:+
2859	AURKA	Cassette	378	80	318	85	463	108	492	139	478	136	464	148	0.319427	0.0474512	54400616-54400636:54396645-54396665	54400616-54400636:54399108-54399128	chr20:54396665-54400616:-
196	ZNF207	Cassette	369	876	405	1013	448	1072	209	624	240	691	209	664	0.31423	0.00273555	27716599-27716619:27718903-27718923	27716599-27716619:27717796-27717816	chr17:27716619-27718903:+
217	PICALM	Cassette	789	3059	829	3071	930	3720	637	3116	746	3203	679	3566	0.313701	0.0261008	85385516-85385536:85372644-85372664	85385516-85385536:85379070-85379090	chr11:85372664-85385516:-
921	RBBP6	Cassette	2042	5115	2185	5570	2455	6420	1019	3351	921	2820	1228	3888	0.310977	0.000866546	24486307-24486327:24487566-24487586	24486307-24486327:24486613-24486633	chr16:24486327-24487566:+
1235	SFRS7	Cassette	185	5260	243	6329	266	6692	121	3978	119	3872	127	4121	0.29925	0.00479381	38827339-38827359:38825813-38825833	38827339-38827359:38826805-38826825	chr2:38825833-38827339:-
2782	PKD1	Cassette	33	40	40	48	31	41	24	34	29	50	34	49	0.290566	0.045124	2083545-2083565:2082574-2082594	2083545-2083565:2083075-2083095	chr16:2082594-2083545:-
5959	NACA	Alt3Prime	9556	548	10128	604	10924	668	7301	476	5334	417	6511	478	0.27979	0.0263598	55405313-55405333:55404554-55404574	55405313-55405333:55404580-55404600	chr12:55404502-55405313:-
5358	KTN1	Cassette	13509	1003	14602	1102	16685	1232	14278	1235	13543	1271	14617	1309	0.271047	0.00156194	55116805-55116825:55148489-55148509	55116805-55116825:55138227-55138247	chr14:55116825-55148489:+
1525	VEGFA	Cassette	881	1832	967	1859	1133	2199	331	841	352	775	378	905	0.262528	0.0197188	43854613-43854633:43857670-43857690	43854613-43854633:43856446-43856466	chr6:43854633-43857670:+
5752	KIAA1764	Cassette	45	322	43	322	54	360	80	687	67	544	81	709	0.257574	0.0117606	86226304-86226324:86229405-86229425	86226304-86226324:86228661-86228681	chr8:86226324-86229405:+
6820	TMEM106C	Alt5Prime	829	2868	859	2970	978	3520	952	3917	930	4139	1092	4158	0.23187	0.0267072	46646202-46646222:46646732-46646752	46646259-46646279:46646732-46646752	chr12:46646138-46646732:+
6792	CP110	Cassette	320	415	333	451	398	510	448	699	407	601	457	711	0.223804	0.0032135	19466817-19466837:19470018-19470038	19466817-19466837:19467337-19467357	chr16:19466837-19470018:+
5591	PCNP	Cassette	225	49933	244	54441	261	63229	260	69178	266	73561	277	70038	0.21105	0.0190185	102787025-102787045:102794160-102794180	102787025-102787045:102791748-102791768	chr3:102787045-102794160:+
6763	MOBKL3	Cassette	1360	9448	1538	9769	1671	11353	1406	10189	1300	10161	1262	10315	0.208972	0.0307048	198089095-198089115:198108498-198108518	198089095-198089115:198096592-198096612	chr2:198089115-198108498:+
1681	C1orf43	Cassette	1223	2903	1295	2972	1520	3504	1884	4074	1966	4072	1953	4099	-0.139277	0.00431232	152459441-152459461:152453654-152453674	152459441-152459461:152459017-152459037	chr1:152453674-152459441:-
6325	NUP214	Alt3Prime	1035	777	1067	796	1229	940	949	645	912	578	935	652	-0.170684	0.0160276	133009942-133009962:133011369-133011389	133009942-133009962:133011336-133011356	chr9:133009962-133011512:+
5728	UBR2	TwoMulx	197	1288	213	1265	239	1464	399	2251	417	2234	457	2265	-0.22235	0.0307424	42691786-42691806:42692955-42692975	42691786-42691806:42693124-42693144	chr6:42691806-42708267:+
6869	ADARB1	Cassette	5482	847	6029	944	6850	1090	2431	332	2358	309	2499	336	-0.225964	0.000445051	45372896-45372916:45415952-45415972	45372896-45372916:45379057-45379077	chr21:45372916-45415952:+
6889	DKFZp547E087	Cassette	9570	2644	9649	2585	11372	2871	19535	4270	20102	4869	21099	4547	-0.237237	0.0222088	22373667-22373687:22378176-22378196	22373667-22373687:22374271-22374291	chr16:22373687-22378176:+
1705	HMGN3	Alt5Prime	2963	4072	3101	4198	3627	4885	1373	1681	1527	1688	1435	1614	-0.239679	0.00665528	79968752-79968772:79968142-79968162	79968711-79968731:79968142-79968162	chr6:79968162-79968825:-
3531	ZMYND11	Cassette	1660	1246	1681	1238	1956	1437	2936	1715	2573	1634	2749	1741	-0.263215	0.00295848	245968-245988:272777-272797	245968-245988:257134-257154	chr10:245988-272777:+
5514	BUB3	Alt3Prime	204	4199	227	4536	282	5116	285	4655	277	4927	311	4589	-0.266539	0.049069	124912314-124912334:124914552-124914572	124912314-124912334:124913325-124913345	chr10:124912334-124914876:+
5949	BUB3	Alt3Prime	204	4199	227	4536	282	5116	285	4655	277	4927	311	4589	-0.266539	0.049069	124912314-124912334:124914552-124914572	124912314-124912334:124913325-124913345	chr10:124912334-124914872:+
6873	LTBP4	Cassette	491	2169	536	2490	540	2583	441	1716	526	1916	483	1878	-0.277609	0.00381352	45812172-45812192:45814845-45814865	45812172-45812192:45814634-45814654	chr19:45812192-45814845:+
3610	SMARCD1	Cassette	886	9163	876	9838	1045	11318	1029	9677	1197	9227	1098	10259	-0.297717	0.0410904	48774602-48774622:48778763-48778783	48774602-48774622:48776899-48776919	chr12:48774622-48778763:+
5364	ZNF271	Cassette	2266	1826	2437	1904	2813	2248	2586	1526	2382	1663	2667	1744	-0.30039	0.0139058	31124333-31124353:31139937-31139957	31124333-31124353:31124971-31124991	chr18:31124353-31139937:+
1355	STAT3	Alt3Prime	324	543	396	596	418	707	151	176	151	211	135	185	-0.311563	0.0346062	37722725-37722745:37722375-37722395	37722725-37722745:37722425-37722445	chr17:37722332-37722725:-
1119	TPD52L1	Cassette	19875	212	22982	243	23695	239	30792	283	33213	254	31894	269	-0.313447	0.0177023	125611208-125611228:125625678-125625698	125611208-125611228:125616561-125616581	chr6:125611228-125625678:+
5140	ALPK1	Alt3Prime	32	39	36	37	38	49	90	83	90	88	81	75	-0.317326	0.0359033	113456437-113456457:113518334-113518354	113456437-113456457:113518282-113518302	chr4:113456457-113518503:+
3058	VEGFA	Cassette	7075	881	7501	967	8682	1133	3276	331	3497	352	3613	378	-0.325784	0.000267746	43854613-43854633:43860255-43860275	43854613-43854633:43857670-43857690	chr6:43854633-43860255:+
5670	C1orf71	Cassette	101	89	114	97	123	117	183	132	194	140	199	137	-0.330974	0.00325114	244821846-244821866:244861818-244861838	244821846-244821866:244851353-244851373	chr1:244821866-244861818:+
95	ARHGAP10	Cassette	68	177	72	184	76	222	117	276	149	289	120	255	-0.332963	0.0304714	149187632-149187652:149205016-149205036	149187632-149187652:149203748-149203768	chr4:149187652-149205016:+
3336	ARID4A	Cassette	108	4049	100	4224	140	4855	402	10786	356	11098	351	10953	-0.357721	0.0312663	57902073-57902093:57903353-57903373	57902073-57902093:57902494-57902514	chr14:57902093-57903353:+
5776	ABCC1	Cassette	290	3395	280	3526	342	4054	257	2422	267	2403	266	2583	-0.361755	0.0013586	16015966-16015986:16034466-16034486	16015966-16015986:16017853-16017873	chr16:16015986-16034466:+
5630	C9orf85	Cassette	96	2503	101	2746	113	2922	75	1695	71	1473	90	1621	-0.372695	0.0190935	73751828-73751848:73787392-73787412	73751828-73751848:73776240-73776260	chr9:73751848-73787392:+
1575	SMN2	Cassette	194	7448	195	7518	227	8440	349	11249	440	10702	351	11165	-0.38066	0.0461942	69399009-69399029:69402223-69402243	69399009-69399029:69400817-69400837	chr5:69399029-69402223:+
5543	ZNF498	Alt5Prime	22	18	25	24	30	30	16	13	25	16	19	13	-0.380835	0.0481366	99052528-99052548:99054083-99054103	99052555-99052575:99054083-99054103	chr7:99052506-99054083:+
5870	GOLGA4	Cassette	555	4758	540	5105	618	5960	686	4827	747	4769	673	5277	-0.383305	0.0188407	37267959-37267979:37298452-37298472	37267959-37267979:37290030-37290050	chr3:37267979-37298452:+
3163	NARG2	Alt3Prime	605	497	586	503	713	606	863	578	868	545	870	547	-0.39353	0.000407547	58555553-58555573:58547633-58547653	58555553-58555573:58547793-58547813	chr15:58547551-58555553:-
6146	TLK2	Cassette	743	513	826	602	927	658	2141	1161	2164	1070	2170	1215	-0.416827	0.00202404	57912279-57912299:57951865-57951885	57912279-57912299:57939500-57939520	chr17:57912299-57951865:+
2972	CCNL2	Alt3Prime	131	7500	164	8318	173	8635	111	4256	124	4538	112	4753	-0.427765	0.0085297	1318638-1318658:1316088-1316108	1318638-1318658:1318026-1318046	chr1:1316008-1318638:-
5451	SDHC	Cassette	21	438	15	368	27	513	26	452	32	538	34	463	-0.429487	0.0495261	159560064-159560084:159577007-159577027	159560064-159560084:159564809-159564829	chr1:159560084-159577007:+
5694	PMS2	Cassette	34	604	45	667	40	711	122	1573	134	1489	113	1510	-0.429884	0.0227265	6010128-6010148:6008773-6008793	6010128-6010148:6009929-6009949	chr7:6008793-6010128:-
1465	LETMD1	Cassette	278	2773	311	3043	319	3213	719	4788	634	4927	676	5112	-0.442928	0.00314918	49729215-49729235:49733827-49733847	49729215-49729235:49732141-49732161	chr12:49729235-49733827:+
2242	C2orf37	Cassette	166	58	195	51	198	62	131	28	139	36	161	33	-0.444828	0.0498992	172022811-172022831:172033643-172033663	172022811-172022831:172023127-172023147	chr2:172022831-172033643:+
6578	C10orf28	Cassette	346	189	371	209	438	180	527	206	595	201	485	184	-0.445299	0.0482796	99913124-99913144:99957847-99957867	99913124-99913144:99936213-99936233	chr10:99913144-99957847:+
6661	ZNF678	Cassette	53	364	59	408	85	479	134	593	129	628	120	589	-0.446574	0.0144577	225818028-225818048:225900867-225900887	225818028-225818048:225836837-225836857	chr1:225818048-225900867:+
705	NAP1L4	Cassette	4045	5093	4364	5662	4761	6009	2678	2775	2787	2273	3112	2995	-0.447322	0.0122518	2929064-2929084:2923432-2923452	2929064-2929084:2927050-2927070	chr11:2923452-2929064:-
1546	OPA1	Cassette	9	66	8	74	9	80	12	78	13	71	12	80	-0.449738	0.0306786	194817748-194817768:194819351-194819371	194817748-194817768:194818266-194818286	chr3:194817768-194819351:+
3722	CAP1	Alt5Prime	1279	2011	1339	1893	1639	2282	476	540	544	582	572	572	-0.450163	0.00411165	40279022-40279042:40297595-40297615	40279040-40279060:40297595-40297615	chr1:40278841-40297595:+
1683	KIF21A	Cassette	6404	37	6812	39	8088	38	4906	17	4680	18	4837	22	-0.452766	0.0393171	38031845-38031865:38022173-38022193	38031845-38031865:38026553-38026573	chr12:38022193-38031845:-
6393	PCNP	Alt3Prime	222	5055	267	5441	262	5809	250	4032	235	4084	288	4112	-0.454082	0.00900376	102775793-102775813:102781375-102781395	102775793-102775813:102781323-102781343	chr3:102775813-102781538:+
2923	ARMC8	Cassette	235	531	312	616	312	637	563	774	547	888	578	900	-0.46337	0.00752959	139390042-139390062:139423457-139423477	139390042-139390062:139411348-139411368	chr3:139390062-139423457:+
361	PDLIM7	Cassette	108	189	88	207	107	240	55	85	64	94	52	80	-0.467575	0.0253469	176850476-176850496:176849214-176849234	176850476-176850496:176849618-176849638	chr5:176849234-176850476:-
654	LIAS	Cassette	197	678	217	760	204	846	391	1088	428	1057	434	1176	-0.474877	0.00910477	39143337-39143357:39148033-39148053	39143337-39143357:39145532-39145552	chr4:39143357-39148033:+
888	STK39	Cassette	190	4256	230	4846	230	5104	62	975	61	942	69	1082	-0.486523	7.0554e-05	168639737-168639757:168628306-168628326	168639737-168639757:168630117-168630137	chr2:168628326-168639737:-
6223	CKLF	Cassette	646	189	671	189	773	277	325	66	328	71	341	81	-0.499943	0.0166705	65144177-65144197:65154525-65154545	65144177-65144197:65149593-65149613	chr16:65144197-65154525:+
5806	IQCE	Cassette	134	493	139	534	132	680	354	977	368	1030	337	1116	-0.503038	0.0447921	2565357-2565377:2575113-2575133	2565357-2565377:2573275-2573295	chr7:2565377-2575113:+
5995	PMS1	Cassette	74	590	79	668	99	774	57	290	45	279	57	329	-0.511178	0.00475081	190391131-190391151:190425625-190425645	190391131-190391151:190416934-190416954	chr2:190391151-190425625:+
2106	MAX	Cassette	2739	470	2684	454	3527	589	3541	443	3790	428	3684	433	-0.515163	0.000316751	64638774-64638794:64630266-64630286	64638774-64638794:64638023-64638043	chr14:64630286-64638774:-
1245	CARM1	Cassette	212	281	255	335	275	405	275	286	306	251	282	290	-0.515854	0.013937	10892783-10892803:10893290-10893310	10892783-10892803:10893050-10893070	chr19:10892803-10893290:+
6609	PRMT2	Cassette	17048	2681	18322	2982	20766	3407	11831	1251	10997	1121	11601	1540	-0.517761	0.0127283	46880083-46880103:46881235-46881255	46880083-46880103:46880778-46880798	chr21:46880103-46881235:+
5247	NFIC	Cassette	56	2765	47	3087	52	3277	43	1833	63	2180	47	2181	-0.526029	0.0429815	3333221-3333241:3384515-3384535	3333221-3333241:3376103-3376123	chr19:3333241-3384515:+
3403	LOC400927	Cassette	168	275	197	342	183	342	164	192	177	215	192	237	-0.532382	0.000876847	37106320-37106340:37087491-37087511	37106320-37106340:37095976-37095996	chr22:37087511-37106320:-
1744	EPB41	Cassette	978	2286	1023	2359	1087	2753	1133	1916	1268	1735	1022	1975	-0.536718	0.0237202	29252391-29252411:29264080-29264100	29252391-29252411:29259520-29259540	chr1:29252411-29264080:+
2650	GNB1	Cassette	289	2096	295	2023	384	2473	312	1550	365	1561	325	1602	-0.537592	0.00333043	1812118-1812138:1746778-1746798	1812118-1812138:1760517-1760537	chr1:1746798-1812118:-
1806	C20orf3	Cassette	4818	26	5475	22	5442	28	3166	9	3352	12	3368	12	-0.540507	0.034496	24897527-24897547:24892638-24892658	24897527-24897547:24893014-24893034	chr20:24892658-24897527:-
391	ADNP	Cassette	191	815	223	855	216	893	136	376	166	396	179	585	-0.549939	0.0167081	48980769-48980789:48953925-48953945	48980769-48980789:48978749-48978769	chr20:48953945-48980769:-
2212	PHF20L1	Cassette	282	12	299	12	342	16	204	6	194	5	209	7	-0.551324	0.0121514	133880268-133880288:133885245-133885265	133880268-133880288:133880522-133880542	chr8:133880288-133885245:+
5290	LYRM1	Cassette	335	122	358	136	431	192	648	220	743	175	789	191	-0.556912	0.0436487	20819338-20819358:20834378-20834398	20819338-20819358:20821308-20821328	chr16:20819358-20834378:+
3068	CCDC25	Cassette	35	2076	38	2457	55	2693	37	1456	32	1411	47	1592	-0.558607	0.0260128	27675854-27675874:27666003-27666023	27675854-27675874:27670186-27670206	chr8:27666023-27675854:-
1631	SNX1	MulSkip	112	3724	119	4014	130	4686	159	3322	140	3400	149	3706	-0.559865	0.00293863	62191916-62191936:62202754-62202774	62191916-62191936:62197368-62197388	chr15:62191936-62202754:+
1711	PKP4	Cassette	99	1480	70	1593	91	1896	167	2014	155	2128	167	2225	-0.561345	0.0437529	159098054-159098074:159167827-159167847	159098054-159098074:159142028-159142048	chr2:159098074-159167827:+
5181	SFI1	Cassette	505	113	623	139	679	149	1019	159	1211	173	1103	167	-0.566239	0.000122779	30254829-30254849:30272846-30272866	30254829-30254849:30257043-30257063	chr22:30254849-30272846:+
648	HMGA1	Cassette	122	4734	136	4789	135	5992	31	704	24	725	26	708	-0.566294	0.0214426	34312698-34312718:34316491-34316511	34312698-34312718:34312958-34312978	chr6:34312718-34316491:+
5293	LARP4	Cassette	56	1336	49	1358	60	1594	48	708	38	666	38	792	-0.56831	0.0226898	49121673-49121693:49134363-49134383	49121673-49121693:49133509-49133529	chr12:49121693-49134363:+
5375	SUMF2	Cassette	765	4649	760	5225	890	5602	1263	5761	1404	5909	1410	5909	-0.569586	0.00100332	56108278-56108298:56109772-56109792	56108278-56108298:56109360-56109380	chr7:56108298-56109772:+
1311	TCERG1	Cassette	246	384	247	338	283	397	235	230	230	231	249	229	-0.576288	0.00114878	145823529-145823549:145829299-145829319	145823529-145823549:145828096-145828116	chr5:145823549-145829299:+
214	RNF7	Cassette	131	553	157	632	169	693	244	596	264	700	183	593	-0.577089	0.00929712	142940028-142940048:142946690-142946710	142940028-142940048:142945040-142945060	chr3:142940048-142946690:+
2379	RICTOR	Cassette	912	527	931	600	1139	599	734	277	759	246	685	330	-0.577595	0.0365396	38985570-38985590:38983280-38983300	38985570-38985590:38985266-38985286	chr5:38983300-38985570:-
6355	APH1B	Cassette	53	82	75	89	63	89	22	25	22	20	32	24	-0.581039	0.04808	61365860-61365880:61381596-61381616	61365860-61365880:61366675-61366695	chr15:61365880-61381596:+
3380	FIP1L1	Cassette	22	45	22	47	17	38	31	40	16	27	24	32	-0.583462	0.0101893	53989087-53989107:54003576-54003596	53989087-53989107:54001505-54001525	chr4:53989107-54003576:+
1600	KIAA0494	Cassette	1201	1584	1429	1516	1485	1986	797	695	915	677	884	750	-0.591114	0.0106341	46927845-46927865:46925109-46925129	46927845-46927865:46926783-46926803	chr1:46925129-46927845:-
1715	NCOA6	Cassette	83	142	92	127	107	166	35	35	34	31	34	39	-0.60291	0.0101187	32798271-32798291:32788203-32788223	32798271-32798291:32794786-32794806	chr20:32788223-32798271:-
1668	MAPKAP1	Cassette	127	2053	123	2139	143	2582	122	1389	134	1452	132	1542	-0.605473	0.000433682	127308409-127308429:127270189-127270209	127308409-127308429:127286663-127286683	chr9:127270209-127308409:-
6338	DKFZp434F1720	Alt3Prime	1968	128	2285	133	2643	142	2458	94	2723	96	2632	110	-0.617286	0.00445532	49019948-49019968:49024071-49024091	49019948-49019968:49023857-49023877	chr3:49019968-49026553:+
994	PML	Cassette	56	112	65	117	61	128	40	60	53	58	41	52	-0.619783	0.013444	72104301-72104321:72112549-72112569	72104301-72104321:72111965-72111985	chr15:72104321-72112549:+
2188	ZC3H14	Cassette	349	5418	381	5607	404	6434	358	3660	364	3280	367	3894	-0.632073	0.00131312	88114217-88114237:88143339-88143359	88114217-88114237:88132830-88132850	chr14:88114237-88143339:+
1378	FXR1	Cassette	1510	62	1505	71	1647	80	1945	57	1623	48	1702	49	-0.638274	0.00108099	182170820-182170840:182176603-182176623	182170820-182170840:182175794-182175814	chr3:182170840-182176603:+
2633	PPP1CA	Alt3Prime	1000	30	1053	40	1243	42	1658	41	1744	38	1712	32	-0.644951	0.013414	66925774-66925794:66925226-66925246	66925774-66925794:66925259-66925279	chr11:66925114-66925774:-
6837	mm-1	Cassette	31	45352	38	49400	36	54395	111	97492	117	110946	113	101423	-0.64756	0.000925167	51975972-51975992:51977900-51977920	51975972-51975992:51976294-51976314	chr12:51975992-51977900:+
3461	MGRN1	Cassette	42	76	42	74	45	77	64	86	58	55	76	84	-0.651215	0.0115227	4667554-4667574:4671551-4671571	4667554-4667574:4670033-4670053	chr16:4667574-4671551:+
2157	FAM44A	Cassette	1686	652	1831	664	2194	813	1088	260	1144	239	1130	300	-0.657038	0.00317569	13187559-13187579:13180830-13180850	13187559-13187579:13183544-13183564	chr4:13180850-13187559:-
5853	BC037884	Cassette	170	24	160	30	183	34	133	12	150	15	137	19	-0.658217	0.0459741	24174231-24174251:24181678-24181698	24174231-24174251:24179282-24179302	chr22:24174251-24181678:+
2204	NF2	Cassette	97	1303	101	1202	114	1433	53	419	55	404	46	402	-0.661808	0.00170772	28362845-28362865:28368190-28368210	28362845-28362865:28365078-28365098	chr22:28362865-28368190:+
5369	C7orf41	Cassette	12	470	14	504	15	571	29	625	30	747	30	754	-0.6642	0.00115981	30141419-30141439:30163578-30163598	30141419-30141439:30152317-30152337	chr7:30141439-30163578:+
3251	TMEM183A	Cassette	11083	431	11913	507	13568	590	31473	758	30527	795	30739	880	-0.667637	0.00157572	201251871-201251891:201254231-201254251	201251871-201251891:201253506-201253526	chr1:201251891-201254231:+
3220	UBQLN1	Cassette	170	3183	164	3862	211	4295	216	2583	211	2644	192	2868	-0.667829	0.00828205	85473919-85473939:85469860-85469880	85473919-85473939:85471148-85471168	chr9:85469880-85473919:-
6421	VAMP7	Cassette	33	11723	52	13216	46	15301	69	13386	87	13726	59	14118	-0.678599	0.0408279	57642625-57642645:57681758-57681778	57642625-57642645:57661870-57661890	chrY:57642645-57681758:+
3320	MPZL1	Cassette	118	93	117	105	170	103	48	21	72	30	58	33	-0.682258	0.0349185	166009209-166009229:166023680-166023700	166009209-166009229:166011924-166011944	chr1:166009229-166023680:+
6730	ZMIZ2	Alt3Prime	66	347	69	367	75	425	87	337	94	296	100	311	-0.687523	0.0031301	44762643-44762663:44763166-44763186	44762643-44762663:44763070-44763090	chr7:44762663-44763273:+
3575	RBM4	Cassette	948	2256	983	2432	1214	2798	2117	3131	2239	3449	2339	3287	-0.694503	0.000136999	66164150-66164170:66170073-66170093	66164150-66164170:66167496-66167516	chr11:66164170-66170073:+
1796	MAP4K4	Cassette	2981	6599	3137	7185	3716	8652	646	869	601	830	662	988	-0.696696	0.000151876	101853289-101853309:101856540-101856560	101853289-101853309:101854387-101854407	chr2:101853309-101856540:+
6750	MLLT10	Cassette	10148	366	10860	368	12144	469	12765	284	12628	275	12996	294	-0.702141	0.000245347	21980683-21980703:21999383-21999403	21980683-21980703:21997851-21997871	chr10:21980703-21999383:+
462	ZFAND6	Cassette	281	38	278	53	345	42	989	100	986	87	955	78	-0.702257	0.0309592	78152024-78152044:78199724-78199744	78152024-78152044:78177812-78177832	chr15:78152044-78199724:+
973	SEC11A	Cassette	5844	86	6188	103	7019	112	11238	98	10707	103	11015	119	-0.702864	0.00244802	83060259-83060279:83035859-83035879	83060259-83060279:83059081-83059101	chr15:83035879-83060259:-
5843	SCLY	Cassette	210	148	203	174	247	192	14	7	23	10	24	12	-0.703682	0.00264006	238642837-238642857:238655088-238655108	238642837-238642857:238647162-238647182	chr2:238642857-238655088:+
6866	LIN52	Cassette	21	470	30	433	33	610	183	1982	248	2257	147	2034	-0.710112	0.0487862	73634296-73634316:73735377-73735397	73634296-73634316:73637610-73637630	chr14:73634316-73735377:+
5238	C4orf8	Cassette	1424	23	1595	33	1890	39	2883	34	3147	41	2849	29	-0.713491	0.0105161	2618337-2618357:2629327-2629347	2618337-2618357:2626582-2626602	chr4:2618357-2629327:+
690	USP53	Cassette	440	38	457	45	616	53	439	22	447	23	454	29	-0.717096	0.00498999	120358256-120358276:120379820-120379840	120358256-120358276:120375892-120375912	chr4:120358276-120379820:+
2513	BRCA1	Alt5Prime	110	700	109	632	118	892	116	452	115	429	118	507	-0.719655	0.00481949	38500286-38500306:38496555-38496575	38496977-38496997:38496555-38496575	chr17:38496575-38500403:-
3178	ZFYVE21	Cassette	78	66	79	54	93	81	143	77	161	59	127	72	-0.723636	0.0333545	103265252-103265272:103268709-103268729	103265252-103265272:103265882-103265902	chr14:103265272-103268709:+
5955	SLC25A26	Cassette	1430	70	1451	86	1634	76	645	19	745	24	699	22	-0.725244	0.00305232	66479502-66479522:66495973-66495993	66479502-66479522:66489144-66489164	chr3:66479522-66495973:+
3268	MFF	Cassette	2681	629	2718	723	3097	749	1426	223	1432	208	1453	213	-0.726798	0.000343702	227901729-227901749:227903585-227903605	227901729-227901749:227902565-227902585	chr2:227901749-227903585:+
2169	TMPO	Cassette	225	331	210	350	320	430	571	497	539	451	548	546	-0.727605	0.00351419	97455461-97455481:97462350-97462370	97455461-97455481:97462138-97462158	chr12:97455481-97462350:+
3121	USO1	Cassette	3922	3888	4166	4037	4665	4755	4057	2403	4273	2477	4075	2549	-0.729576	4.7534e-05	76934058-76934078:76939798-76939818	76934058-76934078:76935512-76935532	chr4:76934078-76939798:+
5819	C6orf151	Alt3Prime	73	106	92	139	88	156	144	139	175	152	158	160	-0.731855	0.00261709	7540313-7540333:7546567-7546587	7540313-7540333:7544904-7544924	chr6:7540333-7546756:+
2485	ARFIP1	Cassette	3256	23	3402	29	3959	37	6887	31	7453	47	6724	29	-0.733542	0.0251174	154004296-154004316:154013053-154013073	154004296-154004316:154011354-154011374	chr4:154004316-154013053:+
5457	PPP6R3	Cassette	529	1203	499	1234	638	1513	365	544	345	482	434	603	-0.7349	0.000103548	67984851-67984871:68043544-68043564	67984851-67984871:68029188-68029208	chr11:67984871-68043544:+
2896	KIAA0723	Cassette	1362	101	1389	138	1649	129	1054	50	1062	51	1157	63	-0.738695	0.00691861	138657596-138657616:138678262-138678282	138657596-138657616:138670826-138670846	chr5:138657616-138678262:+
961	MAP3K3	Cassette	7	84	9	114	9	114	15	92	10	68	10	99	-0.740419	0.0248753	59063874-59063894:59077125-59077145	59063874-59063894:59065800-59065820	chr17:59063894-59077125:+
2144	BRE	Cassette	691	40	773	57	895	47	643	21	645	23	656	27	-0.741804	0.0132956	27967193-27967213:27970903-27970923	27967193-27967213:27968753-27968773	chr2:27967213-27970903:+
5129	LCLAT1	Cassette	788	137	789	125	814	190	490	54	491	47	469	61	-0.742767	0.0246312	30523733-30523753:30601956-30601976	30523733-30523753:30535921-30535941	chr2:30523753-30601956:+
64	ZMIZ1	Cassette	180	492	214	535	248	598	159	274	185	236	193	307	-0.745449	0.00605278	80737314-80737334:80742404-80742424	80737314-80737334:80740686-80740706	chr10:80737334-80742404:+
82	RPAIN	Cassette	914	260	1036	281	1112	297	2081	337	2318	344	1993	362	-0.74635	0.00109394	5266853-5266873:5276585-5276605	5266853-5266873:5270279-5270299	chr17:5266873-5276585:+
2858	MTHFD1	Cassette	39	79	53	78	74	131	60	56	61	66	67	74	-0.747448	0.00830709	63937328-63937348:63948942-63948962	63937328-63937348:63947560-63947580	chr14:63937348-63948942:+
6572	TFE3	Alt3Prime	285	946	277	952	339	1099	329	674	344	684	343	651	-0.752697	4.85453e-05	48784925-48784945:48783794-48783814	48784925-48784945:48783859-48783879	chrX:48783575-48784925:-
6825	ZMYM4	Cassette	624	311	564	291	721	350	342	83	315	105	371	119	-0.755427	0.00671285	35507253-35507273:35563547-35563567	35507253-35507273:35534114-35534134	chr1:35507273-35563547:+
6455	CHN1	Cassette	23	185	17	200	33	252	207	1220	264	1203	229	1271	-0.759116	0.0284365	175450813-175450833:175397472-175397492	175450813-175450833:175419911-175419931	chr2:175397492-175450813:-
5585	OFD1	Cassette	1172	2694	1277	2976	1393	3154	670	803	640	855	599	927	-0.763759	0.00207566	13690464-13690484:13695166-13695186	13690464-13690484:13691784-13691804	chrX:13690484-13695166:+
2565	LUC7L	Cassette	28	117	24	111	32	119	39	86	35	94	41	100	-0.771603	0.00324679	219278-219298:217316-217336	219278-219298:218382-218402	chr16:217336-219278:-
1869	GDI2	Cassette	1156	24	1246	22	1339	29	951	10	978	10	1013	15	-0.772695	0.0163067	5895182-5895202:5882654-5882674	5895182-5895202:5893905-5893925	chr10:5882674-5895182:-
296	IFNAR2	Alt3Prime	2444	952	2614	1043	2903	1088	495	116	435	115	601	113	-0.774044	0.00612899	33524371-33524391:33536060-33536080	33524371-33524391:33536014-33536034	chr21:33524391-33536152:+
2833	SKIL	Alt5Prime	110	3462	92	3446	133	4001	116	2276	109	1973	123	2441	-0.777	0.00178404	171585089-171585109:171590704-171590724	171585227-171585247:171590704-171590724	chr3:171585014-171590704:+
2340	PPX	Cassette	53	7251	46	7504	60	8444	123	10042	107	10160	138	11045	-0.779925	0.00213979	29995277-29995297:30001305-30001325	29995277-29995297:30000080-30000100	chr16:29995297-30001305:+
2813	NAPB	Cassette	130	166	165	219	184	216	556	425	586	384	609	475	-0.782798	0.00118455	23325708-23325728:23323616-23323636	23325708-23325728:23323802-23323822	chr20:23323636-23325708:-
1239	NFAT5	Cassette	1215	415	1259	493	1459	534	1233	271	1158	231	1146	248	-0.789071	0.000384487	68157758-68157778:68217806-68217826	68157758-68157778:68159898-68159918	chr16:68157778-68217806:+
621	EPB41L1	Cassette	607	36	654	30	764	35	547	16	477	12	582	19	-0.791733	0.00865289	34245676-34245696:34249194-34249214	34245676-34245696:34246664-34246684	chr20:34245696-34249194:+
1994	NCOR2	Cassette	1406	632	1568	751	1699	805	1157	308	1249	337	1319	359	-0.794487	1.17256e-05	123428735-123428755:123423089-123423109	123428735-123428755:123424942-123424962	chr12:123423109-123428735:-
1317	GGCT	Cassette	335	441	363	486	386	551	847	688	890	673	917	715	-0.797729	6.76325e-05	30510709-30510729:30505059-30505079	30510709-30510729:30506802-30506822	chr7:30505079-30510709:-
1361	ATRX	Cassette	43	1798	62	1893	72	2197	87	1770	98	1800	99	1940	-0.803808	0.0069457	76928123-76928143:76840753-76840773	76928123-76928143:76859356-76859376	chrX:76840773-76928123:-
3503	MAPK7	AltStart	42	64	42	78	52	103	30	26	31	26	30	43	-0.80922	0.0422245	19222428-19222448:19222801-19222821	19221987-19222007:19222801-19222821	chr17:19221626-19222801:+
2018	TJP2	Cassette	147	3788	144	3918	166	4585	107	1514	124	1482	85	1804	-0.810594	0.0307185	71052940-71052960:71055770-71055790	71052940-71052960:71054110-71054130	chr9:71052960-71055770:+
995	FOXJ3	Cassette	994	3361	1086	3879	1307	4307	1072	1925	1054	2126	1041	2105	-0.813996	0.000249707	42466140-42466160:42437468-42437488	42466140-42466160:42444101-42444121	chr1:42437488-42466140:-
33	TBRG4	Alt5Prime	937	1395	1017	1563	1089	1807	640	502	602	575	616	572	-0.816079	0.00123387	45117787-45117807:45115391-45115411	45117766-45117786:45115391-45115411	chr7:45115411-45117842:-
6838	FAM179B	Cassette	179	762	214	864	266	955	196	468	204	421	229	522	-0.819239	0.00101524	44551008-44551028:44564735-44564755	44551008-44551028:44561862-44561882	chr14:44551028-44564735:+
1717	RAB4A	Alt3Prime	239	7703	252	8736	289	9792	335	6198	350	6641	323	6309	-0.821643	2.82129e-05	227498260-227498280:227499889-227499909	227498260-227498280:227499851-227499871	chr1:227498280-227500006:+
3658	SLC25A26	Cassette	47	1430	28	1451	49	1634	36	645	28	745	35	699	-0.821777	0.0480509	66479502-66479522:66502591-66502611	66479502-66479522:66495973-66495993	chr3:66479522-66502591:+
6178	RNF121	Cassette	246	1118	259	1101	306	1295	449	1301	612	1187	522	1370	-0.823575	0.00970379	71317798-71317818:71349443-71349463	71317798-71317818:71345920-71345940	chr11:71317818-71349443:+
2210	SMARCA1	Cassette	133	1554	181	1571	186	1823	97	479	63	406	93	523	-0.824506	0.00778519	128458407-128458427:128453731-128453751	128458407-128458427:128454713-128454733	chrX:128453751-128458407:-
3236	ACSL3	Cassette	303	456	367	530	347	607	149	133	155	122	142	138	-0.825728	0.0024814	223460830-223460850:223481694-223481714	223460830-223460850:223473635-223473655	chr2:223460850-223481694:+
2227	AP1GBP1	Cassette	427	125	428	145	456	167	614	106	633	134	706	122	-0.841294	0.00348635	33018868-33018888:33011804-33011824	33018868-33018888:33013623-33013643	chr17:33011824-33018868:-
1180	SRPK2	AltStart	655	57	701	90	780	79	2392	144	2320	132	2460	140	-0.845774	0.00693036	104816330-104816350:104631448-104631468	104696488-104696508:104631448-104631468	chr7:104631468-104816577:-
65	ABI2	Cassette	25	44	32	34	34	50	70	48	47	43	61	46	-0.846417	0.0261835	203975682-203975702:203989875-203989895	203975682-203975702:203984252-203984272	chr2:203975702-203989875:+
5415	ENTPD6	Cassette	47	1087	46	1103	50	1495	23	329	23	368	29	360	-0.848341	0.00567244	25124483-25124503:25135711-25135731	25124483-25124503:25135157-25135177	chr20:25124503-25135711:+
1661	PEX11A	Cassette	179	2588	220	2812	187	3101	353	3014	413	2888	419	3613	-0.857826	0.00424644	88034811-88034831:88028163-88028183	88034811-88034831:88030761-88030781	chr15:88028183-88034811:-
2436	FIP1L1	Cassette	990	3646	1075	4044	1297	4182	1409	2875	1436	2623	1447	2901	-0.859912	0.000548202	53952043-53952063:53960653-53960673	53952043-53952063:53952353-53952373	chr4:53952063-53960653:+
5481	MST4	Cassette	90	3102	61	3096	100	3744	134	2829	128	2889	130	2980	-0.86134	0.00769886	130985348-130985368:131025141-131025161	130985348-130985368:131016339-131016359	chrX:130985368-131025141:+
6543	ARRDC1	Alt3Prime	450	195	503	235	500	222	392	103	499	111	465	119	-0.862414	0.000443443	139627259-139627279:139627732-139627752	139627259-139627279:139627685-139627705	chr9:139627279-139627783:+
1515	PXMP3	Cassette	145	887	166	959	235	1058	500	1455	594	1653	498	1619	-0.865126	0.00462487	78074780-78074800:78061067-78061087	78074780-78074800:78063109-78063129	chr8:78061087-78074780:-
2026	ICMT	Cassette	32	55	36	62	45	62	17	11	15	14	9	10	-0.867846	0.0266856	6217532-6217552:6216270-6216290	6217532-6217552:6217138-6217158	chr1:6216290-6217532:-
6738	UPF3	Cassette	113	200	107	220	134	234	106	106	127	125	113	120	-0.868011	0.000462846	114070186-114070206:114075210-114075230	114070186-114070206:114075065-114075085	chr13:114070206-114075210:+
860	DKFZp434I0612	Cassette	1838	484	1991	526	2138	595	1688	239	1942	301	1883	271	-0.871964	5.29169e-05	20986274-20986294:20978971-20978991	20986274-20986294:20979600-20979620	chr1:20978991-20986274:-
1155	MAPKAPK2	Alt3Prime	14438	693	15341	779	17855	771	15399	417	17596	382	15945	458	-0.879946	0.00333835	204971867-204971887:204972542-204972562	204971867-204971887:204972005-204972025	chr1:204971887-204974249:+
5373	CHN1	Cassette	27	115	29	131	54	158	386	797	383	759	377	821	-0.886462	0.0114324	175488031-175488051:175419911-175419931	175488031-175488051:175451082-175451102	chr2:175419931-175488031:-
6482	SNHG3-RCC1	Cassette	1266	665	1334	677	1422	698	1749	477	1745	472	1681	470	-0.888473	9.60336e-06	28707984-28708004:28728956-28728976	28707984-28708004:28715823-28715843	chr1:28708004-28728956:+
6476	KIAA0391	Cassette	1568	1172	1565	1260	1711	1528	2604	1231	3222	1247	2696	1234	-0.893995	0.00154467	34663168-34663188:34666435-34666455	34663168-34663188:34665691-34665711	chr14:34663188-34666435:+
1699	ACTL6A	Alt5Prime	943	4611	884	4829	1144	5883	1470	4346	1850	4766	1717	4783	-0.898223	0.000261206	180763435-180763455:180770305-180770325	180763579-180763599:180770305-180770325	chr3:180763401-180770305:+
673	FAS	Cassette	880	9279	859	9835	1077	11189	35	197	43	219	34	228	-0.901954	0.0018932	90760317-90760337:90761735-90761755	90760317-90760337:90760489-90760509	chr10:90760337-90761735:+
2570	SENP1	Cassette	101	132	100	134	107	162	263	229	278	172	297	221	-0.908536	0.0044125	46786077-46786097:46778154-46778174	46786077-46786097:46781546-46781566	chr12:46778174-46786077:-
6625	NRF1	Cassette	73	7	79	7	104	12	139	8	153	7	145	8	-0.91817	0.00378481	129154421-129154441:129182093-129182113	129154421-129154441:129171248-129171268	chr7:129154441-129182093:+
5933	MDM2	Cassette	18927	315	20346	366	23131	402	20165	166	19092	155	20712	237	-0.922107	0.00503245	67493655-67493675:67496858-67496878	67493655-67493675:67494649-67494669	chr12:67493675-67496858:+
5793	BTRC	Cassette	85	321	72	320	79	364	177	386	150	326	161	386	-0.922251	0.000760268	103180179-103180199:103229114-103229134	103180179-103180199:103211727-103211747	chr10:103180199-103229114:+
2924	PRNPIP	Cassette	833	1609	920	1678	992	1671	531	506	593	528	521	527	-0.929887	0.000285409	44523093-44523113:44459879-44459899	44523093-44523113:44486277-44486297	chr1:44459899-44523093:-
2886	mccb	Cassette	234	427	215	476	242	522	844	859	858	862	738	906	-0.931793	0.00188794	70936031-70936051:70963703-70963723	70936031-70936051:70958222-70958242	chr5:70936051-70963703:+
3674	MLX	Cassette	319	201	337	197	439	204	752	219	788	225	758	224	-0.933402	0.0021662	37973179-37973199:37974380-37974400	37973179-37973199:37974013-37974033	chr17:37973199-37974380:+
2994	COBLL1	Cassette	404	31	423	31	444	35	192	7	148	8	191	6	-0.946687	0.0158858	165292724-165292744:165287258-165287278	165292724-165292744:165291880-165291900	chr2:165287278-165292724:-
6435	RGPD6	Alt3Prime	69	8936	114	8842	102	10189	103	5254	96	5335	118	5805	-0.949003	0.0124696	109934629-109934649:109936915-109936935	109934629-109934649:109936770-109936790	chr2:109934649-109936980:+
1630	XPNPEP1	Cassette	66	4626	47	5222	66	5802	35	1899	46	1986	50	2018	-0.95207	0.0146594	111673149-111673169:111657543-111657563	111673149-111673169:111664827-111664847	chr10:111657563-111673149:-
902	PTS	Cassette	394	3446	447	3913	509	4395	301	1367	406	1502	286	1553	-0.952409	0.00400396	111604586-111604606:111606558-111606578	111604586-111604606:111606140-111606160	chr11:111604606-111606558:+
6082	FKTN	Cassette	274	3356	257	3760	354	4169	285	1817	275	1808	291	2001	-0.957407	0.000700987	107360247-107360267:107377046-107377066	107360247-107360267:107375756-107375776	chr9:107360267-107377046:+
6770	WNK1	Cassette	199	97	192	117	194	139	153	48	182	47	160	57	-0.960796	0.0102494	841677-841697:857638-857658	841677-841697:850691-850711	chr12:841697-857638:+
2458	KITLG	Cassette	10	57	12	60	11	68	118	313	133	333	115	412	-0.962813	0.00629571	87434241-87434261:87425025-87425045	87434241-87434261:87433505-87433525	chr12:87425045-87434241:-
1564	GTF2I	Cassette	3575	38	3963	46	4236	51	6261	39	6526	33	6760	43	-0.96341	0.00123991	73763356-73763376:73769149-73769169	73763356-73763376:73767115-73767135	chr7:73763376-73769149:+
5389	GRAMD3	Cassette	785	16	794	21	1058	30	1350	18	1323	12	1350	23	-0.963725	0.0331082	125829116-125829136:125833267-125833287	125829116-125829136:125829884-125829904	chr5:125829136-125833267:+
5944	RALGPS1	Cassette	92	10	91	11	95	6	753	40	691	35	702	29	-0.966764	0.0357945	128836594-128836614:128854946-128854966	128836594-128836614:128852142-128852162	chr9:128836614-128854946:+
5445	ALMS1	Cassette	442	10	449	9	591	9	1260	11	1392	13	1327	15	-0.968544	0.00875636	73466808-73466828:73499758-73499778	73466808-73466828:73489257-73489277	chr2:73466828-73499758:+
1724	SCARB1	Cassette	102	1000	120	1022	112	1216	34	182	33	157	39	185	-0.969228	0.00114624	123836855-123836875:123829065-123829085	123836855-123836875:123833290-123833310	chr12:123829085-123836855:-
5715	RNF216L	Alt3Prime	524	3590	544	3876	662	4328	434	1524	408	1452	497	1687	-0.970465	1.93003e-05	4989910-4989930:4991118-4991138	4989910-4989930:4991066-4991086	chr7:4989930-4991232:+
6796	PCM1	Alt5Prime	510	3032	591	3506	614	3741	713	2329	693	1940	768	2344	-0.981583	0.000116134	17893445-17893465:17895271-17895291	17893469-17893489:17895271-17895291	chr8:17893330-17895271:+
2874	ZC3H14	Cassette	20	2176	14	2155	20	2513	33	1823	24	1543	24	1840	-0.983376	0.00785895	88099770-88099790:88107180-88107200	88099770-88099790:88104135-88104155	chr14:88099790-88107180:+
6533	Rabex5	Cassette	426	3620	512	3764	550	4313	787	2914	813	3322	742	3087	-0.986766	0.000247168	65877795-65877815:65897932-65897952	65877795-65877815:65886096-65886116	chr7:65877815-65897932:+
1639	YTHDF3	Cassette	51	221	54	227	51	263	60	151	78	129	64	184	-0.99091	0.0182922	64250509-64250529:64284794-64284814	64250509-64250529:64261259-64261279	chr8:64250529-64284794:+
845	TMEM219	Cassette	1634	58	1738	59	1851	55	3462	56	3329	54	3411	59	-0.993282	0.000283012	29890380-29890400:29891771-29891791	29890380-29890400:29890863-29890883	chr16:29890400-29891771:+
5351	G3BP1	Alt3Prime	46	2974	42	3087	42	3732	16	763	21	724	24	780	-0.994093	0.0102657	151131770-151131790:151146356-151146376	151131770-151131790:151146325-151146345	chr5:151131790-151146469:+
1299	ANXA11	Cassette	219	243	179	215	247	330	109	70	102	65	135	74	-0.996226	0.000753834	81955078-81955098:81922585-81922605	81955078-81955098:81925871-81925891	chr10:81922605-81955078:-
434	EIF4G2	Cassette	5606	16314	5844	17738	7227	20763	3967	6073	4355	6190	3900	5689	-0.9997	1.44273e-05	10780171-10780191:10779190-10779210	10780171-10780191:10779877-10779897	chr11:10779210-10780171:-

## Sheet: Cassette (up)
event_id	gene_symbol	event_type	short_isoform(MCF10A)	long_isoform(MCF10A)	short_isoform(MCF10A)	long_isoform(MCF10A)	short_isoform(MCF10A)	long_isoform(MCF10A)	short_isoform(MCF7)	long_isoform(MCF7)	short_isoform(MCF7)	long_isoform(MCF7)	short_isoform(MCF7)	long_isoform(MCF7)	log2FC(10A/7)	T test	short_probepair	long_probepair	event_position
873	SLC3A2	Cassette	440	15	431	11	500	15	31	1052	42	1154	38	1132	9.99568	3.03159e-07	62380409-62380429:62395624-62395644	62380409-62380429:62394792-62394812	chr11:62380429-62395624:+
2363	ADD3	Cassette	1511	279	1675	317	1701	348	123	6286	154	6082	124	6696	7.95395	6.81048e-07	111880214-111880234:111883073-111883093	111880214-111880234:111882052-111882072	chr10:111880234-111883073:+
2495	MAP3K7	Cassette	1970	404	2107	407	2522	469	122	1849	150	2021	111	2096	6.33253	1.80802e-06	91313697-91313717:91302821-91302841	91313697-91313717:91311052-91311072	chr6:91302841-91313697:-
1251	MBNL2	Cassette	91	152	104	166	131	213	8	483	13	582	14	626	4.92232	4.53677e-06	96797302-96797322:96807736-96807756	96797302-96797322:96807050-96807070	chr13:96797322-96807736:+
6539	SLC25A26	Cassette	2867	25	3002	17	3214	29	957	231	948	180	988	223	4.8343	3.56262e-05	66396473-66396493:66479477-66479497	66396473-66396493:66437566-66437586	chr3:66396493-66479477:+
2948	SFRS3	Cassette	3167	291	3355	309	3787	351	992	2730	1199	3004	1149	2920	4.81577	3.572e-08	36674718-36674738:36676906-36676926	36674718-36674738:36675575-36675595	chr6:36674738-36676906:+
2564	MARK2	Cassette	2027	1506	2093	1938	2485	2001	320	7198	291	7922	382	7186	4.78131	1.18747e-05	63427186-63427206:63428833-63428853	63427186-63427206:63428033-63428053	chr11:63427206-63428833:+
2184	N-PAC	Cassette	166	197	158	175	190	173	9	218	5	203	14	222	4.5565	0.00036785	4822775-4822795:4813889-4813909	4822775-4822795:4822203-4822223	chr16:4813909-4822775:-
2804	PIP5K1A	Cassette	89	8	94	6	102	6	14	29	16	30	20	19	4.47211	0.000364262	149479119-149479139:149481537-149481557	149479119-149479139:149481222-149481242	chr1:149479139-149481537:+
6447	PEX26	Cassette	170	388	170	448	198	460	20	883	19	877	21	856	4.17913	9.65929e-07	16946478-16946498:16950737-16950757	16946478-16946498:16947877-16947897	chr22:16946498-16950737:+
1884	MBNL2	Cassette	198	21	234	20	286	35	67	123	53	79	53	127	4.17637	7.39051e-05	96807870-96807890:96841576-96841596	96807870-96807890:96815390-96815410	chr13:96807890-96841576:+
329	HNRNPD	Cassette	12102	278	12685	344	15356	319	1631	742	1768	725	1807	724	4.16527	4.91129e-06	83495480-83495500:83494311-83494331	83495480-83495500:83495158-83495178	chr4:83494331-83495480:-
3038	RBM27	Cassette	244	61	229	53	333	77	24	64	8	59	24	81	4.09215	0.000777544	145620634-145620654:145623246-145623266	145620634-145620654:145621265-145621285	chr5:145620654-145623246:+
1223	PUM1	Cassette	115	10	109	9	132	9	10	19	19	18	15	15	3.9481	0.000313058	31226745-31226765:31220216-31220236	31226745-31226765:31225592-31225612	chr1:31220236-31226745:-
1120	PBRM1	Cassette	1720	525	1824	631	2102	653	97	455	114	468	102	552	3.8778	7.1144e-06	52570822-52570842:52559853-52559873	52570822-52570842:52563915-52563935	chr3:52559873-52570822:-
1057	DDX46	Cassette	458	6	565	6	576	8	280	44	279	44	279	66	3.85568	7.22225e-05	134152160-134152180:134154058-134154078	134152160-134152180:134153694-134153714	chr5:134152180-134154058:+
1933	STX2	Cassette	753	590	883	666	867	762	141	1557	128	1617	154	1677	3.83802	2.26196e-06	129849022-129849042:129842455-129842475	129849022-129849042:129846598-129846618	chr12:129842475-129849022:-
1901	MAX	Cassette	3085	42	3400	39	3675	39	942	146	1048	237	1117	154	3.83657	8.97701e-05	64614383-64614403:64613114-64613134	64614383-64614403:64613879-64613899	chr14:64613134-64614383:-
3067	KIF13A	Cassette	184	11	182	11	209	17	40	37	35	24	24	32	3.83021	0.000256877	17880117-17880137:17873136-17873156	17880117-17880137:17879408-17879428	chr6:17873156-17880117:-
3367	VPS39	Cassette	269	80	286	95	343	120	166	662	140	680	154	755	3.80801	5.72571e-06	40279385-40279405:40271030-40271050	40279385-40279405:40271568-40271588	chr15:40271050-40279385:-
5979	ENDOV	Cassette	27	10	34	8	37	12	19	72	20	102	24	93	3.79053	9.11171e-05	76004196-76004216:76010600-76010620	76004196-76004216:76010222-76010242	chr17:76004216-76010600:+
6263	SRRM2	Cassette	183	76	221	96	284	98	44	180	38	291	41	209	3.77498	0.000184601	2742836-2742856:2747473-2747493	2742836-2742856:2746335-2746355	chr16:2742856-2747473:+
6842	DCUN1D4	Cassette	883	279	917	359	1090	387	370	1889	382	1854	450	2022	3.76927	3.48628e-06	52460281-52460301:52471992-52472012	52460281-52460301:52469842-52469862	chr4:52460301-52471992:+
2058	SMG7	Cassette	1135	149	1241	172	1367	215	904	1649	830	1574	1015	1714	3.66509	2.32768e-06	181782075-181782095:181784965-181784985	181782075-181782095:181782860-181782880	chr1:181782095-181784965:+
3564	FGFR1	Cassette	27	46	17	50	28	74	43	1409	44	1446	55	1358	3.65712	0.000190494	38434030-38434050:38405090-38405110	38434030-38434050:38406603-38406623	chr8:38405110-38434030:-
3201	OSBPL8	Cassette	140	12	179	10	166	21	35	51	67	40	44	58	3.62882	0.00239445	75405420-75405440:75368879-75368899	75405420-75405440:75377786-75377806	chr12:75368899-75405420:-
6554	UPF3	Cassette	2277	8231	2319	8468	2538	9925	181	8357	196	7210	160	8210	3.5738	1.65633e-05	114075349-114075369:114085307-114085327	114075349-114075369:114082416-114082436	chr13:114075369-114085307:+
2486	SLK	Cassette	5804	8484	6330	9602	6969	10332	623	10649	607	9393	580	11190	3.53342	2.90443e-06	105758084-105758104:105767907-105767927	105758084-105758104:105760563-105760583	chr10:105758104-105767907:+
5780	NDUFA3	Cassette	8059	30	8591	45	9136	52	3827	178	3027	196	3562	178	3.4684	0.000126738	59301110-59301130:59301929-59301949	59301110-59301130:59301471-59301491	chr19:59301130-59301929:+
187	BPTF	Cassette	505	792	475	784	523	968	128	2529	123	2459	171	2575	3.42595	2.23983e-05	63301578-63301598:63318421-63318441	63301578-63301598:63302133-63302153	chr17:63301598-63318421:+
2265	POMT1	Cassette	19	182	31	197	49	222	5	454	9	511	8	486	3.38309	0.000854471	133368261-133368281:133371321-133371341	133368261-133368281:133369396-133369416	chr9:133368281-133371321:+
6726	ZNF273	Cassette	117	55	146	47	164	62	102	400	102	430	117	418	3.33726	4.22821e-05	64001212-64001232:64015393-64015413	64001212-64001232:64014842-64014862	chr7:64001232-64015393:+
3170	C1orf77	Cassette	105	5961	97	6607	139	7625	16	6133	9	6047	8	6769	3.33488	0.000698483	151881509-151881529:151884163-151884183	151881509-151881529:151882326-151882346	chr1:151881529-151884163:+
5497	CLTCL1	Cassette	14	269	28	296	22	346	5	841	5	878	9	981	3.32565	0.000580181	17555492-17555512:17551104-17551124	17555492-17555512:17555220-17555240	chr22:17551124-17555492:-
1707	MBNL2	Cassette	6250	21	6708	20	7607	35	3025	123	2858	79	3190	127	3.30767	0.000219342	96807870-96807890:96816713-96816733	96807870-96807890:96815390-96815410	chr13:96807890-96816713:+
5565	BAT2L	Cassette	95	9956	104	10299	122	11893	10	12350	11	11350	16	12308	3.30674	8.08203e-05	133320354-133320374:133329970-133329990	133320354-133320374:133324371-133324391	chr9:133320374-133329970:+
3529	DKFZp434N2420	Cassette	12	21	9	21	11	24	6	174	8	141	9	149	3.29717	0.000318539	131957382-131957402:131948273-131948293	131957382-131957402:131956473-131956493	chr12:131948293-131957382:-
1523	CPSF6	Cassette	34	8	31	9	39	7	15	35	13	36	23	40	3.28001	0.000306188	67937932-67937952:67938636-67938656	67937932-67937952:67938081-67938101	chr12:67937952-67938636:+
1349	EPB41	Cassette	161	566	115	587	165	744	58	2356	61	2414	52	2303	3.26039	3.92698e-05	29264237-29264257:29296905-29296925	29264237-29264257:29295253-29295273	chr1:29264257-29296905:+
3689	CLMN	Cassette	72	17	71	20	105	23	112	278	118	270	143	293	3.21387	1.80059e-05	94729938-94729958:94727802-94727822	94729938-94729958:94729485-94729505	chr14:94727822-94729938:-
6605	ERCC2	Cassette	125	2561	140	2665	149	3088	17	3318	14	3595	30	3630	3.18376	0.000569717	50565230-50565250:50564070-50564090	50565230-50565250:50564225-50564245	chr19:50564090-50565230:-
136	DIS3	Cassette	165	13	144	14	184	18	27	22	23	19	23	19	3.17845	6.52942e-06	72253743-72253763:72253122-72253142	72253743-72253763:72253475-72253495	chr13:72253142-72253743:-
6442	SRRM2	Cassette	84	35	100	42	144	44	18	42	16	72	19	64	3.12315	0.000567118	2742828-2742848:2747473-2747493	2742828-2742848:2746335-2746355	chr16:2742848-2747473:+
652	ERBB2IP	Cassette	970	15	1070	25	1204	18	733	127	701	98	994	141	3.10436	0.000174063	65386515-65386535:65406607-65406627	65386515-65386535:65400460-65400480	chr5:65386535-65406607:+
3350	EIF5	Cassette	392	2359	368	2548	468	3041	11	563	6	582	20	659	3.07963	0.00250598	102870330-102870350:102871742-102871762	102870330-102870350:102870478-102870498	chr14:102870350-102871742:+
5862	PFKM	Cassette	2089	17	2329	7	2491	17	1627	76	1746	77	1738	78	3.0378	0.00237722	46802889-46802909:46810412-46810432	46802889-46802909:46805374-46805394	chr12:46802909-46810412:+
3551	HRAS	Cassette	731	51	830	75	926	77	160	97	153	110	175	115	3.03126	2.06315e-05	523452-523472:522735-522755	523452-523472:523338-523358	chr11:522755-523452:-
2694	RBM10	Cassette	275	1589	285	1815	309	2051	33	1907	35	1950	53	2148	3.02044	6.32064e-05	46913821-46913841:46917470-46917490	46913821-46913841:46915370-46915390	chrX:46913841-46917470:+
5269	C11orf54	Cassette	96	69	82	92	100	106	38	280	26	221	38	260	2.98987	0.000175233	93114522-93114542:93120110-93120130	93114522-93114542:93114776-93114796	chr11:93114542-93120110:+
2811	PKP4	Cassette	37	7	48	9	34	7	31	28	13	32	22	35	2.97327	0.00211853	159238738-159238758:159243338-159243358	159238738-159238758:159241496-159241516	chr2:159238758-159243338:+
592	ACIN1	Cassette	957	826	1131	964	1287	981	283	1504	240	1745	244	1655	2.95616	3.75567e-05	22629570-22629590:22620865-22620885	22629570-22629590:22629130-22629150	chr14:22620885-22629570:-
1536	HDAC7	Cassette	87	5	111	5	96	9	21	11	16	6	9	5	2.93754	0.0011965	46476256-46476276:46475797-46475817	46476256-46476276:46476046-46476066	chr12:46475817-46476256:-
5320	ddb2	Cassette	411	10373	458	11281	492	12749	140	27340	138	29562	166	28615	2.93543	6.07013e-06	47212779-47212799:47213396-47213416	47212779-47212799:47212883-47212903	chr11:47212799-47213396:+
3549	RBM3	Cassette	954	44	1159	47	1285	60	227	66	248	77	205	87	2.92568	8.46724e-05	48318979-48318999:48319645-48319665	48318979-48318999:48319146-48319166	chrX:48318999-48319645:+
218	CCNT1	Cassette	505	128	540	152	650	139	83	148	68	168	97	147	2.92447	0.000249134	47378187-47378207:47375859-47375879	47378187-47378207:47376192-47376212	chr12:47375879-47378187:-
1817	ATP2B4	Cassette	64	8	85	6	68	9	22	22	32	22	35	25	2.90532	0.000991083	201963302-201963322:201975296-201975316	201963302-201963322:201968973-201968993	chr1:201963322-201975296:+
6582	NEDD1	Cassette	96	580	96	575	116	725	35	1334	27	1399	27	1271	2.89439	2.57467e-05	95825189-95825209:95827660-95827680	95825189-95825209:95825512-95825532	chr12:95825209-95827660:+
6409	ZMYM4	Cassette	1978	44	2027	45	2302	48	585	89	428	78	582	88	2.88977	6.53296e-06	35597614-35597634:35599381-35599401	35597614-35597634:35597783-35597803	chr1:35597634-35599381:+
696	PHF8	Cassette	45	157	45	139	44	157	6	204	9	247	13	216	2.8851	0.000768546	54038850-54038870:54035977-54035997	54038850-54038870:54037041-54037061	chrX:54035997-54038850:-
5179	PIGT	Cassette	560	7316	546	7912	637	8659	61	5958	53	5799	65	6218	2.87798	2.65679e-06	43482727-43482747:43486269-43486289	43482727-43482747:43483436-43483456	chr20:43482747-43486269:+
2553	MBNL1	Cassette	227	155	213	167	253	187	10	62	8	46	14	55	2.82245	0.000183213	153656036-153656056:153659749-153659769	153656036-153656056:153656745-153656765	chr3:153656056-153659749:+
2249	NR2C2AP	Cassette	61	45	57	65	67	67	15	125	29	145	18	115	2.7686	0.000609221	19174599-19174619:19174187-19174207	19174599-19174619:19174364-19174384	chr19:19174207-19174599:-
6198	ECT2	Cassette	40	19	43	27	51	27	108	399	117	420	96	325	2.71716	2.47835e-05	174017301-174017321:174020631-174020651	174017301-174017321:174019031-174019051	chr3:174017321-174020631:+
1354	ABR	Cassette	569	14	583	10	721	18	79	8	66	15	70	9	2.71121	0.00222049	906987-907007:900604-900624	906987-907007:906079-906099	chr17:900624-906987:-
3687	MUC1	Cassette	27	3989	47	4873	15	4760	6	10001	11	9663	11	10081	2.70295	0.00858613	153427107-153427127:153426656-153426676	153427107-153427127:153426938-153426958	chr1:153426676-153427107:-
6046	ZNF138	Cassette	12	15	29	25	42	24	24	141	26	133	31	175	2.702	0.00123294	63892364-63892384:63912730-63912750	63892364-63892384:63911871-63911891	chr7:63892384-63912730:+
3555	CD55	Cassette	1844	9	2307	9	2100	7	872	26	920	20	1005	27	2.7	0.000205019	205579365-205579385:205599513-205599533	205579365-205579385:205580358-205580378	chr1:205579385-205599513:+
2949	PIF1	Cassette	31	467	19	498	45	614	19	1692	12	1956	17	1644	2.67515	0.00261283	62897508-62897528:62895997-62896017	62897508-62897528:62897323-62897343	chr15:62896017-62897508:-
957	ABCC1	Cassette	162	3482	154	3694	192	4188	20	2266	18	2259	13	2430	2.62824	0.00031166	16084880-16084900:16091762-16091782	16084880-16084900:16088181-16088201	chr16:16084900-16091762:+
356	RHOT1	Cassette	1514	21	1789	14	1930	18	466	31	455	27	526	30	2.59901	0.000507566	27559421-27559441:27562247-27562267	27559421-27559441:27560481-27560501	chr17:27559441-27562247:+
3155	HUWE1	Cassette	63	203	60	178	78	215	14	191	11	212	11	225	2.55774	0.000188934	53671085-53671105:53668924-53668944	53671085-53671105:53669694-53669714	chrX:53668944-53671085:-
1007	PWWP2A	Cassette	210	613	233	634	230	732	41	718	43	679	42	763	2.54488	8.94323e-06	159452685-159452705:159437733-159437753	159452685-159452705:159440335-159440355	chr5:159437753-159452685:-
2687	C1orf9	Cassette	191	70	205	48	227	85	36	69	30	51	46	86	2.52222	0.000373358	170811366-170811386:170813526-170813546	170811366-170811386:170813301-170813321	chr1:170811386-170813526:+
6285	C2orf30	Cassette	1114	1798	1091	1952	1354	2211	347	3253	320	3291	356	3293	2.52106	3.0214e-06	53882463-53882483:53889854-53889874	53882463-53882483:53888939-53888959	chr2:53882483-53889854:+
6548	EXOSC2	Cassette	3268	15376	3310	15766	3710	18791	270	7297	252	6830	274	7923	2.5146	6.58033e-07	132562815-132562835:132564536-132564556	132562815-132562835:132563369-132563389	chr9:132562835-132564536:+
5397	MTHFD2	Cassette	510	101	463	118	617	138	1352	1666	1471	1731	1415	1780	2.44538	2.32555e-05	74279357-74279377:74286339-74286359	74279357-74279377:74282016-74282036	chr2:74279377-74286339:+
2686	SEC24B	Cassette	547	11	549	11	630	13	196	23	200	21	206	22	2.4354	1.20987e-06	110613771-110613791:110631931-110631951	110613771-110613791:110622281-110622301	chr4:110613791-110631931:+
1981	EPB41	Cassette	2286	591	2359	630	2753	662	1916	2505	1735	2446	1975	2805	2.4336	2.03688e-06	29252391-29252411:29259520-29259540	29252391-29252411:29257687-29257707	chr1:29252411-29259520:+
1213	BAX	Cassette	140	230	128	269	162	254	14	155	21	147	12	131	2.42936	0.000664236	54150648-54150668:54151266-54151286	54150648-54150668:54150755-54150775	chr19:54150668-54151266:+
2552	RPLP0	Cassette	479	822	574	1020	571	998	143	1210	141	1375	128	1280	2.4248	5.88075e-06	119121039-119121059:119119628-119119648	119121039-119121059:119120905-119120925	chr12:119119648-119121039:-
1979	SEC31A	Cassette	1066	13015	1206	14782	1377	16594	266	17599	299	18662	275	18422	2.42037	1.90369e-07	83984562-83984582:83969215-83969235	83984562-83984582:83982638-83982658	chr4:83969235-83984562:-
6176	RUSC1	Cassette	16	886	11	989	21	1029	7	3012	14	3321	9	3272	2.41632	0.00283855	153563527-153563547:153566817-153566837	153563527-153563547:153564564-153564584	chr1:153563547-153566817:+
6479	BTBD3	Cassette	253	14	248	25	311	36	137	63	142	66	132	60	2.41107	0.00180168	11819582-11819602:11846981-11847001	11819582-11819602:11846425-11846445	chr20:11819602-11846981:+
3507	CCDC55	Cassette	491	17	538	18	616	19	49	6	47	15	66	9	2.40687	0.0054291	25467987-25468007:25469223-25469243	25467987-25468007:25468445-25468465	chr17:25468007-25469223:+
5427	NEDD4L	Cassette	550	124	572	123	676	125	22	31	21	18	27	29	2.39234	0.000439496	54152084-54152104:54159249-54159269	54152084-54152104:54153689-54153709	chr18:54152104-54159249:+
5376	RNF121	Cassette	434	12	425	10	491	12	377	49	370	48	423	57	2.38628	5.08115e-06	71349565-71349585:71371454-71371474	71349565-71349585:71350845-71350865	chr11:71349585-71371454:+
579	UBP1	Cassette	444	31	556	50	502	54	143	69	192	78	162	74	2.35022	0.000272508	33425731-33425751:33419380-33419400	33425731-33425751:33425273-33425293	chr3:33419400-33425731:-
5331	RPS24	Cassette	31	8	16	20	11	12	114	391	151	415	72	356	2.34975	0.037813	79467048-79467068:79484294-79484314	79467048-79467068:79478744-79478764	chr10:79467068-79484294:+
778	CAMTA1	Cassette	44	43	52	49	51	43	15	56	7	51	19	67	2.31625	0.0024841	6789715-6789735:6807738-6807758	6789715-6789735:6802827-6802847	chr1:6789735-6807738:+
1533	PDLIM7	Cassette	108	3342	88	3607	107	4569	55	10437	64	11563	52	10147	2.31622	0.000101538	176850476-176850496:176849214-176849234	176850476-176850496:176850180-176850200	chr5:176849234-176850476:-
1845	PTPRF	Cassette	593	7	664	5	710	12	765	42	761	42	781	47	2.30778	0.00246357	43837151-43837171:43841673-43841693	43837151-43837171:43840328-43840348	chr1:43837171-43841673:+
2289	NAB2	Cassette	56	20	49	19	59	29	44	76	48	93	37	90	2.30065	0.000328309	55773225-55773245:55774661-55774681	55773225-55773245:55773456-55773476	chr12:55773245-55774661:+
5294	PLEKHA8	Cassette	63	451	55	460	69	582	26	976	22	924	26	981	2.29337	1.62663e-05	30068863-30068883:30135406-30135426	30068863-30068883:30080211-30080231	chr7:30068883-30135406:+
2830	TIMM8B	Cassette	670	933	771	969	969	1140	126	828	127	840	160	869	2.28037	4.09328e-05	111462573-111462593:111461376-111461396	111462573-111462593:111462224-111462244	chr11:111461396-111462573:-
5314	ARIH2	Cassette	5664	56	5803	52	6672	75	934	59	969	57	1042	32	2.28008	0.00269672	48935228-48935248:48939898-48939918	48935228-48935248:48937154-48937174	chr3:48935248-48939898:+
2723	SS18	Cassette	5654	673	5566	684	6614	877	4370	2593	4251	2289	4163	2811	2.2658	2.75454e-05	21872516-21872536:21869069-21869089	21872516-21872536:21869865-21869885	chr18:21869089-21872516:-
3074	AP2S1	Cassette	46	4855	60	4773	59	5691	10	4427	11	3768	7	4016	2.24907	0.000796677	52041089-52041109:52033876-52033896	52041089-52041109:52034655-52034675	chr19:52033896-52041089:-
2978	PRPF38B	Cassette	9162	21	9409	30	11077	41	4903	77	5736	65	4840	79	2.24889	0.00103947	109036992-109037012:109039846-109039866	109036992-109037012:109037734-109037754	chr1:109037012-109039846:+
2151	ARFGAP1	Cassette	482	2191	486	2558	530	2568	130	2521	106	2952	117	2691	2.24783	0.00015934	61377417-61377437:61378276-61378296	61377417-61377437:61377887-61377907	chr20:61377437-61378276:+
6737	ELP2	Cassette	129	7217	118	7959	127	8469	54	17663	65	17285	61	18508	2.23752	5.45169e-05	31979989-31980009:31988810-31988830	31979989-31980009:31980210-31980230	chr18:31980009-31988810:+
6802	LOC727849	Cassette	44	137	37	179	49	183	19	339	22	411	24	408	2.2181	0.000299035	80742114-80742134:80767209-80767229	80742114-80742134:80766865-80766885	chr15:80742134-80767209:+
1356	R3HDM2	Cassette	492	33	581	26	586	31	366	96	396	116	448	93	2.21678	0.000584305	55975448-55975468:55969070-55969090	55975448-55975468:55972679-55972699	chr12:55969090-55975448:-
2477	STRADA	Cassette	165	5	188	11	196	8	59	15	51	11	70	9	2.20205	0.00549932	59157729-59157749:59145180-59145200	59157729-59157749:59154398-59154418	chr17:59145200-59157729:-
1634	ZDHHC20	Cassette	532	406	546	395	640	500	684	2339	735	2232	639	2512	2.18814	4.1221e-05	20855058-20855078:20853665-20853685	20855058-20855078:20854064-20854084	chr13:20853685-20855058:-
2437	GPR137	Cassette	35	68	28	75	35	59	10	100	10	88	10	93	2.18122	0.000439329	63811974-63811994:63812387-63812407	63811974-63811994:63812112-63812132	chr11:63811994-63812387:+
3605	TAF1	Cassette	1657	156	1477	183	1859	202	606	286	646	339	607	279	2.16294	7.29342e-05	70594921-70594941:70596126-70596146	70594921-70594941:70595724-70595744	chrX:70594941-70596126:+
3606	PVRL4	Cassette	190	25	268	41	264	34	482	328	580	288	480	302	2.11922	0.000176159	159310133-159310153:159309279-159309299	159310133-159310153:159309693-159309713	chr1:159309299-159310133:-
1181	DNAJC7	Cassette	508	28	545	28	586	31	351	72	323	74	346	88	2.10604	2.37664e-05	37393362-37393382:37389160-37389180	37393362-37393382:37393218-37393238	chr17:37389180-37393362:-
2000	ACIN1	Cassette	8076	92	9173	92	9802	117	8171	373	8386	412	8595	415	2.10371	1.34307e-05	22608524-22608544:22605037-22605057	22608524-22608544:22607700-22607720	chr14:22605057-22608524:-
911	DKFZp434K245	Cassette	1696	2684	1971	2723	2159	3187	568	3403	596	3230	444	3333	2.07961	0.000157183	129218547-129218567:129231605-129231625	129218547-129218567:129222769-129222789	chr4:129218567-129231605:+
1478	USP8	Cassette	21	1723	16	1959	18	2150	24	9934	21	9939	23	10500	2.07327	0.000448089	48528954-48528974:48541768-48541788	48528954-48528974:48538488-48538508	chr15:48528974-48541768:+
1226	PUM1	Cassette	504	417	545	440	614	575	88	341	84	332	109	321	2.05732	0.000173199	31211415-31211435:31199395-31199415	31211415-31211435:31210324-31210344	chr1:31199415-31211415:-
5874	MTMR1	Cassette	21	7931	30	8449	41	9635	15	15344	13	16585	12	16544	2.05652	0.000978613	149651840-149651860:149656371-149656391	149651840-149651860:149655724-149655744	chrX:149651860-149656371:+
6206	UNQ3047	Cassette	71	83	68	65	70	92	11	33	5	32	7	38	2.04971	0.00460771	26840778-26840798:26851415-26851435	26840778-26840798:26850622-26850642	chr2:26840798-26851415:+
843	EHBP1	Cassette	2563	2878	2780	3291	2976	3450	223	1083	231	1026	248	1255	2.04879	4.33232e-06	63059954-63059974:63071354-63071374	63059954-63059974:63068569-63068589	chr2:63059974-63071354:+
2433	ZBTB7B	Cassette	30	73	29	92	26	96	5	111	12	126	14	114	2.0191	0.0125509	153241766-153241786:153253754-153253774	153241766-153241786:153241942-153241962	chr1:153241786-153253754:+
1849	IPO9	Cassette	704	328	617	361	817	452	157	327	157	320	181	427	2.01775	7.02836e-05	200065103-200065123:200083029-200083049	200065103-200065123:200070704-200070724	chr1:200065123-200083029:+
2820	SMARCA4	Cassette	13335	174	14831	148	17905	171	17158	717	18863	813	18459	816	2.00018	0.000150127	11005173-11005193:11005798-11005818	11005173-11005193:11005442-11005462	chr19:11005193-11005798:+
3359	PRKDC	Cassette	83	4606	75	5221	91	6157	6	2483	7	2275	20	2470	1.9966	0.0212389	48857491-48857511:48854187-48854207	48857491-48857511:48857348-48857368	chr8:48854207-48857491:-
6567	ASXL1	Cassette	1757	358	1874	350	2078	418	1045	834	1112	870	1057	813	1.99043	1.19333e-06	30420567-30420587:30479591-30479611	30420567-30420587:30423241-30423261	chr20:30420587-30479591:+
2388	PDGFA	Cassette	3127	69	2842	70	3575	82	2489	243	3109	238	2482	257	1.98533	0.000148615	507278-507298:504717-504737	507278-507298:506642-506662	chr7:504737-507278:-
182	FKBP14	Cassette	2830	94	2975	142	3422	135	1210	182	1073	167	1226	198	1.97254	0.000213814	30028805-30028825:30025244-30025264	30028805-30028825:30026425-30026445	chr7:30025264-30028805:-
6357	KIAA1731	Cassette	46	116	38	130	57	143	27	300	26	333	34	309	1.96701	0.000673739	93075431-93075451:93079558-93079578	93075431-93075451:93075589-93075609	chr11:93075451-93079558:+
6084	HSD17B4	Cassette	4884	13	5454	9	6087	23	8621	96	9621	110	9224	71	1.96127	0.00749702	118857520-118857540:118860136-118860156	118857520-118857540:118859309-118859329	chr5:118857540-118860136:+
5408	STAG3L1	Cassette	104	1090	88	1227	100	1295	88	4213	94	4361	91	4540	1.95723	0.000103704	74829274-74829294:74832459-74832479	74829274-74829294:74831837-74831857	chr7:74829294-74832459:+
3600	WBSCR22	Cassette	4327	142	4542	139	5257	156	4417	518	4281	560	4661	519	1.94696	1.76354e-05	72746296-72746316:72749870-72749890	72746296-72746316:72749731-72749751	chr7:72746316-72749870:+
2599	DMPK	Cassette	57	77	56	90	65	107	13	49	8	56	8	60	1.93034	0.00417339	50966447-50966467:50965718-50965738	50966447-50966467:50966138-50966158	chr19:50965738-50966447:-
5381	MSH2	Cassette	15	161	11	162	12	162	8	315	6	357	7	337	1.90798	0.00096116	47489178-47489198:47493056-47493076	47489178-47489198:47490736-47490756	chr2:47489198-47493056:+
6604	UBAP1	Cassette	6880	68	7064	79	8320	115	3335	135	3041	118	3054	156	1.90489	0.000528766	34169218-34169238:34210905-34210925	34169218-34169238:34186333-34186353	chr9:34169238-34210905:+
1189	EFNA1	Cassette	238	345	238	420	276	453	153	1080	256	1092	144	1053	1.90421	0.00197176	153370714-153370734:153372829-153372849	153370714-153370734:153372602-153372622	chr1:153370734-153372829:+
6788	BCL6	Cassette	68	127	79	153	70	184	18	159	19	128	17	140	1.89591	0.000631146	188928841-188928861:188926091-188926111	188928841-188928861:188927360-188927380	chr3:188926111-188928841:-
1780	DCLRE1B	Cassette	64	67	33	62	30	89	69	438	54	371	61	408	1.8812	0.012518	114249900-114249920:114252153-114252173	114249900-114249920:114251140-114251160	chr1:114249920-114252153:+
1074	BCLAF1	Cassette	5165	141	5230	156	6155	143	2522	227	2530	239	2373	259	1.87211	0.00015489	136632267-136632287:136631150-136631170	136632267-136632287:136632114-136632134	chr6:136631170-136632267:-
3280	ILF3	Cassette	88	16244	88	16761	100	19881	22	14598	24	14531	18	14559	1.84627	0.000130766	10648966-10648986:10650772-10650792	10648966-10648986:10650288-10650308	chr19:10648986-10650772:+
43	PARP6	Cassette	633	7	683	9	720	10	663	29	628	24	676	37	1.83283	0.000534038	70333849-70333869:70332879-70332899	70333849-70333869:70333137-70333157	chr15:70332899-70333849:-
3097	NQO1	Cassette	12	2778	18	2959	19	3314	7	4747	6	5015	10	5283	1.83182	0.00170005	68306367-68306387:68302665-68302685	68306367-68306387:68304513-68304533	chr16:68302685-68306367:-
6432	EPN2	Cassette	2799	18	2763	22	3414	15	3929	72	4188	84	4186	115	1.82937	0.00398385	19081417-19081437:19125860-19125880	19081417-19081437:19123767-19123787	chr17:19081437-19125860:+
2940	ITGB5	Cassette	31	8246	27	8428	55	9973	6	4555	5	4549	5	4839	1.82414	0.00202521	126019157-126019177:125998334-125998354	126019157-126019177:126010673-126010693	chr3:125998354-126019157:-
5842	BLVRA	Cassette	1328	8	1486	8	1764	12	1507	34	1441	32	1538	30	1.82304	0.00010241	43764838-43764858:43777261-43777281	43764838-43764858:43766140-43766160	chr7:43764858-43777261:+
6532	JMJD7-PLA2G4B	Cassette	321	25	374	23	431	20	254	50	300	67	264	59	1.82207	0.00124989	39907658-39907678:39914229-39914249	39907658-39907678:39908593-39908613	chr15:39907678-39914229:+
3636	RPS6KB1	Cassette	7	5	7	7	13	8	50	136	44	138	59	131	1.80978	0.00200983	55362297-55362317:55363764-55363784	55362297-55362317:55362942-55362962	chr17:55362317-55363764:+
2926	MYH10	Cassette	4657	27	4473	25	5576	19	2512	56	2821	35	2624	44	1.79749	0.00663596	8421278-8421298:8413835-8413855	8421278-8421298:8420695-8420715	chr17:8413855-8421278:-
3191	PTPN18	Cassette	58	6	50	7	64	9	29	14	43	14	37	20	1.79418	0.00250968	130830223-130830243:130832909-130832929	130830223-130830243:130830642-130830662	chr2:130830243-130832909:+
6400	G6PC3	Cassette	40	101	34	114	43	135	11	135	14	139	14	123	1.77729	0.000690154	39507644-39507664:39508203-39508223	39507644-39507664:39507862-39507882	chr17:39507664-39508203:+
1414	ODZ3	Cassette	102	116	125	132	142	143	18	67	16	61	19	64	1.76823	1.90133e-05	183901546-183901566:183909946-183909966	183901546-183901566:183902289-183902309	chr4:183901566-183909946:+
5725	FBXO22	Cassette	92	46	111	46	148	55	38	57	43	45	35	67	1.7621	0.00335484	73983479-73983499:73992598-73992618	73983479-73983499:73983886-73983906	chr15:73983499-73992598:+
3705	OS9	Cassette	1085	820	1320	883	1562	923	1155	2305	1072	2678	1120	2556	1.75039	0.000229779	56399212-56399232:56400455-56400475	56399212-56399232:56400148-56400168	chr12:56399232-56400455:+
5359	TERF1	Cassette	1463	981	1469	1127	1720	1208	1191	2612	1072	2544	1079	2849	1.74976	5.38775e-05	74101821-74101841:74106830-74106850	74101821-74101841:74105124-74105144	chr8:74101841-74106830:+
5777	RANBP17	Cassette	13	63	19	48	16	74	18	145	6	152	14	146	1.74403	0.0406847	170327966-170327986:170388480-170388500	170327966-170327986:170342673-170342693	chr5:170327986-170388480:+
1381	DNAJC5	Cassette	2334	57	2474	68	2451	60	685	55	795	67	823	75	1.74329	2.30771e-05	62032799-62032819:62033261-62033281	62032799-62032819:62032905-62032925	chr20:62032819-62033261:+
6893	ZBTB1	Cassette	218	15	221	9	251	10	59	9	66	11	79	13	1.74262	0.00260567	64041397-64041417:64057957-64057977	64041397-64041417:64047719-64047739	chr14:64041417-64057957:+
5885	FUBP3	Cassette	5947	15	6222	15	7356	13	4362	41	4340	40	4983	23	1.73919	0.00965599	132460776-132460796:132475161-132475181	132460776-132460796:132461744-132461764	chr9:132460796-132475161:+
6910	C4orf8	Cassette	121	22	180	22	146	20	220	95	194	111	225	103	1.73849	0.00117301	2672049-2672069:2687547-2687567	2672049-2672069:2679670-2679690	chr4:2672069-2687547:+
6500	MAP3K7IP2	Cassette	2204	30	2353	34	2801	21	1564	67	1556	50	1875	74	1.73444	0.00603098	149742327-149742347:149760432-149760452	149742327-149742347:149742762-149742782	chr6:149742347-149760432:+
2384	C14orf101	Cassette	8	5	7	5	10	8	11	14	5	15	5	17	1.72795	0.0194507	56122363-56122383:56142040-56142060	56122363-56122383:56140285-56140305	chr14:56122383-56142040:+
6799	AF085995	Cassette	9	11	13	10	10	16	13	45	12	34	7	39	1.72763	0.0150422	120669372-120669392:120690981-120691001	120669372-120669392:120684355-120684375	chr4:120669392-120690981:+
6860	ASS1	Cassette	13	2818	19	3312	11	3084	12	8067	11	8950	12	8387	1.72445	0.00131601	132360211-132360231:132366183-132366203	132360211-132360231:132364712-132364732	chr9:132360231-132366183:+
6498	PLD3	Cassette	41	55	52	69	34	55	27	84	27	118	17	129	1.72105	0.0111835	45546495-45546515:45564165-45564185	45546495-45546515:45563464-45563484	chr19:45546515-45564165:+
5860	KLC1	Cassette	1276	3839	1333	4205	1479	4805	252	2380	225	2360	242	2641	1.71061	1.67188e-05	103215615-103215635:103223170-103223190	103215615-103215635:103221075-103221095	chr14:103215635-103223170:+
2421	PABPC4	Cassette	142	1418	197	1557	196	1733	10	399	18	402	16	432	1.70253	0.00301805	39802681-39802701:39801980-39802000	39802681-39802701:39802161-39802181	chr1:39802000-39802681:-
1654	WARS	Cassette	42	52	48	37	61	46	15	38	11	52	15	31	1.7013	0.0165015	99912349-99912369:99897991-99898011	99912349-99912369:99905328-99905348	chr14:99898011-99912349:-
6114	VPS37A	Cassette	30	1956	34	2150	47	2267	6	1308	6	1167	8	1270	1.69366	0.00091778	17149229-17149249:17170137-17170157	17149229-17149249:17167786-17167806	chr8:17149249-17170137:+
3363	RPP38	Cassette	1649	742	1898	744	1952	910	604	766	523	810	609	819	1.66852	0.000129578	15179394-15179414:15185309-15185329	15179394-15179414:15184222-15184242	chr10:15179414-15185309:+
2942	DKFZp762L0110	Cassette	164	3177	159	3508	177	3853	79	4796	70	5247	77	5057	1.6685	9.83548e-05	47359704-47359724:47351992-47352012	47359704-47359724:47359180-47359200	chr12:47352012-47359704:-
6390	RPS18	Cassette	120586	77	136918	109	144768	81	189561	398	205028	406	203417	419	1.63738	0.000404803	33348461-33348481:33351551-33351571	33348461-33348481:33351254-33351274	chr6:33348481-33351551:+
3130	DYNC1I2	Cassette	20516	15	21260	17	25692	19	13466	34	14532	31	14515	34	1.62232	3.7061e-05	172272113-172272133:172280083-172280103	172272113-172272133:172277522-172277542	chr2:172272133-172280083:+
5145	ARL13B	Cassette	1010	57	962	34	1308	53	672	86	605	102	661	72	1.62064	0.00398815	95197458-95197478:95205192-95205212	95197458-95197478:95198096-95198116	chr3:95197478-95205192:+
6156	CCND3	Cassette	1163	2487	1466	2836	1554	3040	63	341	47	372	65	351	1.61242	0.00103443	42124216-42124236:42013090-42013110	42124216-42124236:42016281-42016301	chr6:42013110-42124216:-
2604	RBM9	Cassette	560	4136	584	4309	599	5143	79	1966	106	1983	68	1927	1.60582	0.0011017	34504017-34504037:34491456-34491476	34504017-34504037:34494322-34494342	chr22:34491476-34504017:-
6058	TMEM14B	Cassette	275	9086	283	9268	343	11013	117	10987	124	12510	118	11912	1.59428	1.68266e-06	10857897-10857917:10863360-10863380	10857897-10857917:10859351-10859371	chr6:10857917-10863360:+
72	APP	Cassette	160	2258	169	2700	167	2738	22	1002	26	1146	22	1110	1.59204	5.71463e-05	26205923-26205943:26191836-26191856	26205923-26205943:26199240-26199260	chr21:26191856-26205923:-
5615	KIAA1271	Cassette	65	1993	56	2073	65	2340	13	1082	6	1052	16	1212	1.58591	0.0155593	3783368-3783388:3789978-3789998	3783368-3783388:3786281-3786301	chr20:3783388-3789978:+
2260	USP14	Cassette	128	5340	127	5330	144	6342	29	4327	33	4046	37	4086	1.57047	0.00026639	156799-156819:170235-170255	156799-156819:168932-168952	chr18:156819-170235:+
6693	RABGAP1L	Cassette	996	13	1177	10	1297	19	564	21	508	14	595	24	1.55707	0.00594231	173047701-173047721:173193216-173193236	173047701-173047721:173113152-173113172	chr1:173047721-173193216:+
3554	DENND1A	Cassette	7	95	7	79	12	92	5	199	7	234	9	197	1.5441	0.0119137	125594686-125594706:125478869-125478889	125594686-125594706:125559902-125559922	chr9:125478889-125594686:-
3014	AML1/AMP19 fusion	Cassette	862	1871	944	1928	1102	2320	67	460	64	380	81	452	1.53576	7.6024e-05	35153640-35153660:35093609-35093629	35153640-35153660:35128748-35128768	chr21:35093629-35153640:-
874	VHL	Cassette	100	985	150	1069	147	1209	45	1117	48	922	42	1182	1.51288	0.00200479	10158851-10158871:10166470-10166490	10158851-10158871:10163197-10163217	chr3:10158871-10166470:+
450	DPY19L4	Cassette	190	1755	178	1956	212	2085	88	2304	54	2109	105	2366	1.50956	0.003676	95843218-95843238:95847114-95847134	95843218-95843238:95846586-95846606	chr8:95843238-95847114:+
5999	PRKRIP1	Cassette	185	219	242	164	263	249	90	216	70	198	102	261	1.50514	0.00349567	101803278-101803298:101825071-101825091	101803278-101803298:101823428-101823448	chr7:101803298-101825071:+
3379	FAM98C	Cassette	24	1402	32	1433	39	1681	32	4114	30	4340	32	4335	1.49397	0.000520493	43588095-43588115:43591230-43591250	43588095-43588115:43589389-43589409	chr19:43588115-43591230:+
1664	SLC25A26	Cassette	138	2867	172	3002	169	3214	15	957	17	948	23	988	1.49002	0.00122671	66396473-66396493:66495973-66495993	66396473-66396493:66479477-66479497	chr3:66396493-66495973:+
3492	PPP3CA	Cassette	148	3118	135	3064	186	3708	21	1104	16	946	17	1148	1.48691	0.000225209	102220711-102220731:102201321-102201341	102220711-102220731:102203517-102203537	chr4:102201341-102220711:-
1879	AK057553	Cassette	564	80	630	92	718	97	2338	940	2610	969	2434	986	1.47783	9.04647e-06	196874765-196874785:196876137-196876157	196874765-196874785:196875675-196875695	chr3:196874785-196876137:+
129	BAX	Cassette	9019	37	9035	23	10796	37	6308	55	7284	71	6686	60	1.47113	0.00205012	54151382-54151402:54155878-54155898	54151382-54151402:54155307-54155327	chr19:54151402-54155878:+
1497	BNIP2	Cassette	2190	15	2303	15	2692	21	1037	22	983	13	1060	28	1.47084	0.00846307	57759082-57759102:57757558-57757578	57759082-57759102:57758305-57758325	chr15:57757578-57759082:-
1652	MAPK3	Cassette	33	15	33	25	39	22	59	73	48	92	43	75	1.47078	0.00687297	30036491-30036511:30035805-30035825	30036491-30036511:30036087-30036107	chr16:30035825-30036491:-
1788	GTF2I	Cassette	9057	2344	10205	2588	11381	2867	11274	7747	11402	7722	11442	8469	1.46028	3.85005e-06	73769186-73769206:73781059-73781079	73769186-73769206:73771133-73771153	chr7:73769206-73781059:+
3008	TRPC4AP	Cassette	302	16	268	9	332	8	144	15	204	14	153	19	1.45735	0.0247944	33086586-33086606:33067583-33067603	33086586-33086606:33072776-33072796	chr20:33067603-33086586:-
3399	CPNE1	Cassette	536	340	598	399	668	492	201	448	252	432	252	409	1.43808	0.000746321	33716095-33716115:33684239-33684259	33716095-33716115:33710298-33710318	chr20:33684259-33716095:-
6462	AKT2	Cassette	438	3426	504	3616	541	4071	211	3823	208	4467	190	4021	1.42847	7.81823e-05	45482927-45482947:45454781-45454801	45482927-45482947:45463078-45463098	chr19:45454801-45482927:-
551	U2AF1	Cassette	1076	2205	1248	2352	1417	2739	563	3118	494	2908	662	2946	1.42684	0.000364554	43397493-43397513:43393678-43393698	43397493-43397513:43394591-43394611	chr21:43393698-43397493:-
619	SNRPA1	Cassette	162	13477	158	14667	158	16878	125	31552	121	28765	123	32179	1.41673	0.000224126	99644635-99644655:99643509-99643529	99644635-99644655:99644001-99644021	chr15:99643529-99644635:-
1649	GIPC1	Cassette	1085	3004	1154	3368	1497	4032	901	6736	1008	7570	976	7082	1.40881	2.95752e-06	14467848-14467868:14463535-14463555	14467848-14467868:14464704-14464724	chr19:14463555-14467848:-
6087	CDS2	Cassette	3297	25	3383	32	3835	33	1119	21	1221	28	1226	32	1.39529	0.00110794	5055775-5055795:5102168-5102188	5055775-5055795:5056795-5056815	chr20:5055795-5102168:+
832	KIAA0427	Cassette	39	96	50	91	60	116	33	183	41	200	37	214	1.39168	0.000794357	44319661-44319681:44399906-44399926	44319661-44319681:44320126-44320146	chr18:44319681-44399906:+
6662	MAP2K3	Cassette	4400	60	4535	48	5139	62	2535	75	2357	68	2423	89	1.39011	0.000810899	21128854-21128874:21142317-21142337	21128854-21128874:21139990-21140010	chr17:21128874-21142317:+
6855	SMARCD1	Cassette	260	5996	287	6495	369	7498	134	7203	134	7157	122	7953	1.38048	0.000233216	48766908-48766928:48768570-48768590	48766908-48766928:48767412-48767432	chr12:48766928-48768570:+
2577	BPTF	Cassette	378	726	378	763	393	851	142	798	147	753	191	979	1.37852	3.29982e-05	63386433-63386453:63390789-63390809	63386433-63386453:63389910-63389930	chr17:63386453-63390789:+
1728	MTMR14	Cassette	19	359	21	384	17	421	20	981	26	1095	15	1086	1.37587	0.00708575	9706807-9706827:9718473-9718493	9706807-9706827:9714394-9714414	chr3:9706827-9718473:+
5206	KIAA1753	Cassette	31	389	28	390	33	457	22	633	13	561	18	593	1.35965	0.00160124	71292640-71292660:71299988-71300008	71292640-71292660:71299435-71299455	chr17:71292660-71299988:+
2470	SDR39U1	Cassette	45	108	66	116	74	129	7	40	10	52	11	46	1.35961	0.00254272	23981391-23981411:23980821-23980841	23981391-23981411:23981286-23981306	chr14:23980841-23981391:-
808	CEP27	Cassette	32	459	31	439	35	505	8	234	7	257	6	273	1.35311	0.00182897	40637760-40637780:40640759-40640779	40637760-40637780:40638828-40638848	chr15:40637780-40640759:+
6239	TSEN15	Cassette	315	6	363	8	401	9	224	12	231	11	244	15	1.35235	0.000484923	182290600-182290620:182307913-182307933	182290600-182290620:182306372-182306392	chr1:182290620-182307913:+
184	L3MBTL3	Cassette	674	122	696	156	779	188	40	17	34	17	41	31	1.34549	0.00828685	130412211-130412231:130414086-130414106	130412211-130412231:130412593-130412613	chr6:130412231-130414086:+
6389	NUDT7	Cassette	783	338	866	353	1006	396	2787	2902	3017	3165	2879	2974	1.342	4.396e-06	76316962-76316982:76332979-76332999	76316962-76316982:76327225-76327245	chr16:76316982-76332979:+
5805	CNOT6	Cassette	7007	142	7333	140	8535	168	6340	317	5626	287	6181	299	1.33935	2.3153e-06	179854349-179854369:179888880-179888900	179854349-179854369:179855026-179855046	chr5:179854369-179888880:+
1459	ZBTB20	Cassette	152	13	150	10	192	12	166	26	168	34	169	29	1.31068	0.00171191	115590541-115590561:115581921-115581941	115590541-115590561:115582457-115582477	chr3:115581941-115590541:-
5770	RGNEF	Cassette	178	45	185	41	178	45	53	35	47	25	65	40	1.31059	0.000300686	73243136-73243156:73272424-73272444	73243136-73243156:73254667-73254687	chr5:73243156-73272424:+
790	R3HDM2	Cassette	97	7	80	7	105	6	131	28	146	18	130	27	1.30766	0.0139843	55969058-55969078:55964086-55964106	55969058-55969078:55968940-55968960	chr12:55964106-55969058:-
5280	C6orf134	Cassette	8	207	21	209	21	236	12	537	17	543	20	614	1.30749	0.0486157	30717983-30718003:30721650-30721670	30717983-30718003:30718523-30718543	chr6:30718003-30721650:+
254	BNIP1	Cassette	1489	29	1526	36	1971	54	3829	214	4207	231	3766	234	1.30701	0.00103016	172506547-172506567:172513930-172513950	172506547-172506567:172511174-172511194	chr5:172506567-172513930:+
6405	C10orf104	Cassette	10402	863	11146	890	12735	1020	1446	294	1536	289	1495	313	1.30532	1.20683e-05	73645882-73645902:73653651-73653671	73645882-73645902:73649817-73649837	chr10:73645902-73653651:+
382	C11orf80	Cassette	272	980	288	1017	332	1135	317	2667	314	2718	312	2807	1.30433	3.34136e-06	66283123-66283143:66320327-66320347	66283123-66283143:66312206-66312226	chr11:66283143-66320327:+
1367	C11orf80	Cassette	272	980	288	1017	332	1135	317	2667	314	2718	312	2807	1.30433	3.34136e-06	66283123-66283143:66320327-66320347	66283123-66283143:66312206-66312226	chr11:66283143-66320327:+
6641	GNPAT	Cassette	976	36	1130	31	1184	47	257	22	215	19	292	23	1.29696	0.00159472	229453492-229453512:229462875-229462895	229453492-229453512:229460590-229460610	chr1:229453512-229462875:+
1926	TCERG1	Cassette	23841	625	25306	693	28505	705	12199	789	11138	608	11492	853	1.29452	0.000662743	145868981-145869001:145870196-145870216	145868981-145869001:145869822-145869842	chr5:145869001-145870196:+
5623	ZNF687	Cassette	420	21	492	36	454	17	1486	198	1802	227	1763	211	1.2914	0.0103668	149521475-149521495:149525374-149525394	149521475-149521495:149524305-149524325	chr1:149521495-149525374:+
5392	XPR1	Cassette	1230	958	1265	1027	1338	1051	302	550	243	573	347	580	1.28439	0.0010297	179070784-179070804:179099466-179099486	179070784-179070804:179072280-179072300	chr1:179070804-179099466:+
2512	SMEK1	Cassette	44	10	44	20	57	15	87	53	91	78	87	64	1.27355	0.0192586	91006933-91006953:91001496-91001516	91006933-91006953:91002493-91002513	chr14:91001516-91006933:-
6547	KIAA1664	Cassette	935	4328	918	4810	1021	5541	34	361	24	389	35	378	1.27324	0.00381892	29619700-29619720:29631823-29631843	29619700-29619720:29619803-29619823	chr22:29619720-29631823:+
1257	MPHOSPH9	Cassette	500	268	447	311	571	342	1220	1784	1331	1760	1168	1875	1.26557	0.000735882	122280760-122280780:122273607-122273627	122280760-122280780:122278052-122278072	chr12:122273627-122280760:-
5460	C1orf142	Cassette	61	1599	84	1692	93	2023	17	1070	21	1107	24	1153	1.26491	0.00140546	225989803-225989823:226013318-226013338	225989803-225989823:226002015-226002035	chr1:225989823-226013318:+
6384	RAD51C	Cassette	2082	140	2109	120	2585	155	7686	1164	7057	1018	8159	1168	1.25631	7.66632e-05	54135669-54135689:54142218-54142238	54135669-54135689:54138237-54138257	chr17:54135689-54142218:+
2183	KIAA0515	Cassette	2956	542	3028	681	3420	664	2062	979	2154	925	2064	1100	1.25419	0.000567067	133357448-133357468:133360947-133360967	133357448-133357468:133359612-133359632	chr9:133357468-133360947:+
107	FBXW11	Cassette	5852	20	6205	14	7125	16	8677	55	9485	51	8888	61	1.25193	0.00519376	171366066-171366086:171270386-171270406	171366066-171366086:171317287-171317307	chr5:171270406-171366066:-
5558	M-RIP	Cassette	6975	14080	6951	14977	8402	18155	1052	5260	1201	5539	1032	5651	1.24933	9.06363e-05	17018094-17018114:17020464-17020484	17018094-17018114:17019331-17019351	chr17:17018114-17020464:+
6229	AKT2	Cassette	41	5199	26	6144	22	6361	9	4703	12	4818	9	4885	1.23877	0.0318725	45435715-45435735:45433831-45433851	45435715-45435735:45434112-45434132	chr19:45433851-45435715:-
3213	NUMB	Cassette	434	173	442	160	481	206	324	328	413	288	344	387	1.22795	0.00511694	72818819-72818839:72813734-72813754	72818819-72818839:72815865-72815885	chr14:72813754-72818819:-
2177	SLTM	Cassette	286	649	296	770	351	832	124	620	126	611	93	682	1.22252	0.00366453	56972387-56972407:56969025-56969045	56972387-56972407:56969932-56969952	chr15:56969045-56972387:-
25	EZH2	Cassette	229	321	213	286	360	390	466	1187	460	1521	437	1331	1.21772	0.0015956	148174494-148174514:148157853-148157873	148174494-148174514:148160755-148160775	chr7:148157873-148174494:-
157	HISPPD1	Cassette	1785	123	1849	93	2113	137	1739	232	1611	238	1861	265	1.2142	0.00112958	102543768-102543788:102548271-102548291	102543768-102543788:102546833-102546853	chr5:102543788-102548271:+
265	JMJD6	Cassette	1732	72	1884	73	2245	91	2461	235	3022	255	2268	229	1.2131	0.000121896	72229474-72229494:72228155-72228175	72229474-72229494:72229013-72229033	chr17:72228175-72229474:-
1921	MAZ	Cassette	131	1131	117	1323	143	1396	109	2379	108	2493	110	2563	1.20753	0.000486024	29725695-29725715:29727051-29727071	29725695-29725715:29725799-29725819	chr16:29725715-29727051:+
1885	ABCC1	Cassette	42	59	34	59	40	55	11	46	13	58	21	46	1.20266	0.0251489	16080816-16080836:16091762-16091782	16080816-16080836:16088181-16088201	chr16:16080836-16091762:+
6284	ANKHD1	Cassette	17	118	13	136	13	143	13	281	12	261	13	268	1.20031	0.00478095	139819104-139819124:139832007-139832027	139819104-139819124:139824435-139824455	chr5:139819124-139832007:+
605	SFRS10	Cassette	131	300	122	307	160	378	32	172	29	211	48	202	1.19852	0.00666176	187138306-187138326:187126088-187126108	187138306-187138326:187127196-187127216	chr3:187126108-187138306:-
141	FUBP1	Cassette	9656	387	9622	454	12078	516	10289	1042	10196	1010	10026	974	1.19751	7.1072e-05	78208196-78208216:78206455-78206475	78208196-78208216:78207336-78207356	chr1:78206475-78208196:-
3688	BTRC	Cassette	99	13	77	20	126	23	65	24	58	25	56	26	1.18968	0.0166624	103103955-103103975:103211727-103211747	103103955-103103975:103180091-103180111	chr10:103103975-103211727:+
2042	SLMAP	Cassette	39	2978	45	3327	36	3650	8	1186	6	1303	6	1263	1.18853	0.0064902	57825463-57825483:57857277-57857297	57825463-57825483:57850807-57850827	chr3:57825483-57857277:+
6493	TBC1D25	Cassette	113	67	111	49	115	67	18	24	16	20	28	30	1.18323	0.00207689	48284754-48284774:48302228-48302248	48284754-48284774:48288200-48288220	chrX:48284774-48302228:+
6345	MYST4	Cassette	11	72	14	78	15	107	6	88	6	94	8	104	1.17381	0.000855311	76256529-76256549:76272363-76272383	76256529-76256549:76268446-76268466	chr10:76256549-76272363:+
2717	C7orf44	Cassette	144	37	155	36	167	33	102	54	94	52	115	53	1.17224	0.000993601	43735552-43735572:43654756-43654776	43735552-43735572:43656816-43656836	chr7:43654776-43735552:-
3577	C7orf44	Cassette	144	37	155	36	167	33	102	54	94	52	115	53	1.17224	0.000993601	43735552-43735572:43654756-43654776	43735552-43735572:43656816-43656836	chr7:43654776-43735552:-
2316	DKFZp434K245	Cassette	93	484	111	461	79	557	7	102	7	80	11	115	1.17135	0.0112853	129341250-129341270:129347860-129347880	129341250-129341270:129347032-129347052	chr4:129341270-129347860:+
1528	TPD52L1	Cassette	487	380	550	440	557	477	327	662	394	584	367	740	1.16687	0.00163771	125616580-125616600:125625678-125625698	125616580-125616600:125619942-125619962	chr6:125616600-125625678:+
1428	RBM41	Cassette	1561	131	1637	140	1922	136	859	160	856	144	920	166	1.15891	0.000283149	106245237-106245257:106218705-106218725	106245237-106245257:106243334-106243354	chrX:106218725-106245237:-
2319	CCNL1	Cassette	5557	105	6169	105	6399	117	4069	176	4774	183	4268	168	1.15745	7.4473e-05	158359348-158359368:158353619-158353639	158359348-158359368:158357546-158357566	chr3:158353639-158359348:-
1821	ACOX1	Cassette	1818	16	1962	14	2246	28	2632	56	2456	59	2616	44	1.15231	0.0145082	71486209-71486229:71468031-71468051	71486209-71486229:71481441-71481461	chr17:71468051-71486209:-
23	FMNL2	Cassette	956	2248	901	2386	1114	2688	73	417	71	354	83	476	1.14746	0.000169135	153205654-153205674:153212555-153212575	153205654-153205674:153210193-153210213	chr2:153205674-153212555:+
1200	MBD1	Cassette	30	131	29	128	43	143	33	262	28	242	27	269	1.13832	0.00227718	46053044-46053064:46050166-46050186	46053044-46053064:46051888-46051908	chr18:46050186-46053044:-
2834	PYCARD	Cassette	276	22	322	27	340	37	342	57	364	78	351	76	1.13677	0.00362879	31121238-31121258:31120643-31120663	31121238-31121258:31121005-31121025	chr16:31120663-31121238:-
2543	GIPC1	Cassette	1097	4780	1240	4940	1313	5825	677	6252	784	6457	621	6644	1.1338	0.000684727	14463467-14463487:14452570-14452590	14463467-14463487:14454798-14454818	chr19:14452590-14463467:-
3294	CHEK2	Cassette	63	15	73	9	88	15	165	77	163	56	195	62	1.11626	0.0256689	27460390-27460410:27451335-27451355	27460390-27460410:27456516-27456536	chr22:27451355-27460390:-
3207	RALY	Cassette	32	4244	43	4287	45	4944	10	3425	15	3615	20	3559	1.11262	0.0203429	32045578-32045598:32123532-32123552	32045578-32045598:32082988-32083008	chr20:32045598-32123532:+
6556	SPECC1L	Cassette	426	50	390	54	555	55	628	172	728	156	653	181	1.11215	0.0038178	22996931-22996951:23028162-23028182	22996931-22996951:23002667-23002687	chr22:22996951-23028162:+
5815	Pex14	Cassette	582	2462	582	2716	650	3048	172	1709	203	1779	152	1630	1.11148	0.000340935	10518921-10518941:10600975-10600995	10518921-10518941:10581881-10581901	chr1:10518941-10600975:+
313	SPINT2	Cassette	500	7582	584	8067	669	9318	348	9655	399	12493	354	11775	1.10268	0.000234868	43447458-43447478:43470355-43470375	43447458-43447478:43466106-43466126	chr19:43447478-43470355:+
6675	EEFSEC	Cassette	86	29	92	31	105	29	53	37	46	32	46	29	1.09543	0.00051795	129463737-129463757:129542765-129542785	129463737-129463757:129466149-129466169	chr3:129463757-129542765:+
3404	SYT7	Cassette	7	17	6	12	7	17	110	627	137	525	125	658	1.09502	0.00525441	61075431-61075451:61057152-61057172	61075431-61075451:61071336-61071356	chr11:61057172-61075431:-
2919	OCEL1	Cassette	146	343	165	345	162	421	128	696	151	647	130	681	1.0857	0.00149116	17198988-17199008:17200064-17200084	17198988-17199008:17199648-17199668	chr19:17199008-17200064:+
6868	RSRC1	Cassette	89	10597	110	11313	88	13375	73	16348	64	17917	59	16658	1.08318	0.00537852	159324454-159324474:159498521-159498541	159324454-159324474:159403554-159403574	chr3:159324474-159498521:+
5913	CDADC1	Cassette	701	19	682	16	860	18	733	36	832	49	736	32	1.08007	0.00293147	48731640-48731660:48739626-48739646	48731640-48731660:48738015-48738035	chr13:48731660-48739626:+
3011	MBNL2	Cassette	11	17	7	20	12	18	27	128	28	100	35	129	1.07866	0.030651	96815406-96815426:96841576-96841596	96815406-96815426:96816713-96816733	chr13:96815426-96841576:+
2840	CLTB	Cassette	19420	68	19855	62	27649	64	8120	49	8012	48	8199	54	1.07796	0.00418291	175757213-175757233:175752532-175752552	175757213-175757233:175756119-175756139	chr5:175752552-175757213:-
150	YAP1	Cassette	62	134	80	157	74	183	7	32	9	40	10	48	1.07228	0.000463315	101581995-101582015:101599562-101599582	101581995-101582015:101585457-101585477	chr11:101582015-101599562:+
5604	CCNY	Cassette	5511	6	6071	7	6653	12	4080	12	3968	11	4265	11	1.07176	0.0105863	35666121-35666141:35812337-35812357	35666121-35666141:35723749-35723769	chr10:35666141-35812337:+
3423	TPK1	Cassette	33	6	45	5	56	11	28	11	52	14	49	17	1.06967	0.0243074	143951191-143951211:143876608-143876628	143951191-143951211:143919575-143919595	chr7:143876628-143951191:-
5940	TBC1D22A	Cassette	203	290	200	293	249	294	78	212	93	258	87	263	1.06847	0.000605301	45568382-45568402:45653212-45653232	45568382-45568402:45572004-45572024	chr22:45568402-45653212:+
2328	SFRS2	Cassette	7037	124	7323	143	9175	149	1869	73	1915	58	1889	82	1.06666	0.00345745	72243830-72243850:72242815-72242835	72243830-72243850:72243532-72243552	chr17:72242835-72243830:-
785	CHTF8	Cassette	305	341	306	345	360	404	138	342	101	313	175	296	1.06633	0.0139109	67712839-67712859:67712033-67712053	67712839-67712859:67712554-67712574	chr16:67712053-67712839:-
2793	CHTF8	Cassette	305	341	306	345	360	404	138	342	101	313	175	296	1.06633	0.0139109	67712839-67712859:67712033-67712053	67712839-67712859:67712554-67712574	chr16:67712053-67712839:-
6587	PRUNE	Cassette	344	374	383	435	401	457	502	1239	519	1137	559	1323	1.06161	4.22096e-05	149266407-149266427:149272905-149272925	149266407-149266427:149267885-149267905	chr1:149266427-149272905:+
2467	SF1	Cassette	484	376	557	424	574	525	101	174	99	163	103	178	1.05999	0.00025836	64290947-64290967:64289546-64289566	64290947-64290967:64290183-64290203	chr11:64289566-64290947:-
5602	XPA	Cassette	1819	74	1989	72	2141	71	1080	93	972	52	1116	104	1.04533	0.0167371	99487025-99487045:99477670-99477690	99487025-99487045:99484513-99484533	chr9:99477690-99487025:-
1658	FAM76B	Cassette	527	375	589	411	638	456	541	768	574	760	510	844	1.04391	0.000400104	95152418-95152438:95151749-95151769	95152418-95152438:95151927-95151947	chr11:95151769-95152418:-
1001	EP400	Cassette	42	83	38	95	41	101	44	240	50	180	42	226	1.03934	0.00991154	131012432-131012452:131030194-131030214	131012432-131012452:131014029-131014049	chr12:131012452-131030194:+
1545	NRD1	Cassette	3389	29	3568	34	3678	32	1321	25	1243	28	1400	20	1.0339	0.00634982	52078485-52078505:52074452-52074472	52078485-52078505:52074678-52074698	chr1:52074472-52078485:-
5643	NCRNA00188	Cassette	4886	173929	5085	194734	5569	202979	3565	256964	3747	284272	3637	283565	1.03371	2.21586e-05	16284272-16284292:16285406-16285426	16284272-16284292:16285112-16285132	chr17:16284292-16285406:+
5668	MAST2	Cassette	38	1785	50	1941	50	2059	10	1046	11	1027	17	1077	1.01416	0.0122368	46249178-46249198:46260208-46260228	46249178-46249198:46257854-46257874	chr1:46249198-46260208:+
1645	MFN2	Cassette	330	2533	351	2757	429	3204	45	784	58	776	52	819	1.00913	0.000867937	11963108-11963128:11971808-11971828	11963108-11963128:11964613-11964633	chr1:11963128-11971808:+
115	SEMA3F	Cassette	55	372	82	411	64	442	29	303	24	332	31	406	1.00509	0.0066139	50186767-50186787:50189204-50189224	50186767-50186787:50187532-50187552	chr3:50186787-50189204:+

## Sheet: Cassette (down)
event_id	gene_symbol	event_type	short_isoform(MCF10A)	long_isoform(MCF10A)	short_isoform(MCF10A)	long_isoform(MCF10A)	short_isoform(MCF10A)	long_isoform(MCF10A)	short_isoform	long_isoform(MCF7)	short_isoform(MCF7)	long_isoform(MCF7)	short_isoform(MCF7)	long_isoform(MCF7)	log2FC(10A/7)	T test	short_probepair	long_probepair	event_position
3329	DIAPH1	Cassette	13	17204	18	16898	29	21627	680	2562	755	2500	698	2614	-8.08041	5.28666e-06	140978548-140978568:140946928-140946948	140978548-140978568:140947981-140948001	chr5:140946948-140978548:-
1405	LMO7	Cassette	7	215	7	211	14	247	207	26	197	17	194	24	-7.84606	1.56855e-05	75276658-75276678:75289297-75289317	75276658-75276678:75281290-75281310	chr13:75276678-75289297:+
3608	MARK3	Cassette	108	1784	111	1857	130	2196	125	12	114	16	152	9	-7.49345	3.16199e-05	103028104-103028124:103036245-103036265	103028104-103028124:103034591-103034611	chr14:103028124-103036245:+
6361	ZNF638	Cassette	24	6920	30	7199	27	8152	1315	2122	1288	1937	1266	2372	-7.37715	7.28452e-07	71499257-71499277:71505287-71505307	71499257-71499277:71503451-71503471	chr2:71499277-71505287:+
1051	DST	Cassette	130	5717	156	6542	156	7021	3611	1076	3687	932	3982	1399	-7.19357	8.67232e-07	56436321-56436341:56432991-56433011	56436321-56436341:56435893-56435913	chr6:56433011-56436321:-
492	PACSIN2	Cassette	10	151	22	178	24	241	355	38	422	27	411	33	-7.02976	3.2441e-05	41604997-41605017:41602263-41602283	41604997-41605017:41602940-41602960	chr22:41602283-41604997:-
1415	SR140	Cassette	63	4999	59	5196	58	5987	549	513	755	425	520	619	-6.71192	3.74564e-05	144224576-144224596:144228680-144228700	144224576-144224596:144225506-144225526	chr3:144224596-144228680:+
266	MYO9A	Cassette	15	52	10	50	23	48	306	14	387	7	280	13	-6.61486	0.000336229	69973073-69973093:69967491-69967511	69973073-69973093:69972555-69972575	chr15:69967511-69973073:-
1402	C1orf63	Cassette	156	744	155	878	191	872	2032	117	2399	83	1740	152	-6.4783	8.32698e-05	25444227-25444247:25442691-25442711	25444227-25444247:25443556-25443576	chr1:25442711-25444227:-
3584	KIAA1565	Cassette	192	4125	230	4189	252	5223	359	103	351	85	396	117	-6.19726	7.10803e-07	50296324-50296344:50291315-50291335	50296324-50296344:50295078-50295098	chr14:50291335-50296324:-
736	FGFR1OP2	Cassette	288	2135	326	2318	370	2555	1024	96	1128	100	1108	125	-6.18882	5.80351e-07	27001923-27001943:27007541-27007561	27001923-27001943:27004714-27004734	chr12:27001943-27007541:+
1487	RBM5	Cassette	111	7442	124	8099	128	9124	947	886	978	727	956	1331	-6.09945	2.17696e-05	50112468-50112488:50115519-50115539	50112468-50112488:50112968-50112988	chr3:50112488-50115519:+
3601	RBM5	Cassette	22	175	29	252	27	206	329	57	411	29	343	52	-6.03946	0.000120683	50115583-50115603:50117513-50117533	50115583-50115603:50116684-50116704	chr3:50115603-50117513:+
2055	GTPBP10	Cassette	25	1018	31	1221	39	1253	1041	649	1162	625	1008	788	-5.86156	6.55189e-06	89820239-89820259:89839404-89839424	89820239-89820259:89821707-89821727	chr7:89820259-89839404:+
6061	NUCB2	Cassette	47	603	53	615	49	797	7655	2209	8439	2216	7624	2314	-5.56132	3.7797e-06	17290223-17290243:17308249-17308269	17290223-17290243:17293508-17293528	chr11:17290243-17308249:+
2718	UMPS	Cassette	9	86	17	126	21	132	72	15	68	10	101	18	-5.43836	1.83362e-05	125932144-125932164:125939104-125939124	125932144-125932164:125936629-125936649	chr3:125932164-125939104:+
433	FLJ00353	Cassette	142	8119	165	8814	203	9983	1796	2541	1919	2348	1793	2876	-5.24105	2.20587e-06	74357573-74357593:74365668-74365688	74357573-74357593:74360711-74360731	chr14:74357593-74365668:+
2403	FNBP1	Cassette	50	143	55	147	55	192	1053	99	1094	73	1002	88	-5.18789	1.07747e-05	131727059-131727079:131711079-131711099	131727059-131727079:131726106-131726126	chr9:131711099-131727059:-
407	UTRN	Cassette	258	3289	306	3449	325	3914	92	22	75	45	120	30	-5.186	0.000283923	145183827-145183847:145190439-145190459	145183827-145183847:145190176-145190196	chr6:145183847-145190439:+
1233	INF2	Cassette	6	719	8	825	5	850	58	177	53	175	47	205	-5.18157	4.01616e-05	104252218-104252238:104256176-104256196	104252218-104252238:104252665-104252685	chr14:104252238-104256176:+
2843	EIF4G1	Cassette	147	11001	154	11456	189	13623	1572	3316	1820	3266	1554	3967	-5.11391	4.17528e-06	185515136-185515156:185516244-185516264	185515136-185515156:185515970-185515990	chr3:185515156-185516244:+
5582	NUP35	Cassette	10	961	8	1004	5	1188	83	336	93	265	67	404	-5.1101	0.000507276	183706576-183706596:183730416-183730436	183706576-183706596:183724480-183724500	chr2:183706596-183730416:+
2355	KIAA1688	Cassette	32	1442	30	1618	52	1704	600	824	675	686	573	1091	-4.95706	0.000122176	145741440-145741460:145730374-145730394	145741440-145741460:145733985-145734005	chr8:145730394-145741440:-
3474	ITGA6	Cassette	35	2992	38	3025	37	3303	5	23	13	29	10	28	-4.7893	0.000105098	173071054-173071074:173077064-173077084	173071054-173071074:173074745-173074765	chr2:173071074-173077064:+
662	MTMR10	Cassette	58	1041	38	1212	59	1281	207	167	197	146	183	195	-4.7506	8.21453e-05	29053808-29053828:29040548-29040568	29053808-29053828:29047485-29047505	chr15:29040568-29053808:-
59	PPP5C	Cassette	411	253	466	303	547	309	2739	70	2942	76	2695	56	-4.66952	2.43944e-06	51571651-51571671:51578876-51578896	51571651-51571671:51578507-51578527	chr19:51571671-51578876:+
3645	FNBP1	Cassette	50	23	55	21	55	49	1053	25	1094	16	1002	28	-4.65905	0.000557844	131727059-131727079:131711079-131711099	131727059-131727079:131726076-131726096	chr9:131711099-131727059:-
1039	YBX1	Cassette	76	32587	103	35381	109	38966	832	13989	1136	12078	670	12952	-4.63174	7.65762e-05	42931761-42931781:42934899-42934919	42931761-42931781:42934456-42934476	chr1:42931781-42934899:+
3386	YBX1	Cassette	76	32587	103	35381	109	38966	832	13989	1136	12078	670	12952	-4.63174	7.65762e-05	42931761-42931781:42934899-42934919	42931761-42931781:42934456-42934476	chr1:42931781-42934899:+
825	NAE1	Cassette	332	1076	304	1189	353	1319	802	136	885	113	855	140	-4.56853	7.40554e-06	65417926-65417946:65414984-65415004	65417926-65417946:65416269-65416289	chr16:65415004-65417926:-
3333	KIF21A	Cassette	467	456	474	435	598	479	492	18	431	22	466	14	-4.54772	4.46295e-05	38010814-38010834:38006373-38006393	38010814-38010834:38010311-38010331	chr12:38006393-38010814:-
6231	PCM1	Cassette	154	2987	166	2965	232	3428	3889	2799	4149	2837	3597	3106	-4.51875	8.18345e-06	17824957-17824977:17837377-17837397	17824957-17824977:17826501-17826521	chr8:17824977-17837377:+
1858	ST7	Cassette	126	98	101	100	129	128	141	5	149	7	157	6	-4.51698	1.14532e-05	116559230-116559250:116563370-116563390	116559230-116559250:116561413-116561433	chr7:116559250-116563370:+
3204	BCOR	Cassette	30	826	42	912	33	938	358	447	422	366	406	636	-4.43009	8.93951e-05	39816545-39816565:39815336-39815356	39816545-39816565:39815867-39815887	chrX:39815356-39816545:-
864	DIAPH2	Cassette	26	1726	23	1754	29	1938	62	212	73	226	61	225	-4.3603	1.52424e-06	95826825-95826845:95880240-95880260	95826825-95826845:95877412-95877432	chrX:95826845-95880240:+
6703	RREB1	Cassette	462	1612	507	1804	514	1847	1547	287	1568	263	1757	319	-4.31567	7.69905e-08	7177119-7177139:7191655-7191675	7177119-7177139:7185669-7185689	chr6:7177139-7191655:+
2697	ATP2B4	Cassette	12	6688	20	7572	10	7995	89	2783	99	2504	84	2858	-4.20468	0.000235624	201936654-201936674:201939402-201939422	201936654-201936674:201937794-201937814	chr1:201936674-201939402:+
2331	SLMAP	Cassette	2022	12528	2296	12434	2342	15717	2160	740	2273	640	2308	944	-4.15953	2.07207e-05	57883770-57883790:57888062-57888082	57883770-57883790:57886611-57886631	chr3:57883790-57888062:+
2069	ARNT	Cassette	320	991	366	976	458	1243	5074	854	5428	818	4910	880	-4.08916	2.12904e-06	149085362-149085382:149078734-149078754	149085362-149085382:149081548-149081568	chr1:149078754-149085362:-
2589	EPB41L1	Cassette	1655	313	1900	342	1967	364	2865	38	2585	26	2945	30	-4.05952	6.60346e-06	34249357-34249377:34263607-34263627	34249357-34249377:34260823-34260843	chr20:34249377-34263607:+
601	PUF60	Cassette	128	2230	169	2480	182	2494	410	359	450	398	471	476	-4.0427	5.06263e-06	144975754-144975774:144972672-144972692	144975754-144975774:144974854-144974874	chr8:144972692-144975754:-
2182	AGTPBP1	Cassette	14	423	27	464	21	525	209	290	205	256	186	313	-4.04006	0.000116798	87474219-87474239:87462358-87462378	87474219-87474239:87465688-87465708	chr9:87462378-87474219:-
2871	SETD3	Cassette	30	4136	47	4383	42	5118	828	5731	851	5585	765	5967	-4.0368	2.44765e-05	98999575-98999595:98995255-98995275	98999575-98999595:98997410-98997430	chr14:98995275-98999575:-
1571	SYNE2	Cassette	129	563	134	606	158	585	111	25	117	31	120	36	-3.99835	1.15042e-05	63750921-63750941:63752718-63752738	63750921-63750941:63751756-63751776	chr14:63750941-63752718:+
958	TACC1	Cassette	1380	89	1346	97	1673	113	1350	6	1388	5	1454	7	-3.99726	7.33004e-06	38797290-38797310:38801982-38802002	38797290-38797310:38800664-38800684	chr8:38797310-38801982:+
767	RP5-1022P6.2	Cassette	506	1503	586	1800	647	1949	197	32	223	35	178	50	-3.9687	0.000129065	5521972-5521992:5512948-5512968	5521972-5521992:5514895-5514915	chr20:5512968-5521972:-
2912	NUPL1	Cassette	52	8046	71	8109	127	9560	562	4082	682	3989	504	4234	-3.95465	0.000302943	24780066-24780086:24785020-24785040	24780066-24780086:24781384-24781404	chr13:24780086-24785020:+
5168	SSX-HSTT	Cassette	11	10259	13	11290	9	12470	187	12392	255	12633	146	13398	-3.95435	0.000283086	21924462-21924482:21912102-21912122	21924462-21924482:21921519-21921539	chr18:21912122-21924462:-
6504	FGFR1OP	Cassette	266	2277	294	2564	343	2780	605	327	610	290	590	395	-3.92674	1.18361e-05	167344351-167344371:167355886-167355906	167344351-167344371:167346985-167347005	chr6:167344371-167355886:+
537	KIAA1164	Cassette	28	162	22	139	30	167	76	44	109	39	85	25	-3.90188	0.000189438	56901290-56901310:56926787-56926807	56901290-56901310:56911264-56911284	chr15:56901310-56926787:+
1878	MPRIP	Cassette	3729	604	3850	646	4562	722	1715	19	1946	21	1806	20	-3.88856	1.50958e-08	17024107-17024127:17028861-17028881	17024107-17024127:17024645-17024665	chr17:17024127-17028861:+
929	NDEL1	Cassette	41	830	44	869	59	959	52	85	68	67	63	84	-3.85444	8.0359e-05	8304183-8304203:8310972-8310992	8304183-8304203:8307362-8307382	chr17:8304203-8310972:+
3444	ZNF280D	Cassette	9	15	16	11	10	18	106	7	130	13	96	11	-3.80414	0.0016707	54733874-54733894:54733069-54733089	54733874-54733894:54733704-54733724	chr15:54733089-54733874:-
1467	SNAPIN	Cassette	47	1221	58	1330	56	1509	466	852	444	700	459	977	-3.78444	1.229e-05	151897966-151897986:151898547-151898567	151897966-151897986:151898237-151898257	chr1:151897986-151898547:+
1466	ZNF821	Cassette	231	63	246	53	325	57	3439	59	3698	45	3572	68	-3.78013	0.000146986	70474614-70474634:70471407-70471427	70474614-70474634:70472818-70472838	chr16:70471427-70474614:-
6276	DDX3X	Cassette	25	840	26	908	29	1089	67	161	79	150	56	214	-3.76778	0.000231692	41081642-41081662:41085680-41085700	41081642-41081662:41083232-41083252	chrX:41081662-41085680:+
3238	RSRC2	Cassette	13142	1715	12839	1736	15054	1937	35724	328	38734	237	32576	531	-3.75858	0.000790775	121571884-121571904:121569509-121569529	121571884-121571904:121571061-121571081	chr12:121569529-121571884:-
1638	APBB2	Cassette	60	303	79	377	68	440	72	32	92	22	84	50	-3.75578	0.000793382	40641638-40641658:40631453-40631473	40641638-40641658:40631893-40631913	chr4:40631473-40641638:-
595	GPBP1	Cassette	238	55	280	63	304	74	390	6	380	5	388	10	-3.74811	0.000220847	56567596-56567616:56577883-56577903	56567596-56567616:56568696-56568716	chr5:56567616-56577883:+
2266	ANKRD12	Cassette	940	142	1174	148	1114	176	2024	18	1555	16	2092	29	-3.73727	6.21045e-05	9185676-9185696:9198654-9198674	9185676-9185696:9194473-9194493	chr18:9185696-9198654:+
6201	SLC7A6	Cassette	7	224	7	260	12	309	35	74	23	51	21	58	-3.73561	4.28787e-05	66879255-66879275:66882612-66882632	66879255-66879275:66881799-66881819	chr16:66879275-66882612:+
5659	RNF34	Cassette	920	336	1034	350	1135	400	1449	41	1710	35	1552	52	-3.71089	6.13798e-05	120322384-120322404:120338344-120338364	120322384-120322404:120324927-120324947	chr12:120322404-120338344:+
1483	LRRFIP2	Cassette	165	575	160	556	229	683	806	223	756	174	816	209	-3.70425	4.14105e-06	37111286-37111306:37100281-37100301	37111286-37111306:37108013-37108033	chr3:37100301-37111286:-
6654	MLL5	Cassette	106	116	100	120	132	127	1656	134	2034	133	1529	173	-3.68112	0.000120156	104442198-104442218:104468521-104468541	104442198-104442218:104465808-104465828	chr7:104442218-104468521:+
1011	GAPVD1	Cassette	19	2836	22	3089	26	3572	108	1517	157	1163	119	1579	-3.67539	0.000245495	127143344-127143364:127148918-127148938	127143344-127143364:127144318-127144338	chr9:127143364-127148918:+
2864	GOLIM4	Cassette	45	486	35	490	60	530	159	137	135	112	174	163	-3.65393	5.19203e-05	169241873-169241893:169237456-169237476	169241873-169241893:169241331-169241351	chr3:169237476-169241873:-
6774	ZNF673	Cassette	18	205	18	204	24	249	22	22	29	26	22	18	-3.61138	2.78969e-06	46207667-46207687:46217128-46217148	46207667-46207687:46215520-46215540	chrX:46207687-46217128:+
6177	CYLD	Cassette	34	276	36	322	38	310	13	12	10	6	17	10	-3.60941	7.64093e-05	49334233-49334253:49340987-49341007	49334233-49334253:49336141-49336161	chr16:49334253-49340987:+
1998	ZNF507	Cassette	473	145	441	122	612	182	1934	42	1946	42	1955	58	-3.60824	2.16577e-05	37528509-37528529:37535574-37535594	37528509-37528529:37529990-37530010	chr19:37528529-37535574:+
1331	ATP5C1	Cassette	6	10465	11	11451	23	12240	92	7718	101	7971	103	8526	-3.59463	0.00193148	7870212-7870232:7879015-7879035	7870212-7870232:7878089-7878109	chr10:7870232-7879015:+
442	GAB1	Cassette	168	529	207	607	200	617	784	217	691	143	813	245	-3.56282	2.85216e-05	144580965-144580985:144599987-144600007	144580965-144580985:144598282-144598302	chr4:144580985-144599987:+
1956	FOXM1	Cassette	185	245	206	287	255	353	2737	327	2730	271	2632	348	-3.55653	8.58077e-06	2845819-2845839:2844159-2844179	2845819-2845839:2844806-2844826	chr12:2844179-2845819:-
2554	TCP1	Cassette	39	174	49	249	46	241	272	103	333	106	230	142	-3.54677	0.000273664	160130426-160130446:160128873-160128893	160130426-160130446:160129145-160129165	chr6:160128893-160130426:-
2065	CAST	Cassette	18489	1053	19580	1232	22225	1444	3787	22	3684	17	3920	22	-3.53192	7.47159e-06	96084138-96084158:96088948-96088968	96084138-96084158:96088253-96088273	chr5:96084158-96088948:+
5871	ARHGEF10	Cassette	275	453	248	512	304	590	1066	171	1369	176	922	201	-3.50657	0.000130465	1860957-1860977:1863999-1864019	1860957-1860977:1861949-1861969	chr8:1860977-1863999:+
1035	CTAGE5	Cassette	6	2978	12	3396	16	3733	63	1671	64	1517	49	1808	-3.48808	0.000771889	38818472-38818492:38832225-38832245	38818472-38818492:38829973-38829993	chr14:38818492-38832225:+
1968	SUV420H1	Cassette	155	100	173	100	204	114	2300	129	2515	112	1809	122	-3.42428	4.92372e-05	67709823-67709843:67699206-67699226	67709823-67709843:67704223-67704243	chr11:67699226-67709823:-
2262	RAB11FIP3	Cassette	6	11	6	19	6	19	27	8	23	6	33	7	-3.37698	0.000345804	478981-479001:486824-486844	478981-479001:481134-481154	chr16:479001-486824:+
1782	LSM14B	Cassette	7	60	5	49	6	82	8	11	9	8	14	12	-3.36593	0.000344103	60134870-60134890:60138235-60138255	60134870-60134890:60136035-60136055	chr20:60134890-60138235:+
263	GOLPH3L	Cassette	29	1675	40	2065	51	2072	630	3117	742	2960	583	3276	-3.36438	8.52667e-05	148902731-148902751:148887828-148887848	148902731-148902751:148901008-148901028	chr1:148887848-148902731:-
1122	GOLGB1	Cassette	151	29	158	44	174	43	378	11	326	6	331	8	-3.33194	0.000179259	122923798-122923818:122920018-122920038	122923798-122923818:122921285-122921305	chr3:122920038-122923798:-
5988	QTRTD1	Cassette	17	2449	23	2283	27	2956	60	712	65	699	62	756	-3.32485	4.02894e-05	115267800-115267820:115272162-115272182	115267800-115267820:115269523-115269543	chr3:115267820-115272162:+
3665	SNRNP70	Cassette	3592	7121	3739	7744	4744	8355	6058	1030	6589	1226	6146	1425	-3.31508	2.4907e-05	54296520-54296540:54299702-54299722	54296520-54296540:54297182-54297202	chr19:54296540-54299702:+
5163	GTPBP10	Cassette	29	3804	19	4025	24	4524	109	2218	112	1633	127	2297	-3.31031	0.000191944	89821779-89821799:89839404-89839424	89821779-89821799:89822335-89822355	chr7:89821799-89839404:+
6524	SETD5	Cassette	2384	1620	2470	1764	2859	1917	8241	563	8613	541	8273	686	-3.27895	1.13287e-05	9452570-9452590:9457139-9457159	9452570-9452590:9453533-9453553	chr3:9452590-9457139:+
6563	MUC1	Cassette	7	59	6	49	10	52	127	95	170	76	92	109	-3.27307	0.00213509	153427262-153427282:153426938-153426958	153427262-153427282:153427143-153427163	chr1:153426958-153427262:-
1678	FUBP3	Cassette	7	35	5	43	8	37	47	33	51	28	41	24	-3.26119	0.000410851	132478215-132478235:132481562-132481582	132478215-132478235:132479495-132479515	chr9:132478235-132481562:+
3462	RPGR	Cassette	466	1078	373	1125	496	1333	190	43	167	59	166	46	-3.24168	0.000115424	38035155-38035175:38020949-38020969	38035155-38035175:38032218-38032238	chrX:38020969-38035155:-
6700	GOLGA4	Cassette	1093	1676	1196	1578	1280	1876	3066	457	2744	348	2922	545	-3.23866	4.86726e-05	37298747-37298767:37305729-37305749	37298747-37298767:37302508-37302528	chr3:37298767-37305729:+
6807	CASC2	Cassette	7	212	8	242	10	277	97	283	99	268	90	344	-3.23845	3.26643e-05	119801677-119801697:119956937-119956957	119801677-119801697:119956023-119956043	chr10:119801697-119956937:+
1726	DDX42	Cassette	321	48	458	58	443	59	1134	11	1243	21	1346	25	-3.23149	0.000425449	59205448-59205468:59218125-59218145	59205448-59205468:59206199-59206219	chr17:59205468-59218125:+
768	AKAP13	Cassette	133	344	130	385	183	414	127	24	114	24	93	50	-3.22069	0.00281336	84000002-84000022:84008797-84008817	84000002-84000022:84002771-84002791	chr15:84000022-84008797:+
203	H2AFY	Cassette	6	47	9	45	6	57	42	19	37	28	22	31	-3.19707	0.00428899	134724085-134724105:134709626-134709646	134724085-134724105:134714482-134714502	chr5:134709646-134724085:-
2930	HIPK3	Cassette	759	161	848	150	924	172	474	7	384	8	475	14	-3.19638	0.000429239	33326115-33326135:33326643-33326663	33326115-33326135:33326287-33326307	chr11:33326135-33326643:+
2278	PAPD4	Cassette	22	5740	22	6464	42	7147	214	5343	209	5015	191	5595	-3.17928	0.000237724	78980749-78980769:79000470-79000490	78980749-78980769:78988536-78988556	chr5:78980769-79000470:+
6769	OSBPL9	Cassette	10	1414	6	1465	6	1639	28	843	44	832	41	918	-3.17705	0.000843106	52010963-52010983:52019423-52019443	52010963-52010983:52015092-52015112	chr1:52010983-52019423:+
2442	CSNK1G3	Cassette	66	164	77	215	95	260	67	17	77	31	91	23	-3.17418	0.000156845	122968403-122968423:122977934-122977954	122968403-122968423:122968931-122968951	chr5:122968423-122977934:+
3118	GK	Cassette	50	62	40	48	45	64	92	12	80	11	81	13	-3.17401	1.09887e-05	30652199-30652219:30656769-30656789	30652199-30652219:30655503-30655523	chrX:30652219-30656769:+
2164	AKAP9	Cassette	50	1706	71	1697	76	2021	775	2538	1010	2780	831	2829	-3.15499	6.08539e-05	91447563-91447583:91460134-91460154	91447563-91447583:91459407-91459427	chr7:91447583-91460134:+
915	CSNK1D	Cassette	125	4583	152	5413	159	5944	510	2185	637	1955	425	2313	-3.13794	0.000199191	77800039-77800059:77795976-77795996	77800039-77800059:77797184-77797204	chr17:77795996-77800039:-
3047	ARHGAP12	Cassette	2234	698	2172	743	2684	867	8483	310	9235	261	7910	393	-3.13137	0.00019384	32172394-32172414:32160714-32160734	32172394-32172414:32168625-32168645	chr10:32160734-32172394:-
1249	HISPPD1	Cassette	347	128	410	158	497	169	621	33	638	27	776	25	-3.12731	0.00013064	102548324-102548344:102554441-102554461	102548324-102548344:102549919-102549939	chr5:102548344-102554441:+
2526	PDK1	Cassette	221	360	241	378	288	460	296	64	364	53	363	72	-3.11737	5.68945e-05	173139887-173139907:173143699-173143719	173139887-173139907:173141714-173141734	chr2:173139907-173143699:+
120	SHC1	Cassette	648	23109	736	25327	882	29113	483	2017	579	2056	453	1959	-3.10101	4.89469e-06	153207594-153207614:153207111-153207131	153207594-153207614:153207337-153207357	chr1:153207131-153207594:-
831	PSAT1	Cassette	51	828	65	834	55	1029	85	192	125	171	96	199	-3.08299	0.000355506	80122520-80122540:80133716-80133736	80122520-80122540:80132786-80132806	chr9:80122540-80133716:+
1197	NEK1	Cassette	329	165	379	185	378	224	233	18	224	15	302	14	-3.0802	0.000199748	170695534-170695554:170666037-170666057	170695534-170695554:170666558-170666578	chr4:170666057-170695534:-
1280	PUM1	Cassette	10	822	11	959	21	1119	76	645	92	729	68	650	-3.07147	0.000206202	31274229-31274249:31238074-31238094	31274229-31274249:31240634-31240654	chr1:31238094-31274229:-
1185	BCAS3	Cassette	430	139	512	152	489	217	37641	1556	39943	1620	40290	1725	-3.07085	6.61197e-05	56800617-56800637:56824119-56824139	56800617-56800637:56812648-56812668	chr17:56800637-56824119:+
3624	POLDIP3	Cassette	8	87	6	102	12	122	17	29	29	34	21	34	-3.06035	0.000442425	41328719-41328739:41325723-41325743	41328719-41328739:41327986-41328006	chr22:41325743-41328719:-
3646	FIP1L1	Cassette	838	465	885	572	1110	580	2096	163	2342	116	2106	181	-3.04829	0.000307527	53960743-53960763:53986795-53986815	53960743-53960763:53975538-53975558	chr4:53960763-53986795:+
5167	CCDC76	Cassette	5	410	9	480	15	520	15	80	17	83	8	83	-3.04411	0.00358226	100382267-100382287:100386768-100386788	100382267-100382287:100386037-100386057	chr1:100382287-100386768:+
1814	ATXN2	Cassette	8	48	7	54	8	51	26	14	21	13	20	32	-3.03727	0.00386414	110392294-110392314:110379526-110379546	110392294-110392314:110386882-110386902	chr12:110379546-110392294:-
2430	NARF	Cassette	66	7886	71	8123	94	9315	469	6487	572	5872	381	6633	-3.03268	0.000208583	78011217-78011237:78019928-78019948	78011217-78011237:78015451-78015471	chr17:78011237-78019928:+
1962	EPB49	Cassette	70	115	60	110	74	267	96	30	114	23	91	29	-3.02638	0.00188152	21980330-21980350:21980983-21981003	21980330-21980350:21980541-21980561	chr8:21980350-21980983:+
6226	SFT2D2	Cassette	23	587	20	634	23	749	86	277	77	284	76	328	-3.00175	5.38414e-05	166467761-166467781:166472450-166472470	166467761-166467781:166470962-166470982	chr1:166467781-166472450:+
3563	ACADM	Cassette	450	113	441	116	505	145	560	18	650	19	555	22	-2.99738	2.94952e-05	75963070-75963090:75970916-75970936	75963070-75963090:75966661-75966681	chr1:75963090-75970916:+
1747	NDUFV3	Cassette	1469	201	1388	208	1643	286	2677	61	2367	43	2668	46	-2.98869	4.79769e-05	43190206-43190226:43202042-43202062	43190206-43190226:43196360-43196380	chr21:43190226-43202042:+
1028	MALT1	Cassette	8	5848	14	6462	17	7133	10	753	12	833	19	1038	-2.98451	0.000461152	54528264-54528284:54532294-54532314	54528264-54528284:54529132-54529152	chr18:54528284-54532294:+
2857	ARHGAP17	Cassette	1419	91	1563	99	1747	111	2480	19	2404	15	2528	28	-2.97637	0.000252112	24860808-24860828:24854441-24854461	24860808-24860828:24858399-24858419	chr16:24854461-24860808:-
1783	BANP	Cassette	84	130	85	118	91	143	168	33	208	30	199	50	-2.96321	0.000240886	86575346-86575366:86597196-86597216	86575346-86575366:86595401-86595421	chr16:86575366-86597196:+
6742	UBE2K	Cassette	1568	44795	1511	47192	2031	54386	8500	32779	10634	30997	7354	33966	-2.9487	0.000132192	39452928-39452948:39456374-39456394	39452928-39452948:39455696-39455716	chr4:39452948-39456374:+
172	MTRR	Cassette	168	897	154	943	229	1035	195	124	169	102	136	121	-2.91912	0.000174669	7924016-7924036:7928370-7928390	7924016-7924036:7926485-7926505	chr5:7924036-7928370:+
1373	MTRR	Cassette	168	897	154	943	229	1035	195	124	169	102	136	121	-2.91912	0.000174669	7924016-7924036:7928370-7928390	7924016-7924036:7926485-7926505	chr5:7924036-7928370:+
1567	NCOR1	Cassette	404	828	424	770	512	878	724	166	692	166	685	184	-2.91831	8.80812e-06	15935901-15935921:15930461-15930481	15935901-15935921:15931364-15931384	chr17:15930481-15935901:-
5184	NBR2	Cassette	52	96	53	93	57	104	273	81	334	64	267	65	-2.91275	9.24769e-05	38536793-38536813:38538498-38538518	38536793-38536813:38538141-38538161	chr17:38536813-38538498:+
2899	TIAL1	Cassette	7167	3096	7468	3520	9142	3329	11293	670	10928	490	10644	719	-2.8962	0.000148172	121331423-121331443:121329492-121329512	121331423-121331443:121330328-121330348	chr10:121329512-121331423:-
3505	SMPD4	Cassette	433	110	515	128	606	117	1109	26	1243	41	1116	43	-2.89214	0.000303698	130638416-130638436:130631419-130631439	130638416-130638436:130635295-130635315	chr2:130631439-130638416:-
777	PUM2	Cassette	854	47	853	57	1006	56	1790	19	1643	12	1829	12	-2.88426	0.000229076	20346188-20346208:20326682-20326702	20346188-20346208:20342041-20342061	chr2:20326702-20346188:-
93	CEP57	Cassette	874	112	891	132	1134	141	2438	51	3181	41	2218	50	-2.86709	0.000411329	95194770-95194790:95200597-95200617	95194770-95194790:95195310-95195330	chr11:95194790-95200597:+
295	KIF13A	Cassette	74	49	82	75	97	89	184	20	206	28	173	17	-2.8601	0.000163753	17902458-17902478:17896065-17896085	17902458-17902478:17898100-17898120	chr6:17896085-17902458:-
1991	TMEM62	Cassette	344	381	369	411	404	483	406	75	429	55	408	68	-2.84851	5.97158e-05	41249147-41249167:41260670-41260690	41249147-41249167:41258096-41258116	chr15:41249167-41260670:+
6209	INSIG1	Cassette	328	177	276	153	403	184	2295	176	2887	138	2024	203	-2.84573	0.000932891	154725471-154725491:154730883-154730903	154725471-154725491:154726469-154726489	chr7:154725491-154730883:+
3371	SLC19A2	Cassette	10	2468	16	2654	14	2907	38	1238	43	1215	51	1301	-2.83326	0.000130382	167721424-167721444:167706028-167706048	167721424-167721444:167713599-167713619	chr1:167706048-167721424:-
2085	NF1	Cassette	9	95	7	118	15	86	16	17	14	23	10	17	-2.80846	0.00495755	26600243-26600263:26609487-26609507	26600243-26600263:26604081-26604101	chr17:26600263-26609487:+
1085	GOLGB1	Cassette	151	38	158	49	174	52	378	11	326	11	331	23	-2.80573	0.00215231	122923798-122923818:122920018-122920038	122923798-122923818:122921270-122921290	chr3:122920038-122923798:-
3288	KIAA0679	Cassette	38	2218	44	2327	38	2616	258	2090	302	2120	204	2307	-2.78943	0.000274563	103562776-103562796:103557628-103557648	103562776-103562796:103560041-103560061	chr10:103557648-103562776:-
2441	HSPH1	Cassette	291	1191	331	1362	385	1483	887	544	917	421	759	530	-2.78868	0.00010449	30617699-30617719:30613376-30613396	30617699-30617719:30616040-30616060	chr13:30613396-30617699:-
1302	FKBP5	Cassette	119	10212	137	10814	125	12334	35	474	41	425	34	502	-2.77767	0.000103012	35673002-35673022:35662852-35662872	35673002-35673022:35666955-35666975	chr6:35662872-35673002:-
1031	PTPN13	Cassette	417	59	426	67	487	54	343	7	279	6	344	6	-2.77747	9.15566e-05	87891281-87891301:87898436-87898456	87891281-87891301:87893185-87893205	chr4:87891301-87898436:+
3603	SENP6	Cassette	1380	1130	1509	1192	1822	1318	1549	180	1618	157	1603	209	-2.77137	3.31752e-05	76401227-76401247:76414166-76414186	76401227-76401247:76407119-76407139	chr6:76401247-76414166:+
1346	SMN2	Cassette	26	134	22	120	31	147	104	88	103	61	110	92	-2.77105	0.000101076	69402314-69402334:69408601-69408621	69402314-69402334:69408103-69408123	chr5:69402334-69408601:+
3045	PPHLN1	Cassette	750	8316	782	8354	1025	10452	2368	3712	2597	3475	2217	4068	-2.76461	3.46496e-05	41055123-41055143:41067524-41067544	41055123-41055143:41065008-41065028	chr12:41055143-41067524:+
377	ECT2	Cassette	1802	2510	1816	2663	2307	2979	6373	1395	6540	1207	6793	1429	-2.75927	7.19733e-06	173955838-173955858:173957466-173957486	173955838-173955858:173955966-173955986	chr3:173955858-173957466:+
3345	NUP98	Cassette	36	2413	44	2522	51	3107	139	1224	156	1285	130	1377	-2.75032	2.67655e-05	3731121-3731141:3713110-3713130	3731121-3731141:3722435-3722455	chr11:3713130-3731121:-
3310	TNIK	Cassette	13	28	16	32	10	38	22	6	18	7	15	8	-2.72561	0.00252867	172308547-172308567:172302096-172302116	172308547-172308567:172307669-172307689	chr3:172302116-172308547:-
1096	POLB	Cassette	36	73	28	98	30	96	175	87	202	65	144	74	-2.7033	0.00116542	42321674-42321694:42332190-42332210	42321674-42321694:42329193-42329213	chr8:42321694-42332190:+
3441	CHEK2	Cassette	7	140	14	182	10	216	53	146	65	171	54	152	-2.70163	0.000299192	27425825-27425845:27421841-27421861	27425825-27425845:27422955-27422975	chr22:27421861-27425825:-
5972	KIAA0946	Cassette	103	1141	92	1335	111	1411	481	983	482	956	538	1003	-2.69299	2.25958e-05	75682220-75682240:75723227-75723247	75682220-75682240:75715344-75715364	chr12:75682240-75723227:+
574	GOLGA2	Cassette	1967	129	1997	156	2195	164	12748	154	15011	144	12762	163	-2.67154	5.44178e-05	130075949-130075969:130070604-130070624	130075949-130075969:130074945-130074965	chr9:130070624-130075949:-
3508	GPR126	Cassette	21	274	30	312	21	344	55	127	78	119	58	142	-2.66989	0.000735245	142801174-142801194:142806166-142806186	142801174-142801194:142803737-142803757	chr6:142801194-142806166:+
1596	CASP8	Cassette	337	106	395	128	442	157	284	19	267	13	368	16	-2.66599	0.000160627	201845724-201845744:201847856-201847876	201845724-201845744:201845865-201845885	chr2:201845744-201847856:+
2159	C13orf23	Cassette	66	1244	61	1318	78	1548	308	1089	328	802	313	1173	-2.65423	0.000190966	38509334-38509354:38503748-38503768	38509334-38509354:38506313-38506333	chr13:38503768-38509334:-
752	TIA1	Cassette	45	729	45	811	59	961	131	343	145	378	143	405	-2.6475	1.95634e-06	70309899-70309919:70308438-70308458	70309899-70309919:70309707-70309727	chr2:70308458-70309899:-
586	SNRK	Cassette	8	23	5	26	7	29	10	7	11	7	14	8	-2.64223	0.000551944	43303151-43303171:43319593-43319613	43303151-43303171:43316249-43316269	chr3:43303171-43319593:+
6	E2F6	Cassette	14	56	26	59	23	64	38	17	38	15	44	26	-2.63971	0.000858111	11523348-11523368:11511355-11511375	11523348-11523368:11514790-11514810	chr2:11511375-11523348:-
5735	SMC2	Cassette	15	326	13	345	19	400	122	426	103	406	120	448	-2.62817	2.2586e-05	105897634-105897654:105900547-105900567	105897634-105897654:105898249-105898269	chr9:105897654-105900547:+
2660	BM009	Cassette	1107	12952	1133	12894	1371	15904	3886	7356	4527	7700	4144	8529	-2.62158	5.29299e-06	130984739-130984759:130952904-130952924	130984739-130984759:130960879-130960899	chr8:130952924-130984739:-
5587	DMTF1	Cassette	6	451	6	479	10	550	64	641	62	699	53	668	-2.61913	0.000167759	86632282-86632302:86638246-86638266	86632282-86632302:86633734-86633754	chr7:86632302-86638246:+
3223	GIT1	Cassette	1831	216	2018	262	2310	276	1855	22	1900	44	1929	56	-2.61415	0.00258186	24932481-24932501:24929903-24929923	24932481-24932501:24930112-24930132	chr17:24929923-24932481:-
6228	NHLRC3	Cassette	25	801	20	823	20	944	43	332	53	328	68	387	-2.61273	0.000238909	38511828-38511848:38516226-38516246	38511828-38511848:38514241-38514261	chr13:38511848-38516226:+
2925	DNAJC8	Cassette	100	9707	112	9790	110	11576	366	5619	377	5257	320	5872	-2.60949	4.81445e-05	28409668-28409688:28407491-28407511	28409668-28409688:28409144-28409164	chr1:28407511-28409668:-
6523	XRN2	Cassette	240	32600	239	34372	302	40239	784	17076	753	17783	818	18673	-2.59743	6.59758e-07	21232091-21232111:21255127-21255147	21232091-21232111:21254916-21254936	chr20:21232111-21255127:+
5507	TANK	Cassette	6626	343	7199	351	8437	422	5609	52	5538	51	5641	38	-2.5927	7.30339e-05	161725223-161725243:161744370-161744390	161725223-161725243:161726041-161726061	chr2:161725243-161744370:+
2621	FBXL4	Cassette	48	85	71	129	75	126	96	28	73	18	67	24	-2.571	8.62211e-05	99453864-99453884:99430304-99430324	99453864-99453884:99435201-99435221	chr6:99430324-99453864:-
6052	Nbla10143	Cassette	40	246	48	226	56	299	142	104	118	108	113	125	-2.56797	0.000232817	96312454-96312474:96321134-96321154	96312454-96312474:96312558-96312578	chr10:96312474-96321134:+
1488	derp5	Cassette	69	52	84	70	93	66	139	17	132	12	132	26	-2.55633	0.00152837	15923430-15923450:15919303-15919323	15923430-15923450:15920264-15920284	chr10:15919323-15923430:-
6067	WDR20	Cassette	623	150	613	189	729	212	798	35	767	29	792	51	-2.55312	0.000541944	101676242-101676262:101731027-101731047	101676242-101676262:101729552-101729572	chr14:101676262-101731027:+
388	BNIP2	Cassette	1759	126	1842	157	2041	156	819	11	740	8	880	14	-2.55277	0.000134734	57748382-57748402:57743591-57743611	57748382-57748402:57747609-57747629	chr15:57743611-57748382:-
3104	KIF13B	Cassette	22	119	29	137	49	145	12	6	15	10	16	18	-2.55189	0.00411601	29006180-29006200:28985732-28985752	29006180-29006200:28988759-28988779	chr8:28985752-29006180:-
679	BAT2D1	Cassette	297	16276	330	16909	391	20843	1161	10705	1302	10420	1071	11513	-2.51998	3.69948e-05	169804082-169804102:169810689-169810709	169804082-169804102:169807082-169807102	chr1:169804102-169810689:+
1393	HNRNPH1	Cassette	12	1718	22	1721	19	2043	63	1096	59	1115	57	1123	-2.51284	0.000615813	178980498-178980518:178977910-178977930	178980498-178980518:178978994-178979014	chr5:178977930-178980498:-
6416	NARG1L	Cassette	48	949	68	940	65	1201	210	722	240	649	224	675	-2.49794	0.000182983	40803485-40803505:40827279-40827299	40803485-40803505:40808785-40808805	chr13:40803505-40827279:+
2424	LRRFIP2	Cassette	4467	81	4704	95	5464	107	4325	16	4090	15	4429	13	-2.49749	3.0087e-05	37145557-37145577:37113135-37113155	37145557-37145577:37138011-37138031	chr3:37113155-37145557:-
383	ATP2A1	Cassette	5	25	5	30	11	24	29	24	23	21	28	14	-2.47889	0.00907187	28822242-28822262:28823001-28823021	28822242-28822262:28822521-28822541	chr16:28822262-28823001:+
5557	PRDM2	Cassette	18	278	23	249	25	301	64	153	65	124	65	166	-2.47778	0.000235763	13972250-13972270:14015508-14015528	13972250-13972270:13977499-13977519	chr1:13972270-14015508:+
1056	KIAA1019	Cassette	18	14925	20	15724	17	18614	58	8169	61	8232	38	8300	-2.47523	0.00075188	33840535-33840555:33851331-33851351	33840535-33840555:33843651-33843671	chr21:33840555-33851331:+
3227	NQO1	Cassette	168	5	200	16	197	7	704	8	904	5	766	6	-2.47499	0.00963256	68309526-68309546:68304513-68304533	68309526-68309546:68306461-68306481	chr16:68304533-68309526:-
5385	C19orf2	Cassette	7471	8913	7861	9819	9260	11044	21253	4542	24350	4618	20966	5352	-2.4748	4.02495e-05	35125391-35125411:35167969-35167989	35125391-35125411:35153939-35153959	chr19:35125411-35167969:+
1128	PBRM1	Cassette	9118	135	9577	141	11435	160	5249	17	4781	9	5109	15	-2.47091	0.000520335	52636328-52636348:52626574-52626594	52636328-52636348:52633977-52633997	chr3:52626594-52636328:-
1266	DPP8	Cassette	622	234	794	257	931	303	1578	87	1842	104	1681	126	-2.46938	0.000100525	63596876-63596896:63591935-63591955	63596876-63596896:63595162-63595182	chr15:63591955-63596876:-
5868	C20orf72	Cassette	369	2614	458	2844	500	3137	2266	2837	2456	2505	2259	2927	-2.46067	3.78712e-05	17898993-17899013:17916808-17916828	17898993-17899013:17904326-17904346	chr20:17899013-17916808:+
5759	AK311167	Cassette	924	2503	974	2804	1090	3101	1669	834	1678	888	1792	913	-2.45448	2.84534e-07	68118706-68118726:68132924-68132944	68118706-68118726:68131482-68131502	chr9:68118726-68132924:+
5707	LARP4	Cassette	195	35	199	28	229	47	212	6	228	6	235	10	-2.45118	0.000796095	49081058-49081078:49107811-49107831	49081058-49081078:49092454-49092474	chr12:49081078-49107811:+
644	ZDHHC20	Cassette	1894	2347	1932	2397	2294	2806	4101	907	3929	852	3900	937	-2.45019	7.29348e-07	20853572-20853592:20848774-20848794	20853572-20853592:20850857-20850877	chr13:20848794-20853572:-
2484	MAPKAP1	Cassette	9	11	14	24	18	19	35	8	44	10	29	8	-2.42329	0.000433151	127509070-127509090:127459879-127459899	127509070-127509090:127471987-127472007	chr9:127459899-127509070:-
341	TBC1D13	Cassette	30	11	28	17	42	19	108	6	91	8	95	13	-2.4118	0.00499204	130590487-130590507:130593479-130593499	130590487-130590507:130592834-130592854	chr9:130590507-130593479:+
5664	STARD3NL	Cassette	1001	385	1017	386	1316	503	781	45	755	59	806	67	-2.40662	0.00012408	38184527-38184547:38213572-38213592	38184527-38184547:38185216-38185236	chr7:38184547-38213572:+
3041	UCHL5	Cassette	1329	625	1337	631	1630	731	2263	211	2160	156	2234	225	-2.39911	8.23033e-05	191256849-191256869:191254553-191254573	191256849-191256869:191256114-191256134	chr1:191254573-191256849:-
5796	HELLS	Cassette	7454	398	6911	350	9006	414	5985	55	5218	44	5349	59	-2.39474	5.19894e-05	96303975-96303995:96307885-96307905	96303975-96303995:96306925-96306945	chr10:96303995-96307885:+
3026	RIF1	Cassette	561	587	627	632	730	693	690	113	606	100	643	164	-2.39416	0.000371217	152032886-152032906:152033400-152033420	152032886-152032906:152033233-152033253	chr2:152032906-152033400:+
6367	MRPL22	Cassette	213	4063	211	4128	250	4977	768	2998	858	2731	737	3038	-2.39348	3.14159e-05	154300998-154301018:154316123-154316143	154300998-154301018:154310573-154310593	chr5:154301018-154316123:+
3020	TXNDC11	Cassette	8	640	15	631	18	680	24	275	45	267	30	387	-2.39318	0.00787384	11722933-11722953:11699662-11699682	11722933-11722953:11701901-11701921	chr16:11699682-11722933:-
6050	C1orf112	Cassette	6	425	11	404	14	532	27	149	11	140	17	171	-2.37618	0.00736368	168041833-168041853:168057443-168057463	168041833-168041853:168043555-168043575	chr1:168041853-168057443:+
6901	RWDD3	Cassette	25	56	39	61	39	69	194	60	195	60	165	77	-2.37498	0.000690341	95482839-95482859:95484899-95484919	95482839-95482859:95484685-95484705	chr1:95482859-95484899:+
5856	TMEM87B	Cassette	24	340	31	354	39	393	42	119	48	70	39	114	-2.35884	0.00272639	112541095-112541115:112551239-112551259	112541095-112541115:112548959-112548979	chr2:112541115-112551239:+
412	SH3BP1	Cassette	11	45	7	43	9	70	29	27	23	28	25	32	-2.35795	0.00152538	36379806-36379826:36381878-36381898	36379806-36379826:36381224-36381244	chr22:36379826-36381878:+
325	TIAM1	Cassette	9	1294	5	1211	10	1664	7	262	8	288	9	291	-2.35177	0.000540287	31511739-31511759:31504382-31504402	31511739-31511759:31507639-31507659	chr21:31504402-31511739:-
3514	KLHDC10	Cassette	50	28	55	29	112	33	220	19	205	11	170	24	-2.35169	0.00925872	129497865-129497885:129543520-129543540	129497865-129497885:129523996-129524016	chr7:129497885-129543520:+
1065	EIF4A2	Cassette	9115	12660	9234	13678	10302	15309	41775	11900	43672	12143	41558	12171	-2.3474	4.30114e-07	187988345-187988365:187989607-187989627	187988345-187988365:187988792-187988812	chr3:187988365-187989607:+
981	TRIM33	Cassette	171	1595	195	1619	223	1800	2546	4436	2638	3973	2553	4619	-2.34691	2.1881e-05	114743601-114743621:114741985-114742005	114743601-114743621:114742115-114742135	chr1:114742005-114743601:-
6111	VAPA	Cassette	1082	141	1117	119	1244	168	975	24	844	23	893	19	-2.34581	9.40706e-05	9927043-9927063:9940391-9940411	9927043-9927063:9934920-9934940	chr18:9927063-9940391:+
2195	MBTD1	Cassette	58	174	51	198	78	234	263	184	268	139	283	223	-2.31104	0.000449422	46692194-46692214:46657549-46657569	46692194-46692214:46691546-46691566	chr17:46657569-46692194:-
3650	ZC3H18	Cassette	439	62	510	48	542	58	893	20	915	26	962	18	-2.3001	0.000724247	87180573-87180593:87192086-87192106	87180573-87180593:87181450-87181470	chr16:87180593-87192086:+
1753	RNF115	Cassette	458	78	572	66	610	84	1245	42	1198	27	1285	39	-2.29122	0.00065248	144357510-144357530:144361839-144361859	144357510-144357530:144359372-144359392	chr1:144357530-144361839:+
373	ZRANB2	Cassette	1230	325	1366	388	1580	416	2364	150	2714	135	2488	133	-2.29061	3.15312e-05	71305046-71305066:71303388-71303408	71305046-71305066:71304003-71304023	chr1:71303408-71305046:-
473	FOXRED1	Cassette	220	822	242	891	270	1125	399	334	492	328	416	374	-2.27867	8.75544e-05	125648539-125648559:125650431-125650451	125648539-125648559:125650031-125650051	chr11:125648559-125650431:+
1386	AF10	Cassette	114	156	119	148	119	163	339	96	345	66	320	121	-2.27679	0.00139547	22010291-22010311:22042706-22042726	22010291-22010311:22011159-22011179	chr10:22010311-22042706:+
5803	BLZF1	Cassette	39	486	32	497	38	571	58	172	56	133	48	175	-2.27449	0.000369015	167616451-167616471:167622858-167622878	167616451-167616471:167617923-167617943	chr1:167616471-167622858:+
6053	PFKM	Cassette	1028	11538	1099	12976	1285	13755	3102	7318	3451	7964	3266	7742	-2.26009	7.51857e-07	46815068-46815088:46817770-46817790	46815068-46815088:46815340-46815360	chr12:46815088-46817770:+
1214	PLOD2	Cassette	282	4811	278	4979	322	5737	97	433	110	355	119	410	-2.25905	9.806e-05	147279592-147279612:147277352-147277372	147279592-147279612:147278381-147278401	chr3:147277372-147279592:-
3060	SEC31A	Cassette	815	73	866	67	964	107	1037	14	1027	22	977	24	-2.25283	0.00172224	83988980-83989000:83984666-83984686	83988980-83989000:83985450-83985470	chr4:83984686-83988980:-
3475	CCDC88A	Cassette	104	245	136	245	149	311	26	5	15	8	21	17	-2.24574	0.023013	55389448-55389468:55382692-55382712	55389448-55389468:55383772-55383792	chr2:55382712-55389448:-
2376	SAP30BP	Cassette	100	1273	116	1501	114	1546	512	1323	484	1156	404	1395	-2.23727	0.000167167	71176280-71176300:71201114-71201134	71176280-71176300:71179490-71179510	chr17:71176300-71201114:+
2468	TCF20	Cassette	3770	65	3963	63	4874	72	2954	11	3218	15	3121	7	-2.23349	0.00218292	40895796-40895816:40887288-40887308	40895796-40895816:40894666-40894686	chr22:40887308-40895796:-
896	S100PBP	Cassette	2638	550	2441	590	3161	688	2631	126	2652	117	2716	137	-2.22844	1.24087e-05	33068235-33068255:33091266-33091286	33068235-33068255:33072221-33072241	chr1:33068255-33091266:+
6388	C1orf58	Cassette	129	5406	143	5562	150	6539	375	3161	409	3149	322	3451	-2.22488	0.000121281	220959304-220959324:220964056-220964076	220959304-220959324:220962383-220962403	chr1:220959324-220964056:+
5308	RAB9A	Cassette	659	866	788	975	885	1077	295	89	303	73	298	80	-2.22133	2.3897e-05	13617308-13617328:13636760-13636780	13617308-13617328:13631853-13631873	chrX:13617328-13636760:+
404	CSPP1	Cassette	44	625	59	654	54	775	126	385	156	355	138	444	-2.21945	0.000358059	68212372-68212392:68228812-68228832	68212372-68212392:68224571-68224591	chr8:68212392-68228812:+
1358	PTDSS2	Cassette	352	1069	413	1123	423	1316	790	523	862	582	930	531	-2.21781	2.16521e-05	450268-450288:469084-469104	450268-450288:463894-463914	chr11:450288-469084:+
3397	IMAA	Cassette	659	1004	720	1105	811	1168	1815	618	1958	504	1784	681	-2.21774	0.000205478	29513708-29513728:29485051-29485071	29513708-29513728:29488130-29488150	chr16:29485071-29513708:-
1027	FUBP3	Cassette	9	354	7	345	11	426	29	270	28	226	25	250	-2.21416	0.000105899	132444952-132444972:132475161-132475181	132444952-132444972:132460690-132460710	chr9:132444972-132475161:+
2314	PHF21A	Cassette	44	118	33	153	34	187	199	173	231	174	199	211	-2.20732	0.00302207	45927012-45927032:45916419-45916439	45927012-45927032:45924205-45924225	chr11:45916439-45927012:-
5686	DHX35	Cassette	27	159	29	160	41	221	41	72	80	66	69	85	-2.20553	0.0022463	37031251-37031271:37045755-37045775	37031251-37031271:37034615-37034635	chr20:37031271-37045755:+
6407	MYB	Cassette	45	1019	57	984	64	1255	821	3591	865	3537	899	3959	-2.20158	4.87728e-05	135548831-135548851:135552621-135552641	135548831-135548851:135550664-135550684	chr6:135548851-135552621:+
1766	NUMB	Cassette	9071	667	9483	721	10901	820	13307	214	12714	181	12992	247	-2.19807	5.54234e-05	72859590-72859610:72833726-72833746	72859590-72859610:72852863-72852883	chr14:72833746-72859590:-
6588	TOP1	Cassette	70	72651	76	74113	103	92342	284	64802	332	62876	286	62865	-2.19261	2.81405e-05	39091489-39091509:39138224-39138244	39091489-39091509:39123447-39123467	chr20:39091509-39138224:+
2398	DHX33	Cassette	10	2319	14	2461	13	2892	19	847	12	773	28	926	-2.19243	0.00197773	5300040-5300060:5298004-5298024	5300040-5300060:5299295-5299315	chr17:5298024-5300040:-
6013	MARK3	Cassette	14	679	23	862	18	857	115	1046	109	1015	107	1152	-2.18947	0.000102942	102998531-102998551:103002061-103002081	102998531-102998551:103001646-103001666	chr14:102998551-103002061:+
1045	CDK5RAP2	Cassette	330	436	382	460	435	584	1474	399	1338	331	1402	478	-2.18258	0.000117356	122269958-122269978:122260701-122260721	122269958-122269978:122262746-122262766	chr9:122260721-122269958:-
575	RXRB	Cassette	106	105	114	140	138	163	285	88	381	75	327	84	-2.17466	0.000502471	33275996-33276016:33274199-33274219	33275996-33276016:33275151-33275171	chr6:33274219-33275996:-
162	ANGEL2	Cassette	271	131	323	169	298	182	114	19	144	14	171	18	-2.16695	0.00116331	211244997-211245017:211240328-211240348	211244997-211245017:211240857-211240877	chr1:211240348-211244997:-
5921	KLHL7	Cassette	2791	89	2866	99	3421	89	1574	11	1828	17	1626	8	-2.16191	0.00177975	23112270-23112290:23129920-23129940	23112270-23112290:23123977-23123997	chr7:23112290-23129920:+
1741	TEAD1	Cassette	545	4700	587	4813	728	5516	272	542	297	570	356	565	-2.15463	4.81628e-05	12840417-12840437:12842960-12842980	12840417-12840437:12842808-12842828	chr11:12840437-12842960:+
2079	DNAJC1	Cassette	75	261	77	278	96	298	315	237	323	223	289	246	-2.15427	3.93757e-05	22257974-22257994:22249878-22249898	22257974-22257994:22257467-22257487	chr10:22249898-22257974:-
60	ZNF138	Cassette	39	12	52	29	57	42	222	24	253	26	232	31	-2.13744	0.00535863	63892364-63892384:63929263-63929283	63892364-63892384:63912730-63912750	chr7:63892384-63929263:+
6089	LRRC28	Cassette	37	707	25	767	31	872	129	819	181	877	140	884	-2.13588	0.00097248	97719219-97719239:97743757-97743777	97719219-97719239:97720833-97720853	chr15:97719239-97743757:+
3525	DPF2	Cassette	117	57	132	87	171	64	175	32	148	12	156	15	-2.13248	0.00758826	64868096-64868116:64869712-64869732	64868096-64868116:64868626-64868646	chr11:64868116-64869712:+
886	C2orf4	Cassette	89	775	97	848	108	883	185	382	217	356	174	382	-2.129	8.56854e-05	31970564-31970584:31948505-31948525	31970564-31970584:31962015-31962035	chr2:31948525-31970564:-
3166	MIER1	Cassette	88	229	112	247	132	279	58	34	60	27	60	33	-2.12851	0.000132015	67164493-67164513:67178298-67178318	67164493-67164513:67167157-67167177	chr1:67164513-67178298:+
152	PLEKHM2	Cassette	103	856	80	1025	108	1038	100	244	114	285	161	325	-2.12565	0.000514774	15918982-15919002:15924398-15924418	15918982-15919002:15920410-15920430	chr1:15919002-15924398:+
5738	GPBP1	Cassette	1335	2026	1467	2366	1658	2490	2688	990	2716	849	2767	1065	-2.12474	2.54905e-05	56545757-56545777:56562429-56562449	56545757-56545777:56552959-56552979	chr5:56545777-56562429:+
1451	EYA3	Cassette	218	60	221	72	275	71	323	19	353	19	306	27	-2.12425	0.000917452	28199057-28199077:28196456-28196476	28199057-28199077:28197429-28197449	chr1:28196476-28199057:-
3494	CCM2	Cassette	763	1871	834	2164	905	2425	1452	892	1673	907	1546	979	-2.11233	1.11185e-05	45006467-45006487:45070041-45070061	45006467-45006487:45044376-45044396	chr7:45006487-45070041:+
2344	RBM5	Cassette	548	1540	607	1407	598	1690	2230	1393	2225	1274	2175	1402	-2.10639	3.92655e-05	49987809-49987829:50060681-50060701	49987809-49987829:50011876-50011896	chr3:49987829-50060681:+
1238	KIAA1830	Cassette	19	76	17	93	15	88	12	8	7	20	13	11	-2.10521	0.035088	64528237-64528257:64518682-64518702	64528237-64528257:64519987-64520007	chr18:64518702-64528237:-
5414	WNT2B	Cassette	7	64	6	91	9	88	9	38	15	33	18	33	-2.105	0.00814646	112811716-112811736:112859018-112859038	112811716-112811736:112835155-112835175	chr1:112811736-112859018:+
2673	PISD	Cassette	10	118	7	126	8	144	43	136	53	178	36	163	-2.10425	0.00124042	30388129-30388149:30374242-30374262	30388129-30388149:30376744-30376764	chr22:30374262-30388129:-
2201	AZI2	Cassette	25	2265	41	2652	44	2654	61	786	42	799	45	841	-2.08993	0.00125683	28354987-28355007:28353360-28353380	28354987-28355007:28354511-28354531	chr3:28353380-28354987:-
2063	SFRS7	Cassette	15839	1864	17252	2008	19982	2224	17096	463	19233	463	17470	534	-2.0858	3.43785e-05	38830174-38830194:38829279-38829299	38830174-38830194:38829972-38829992	chr2:38829299-38830174:-
1029	SRPK1	Cassette	7	99	6	94	5	109	8	38	15	43	11	52	-2.07652	0.00247515	35946688-35946708:35945636-35945656	35946688-35946708:35946229-35946249	chr6:35945656-35946688:-
5446	C11orf30	Cassette	13	2115	15	2119	18	2415	121	4095	146	4495	104	4180	-2.06742	0.000122163	75861512-75861532:75902077-75902097	75861512-75861532:75884906-75884926	chr11:75861532-75902077:+
6275	YPEL5	Cassette	133	48	148	50	169	69	303	20	336	27	297	38	-2.0656	0.00216767	30224891-30224911:30232997-30233017	30224891-30224911:30232219-30232239	chr2:30224911-30232997:+
1938	PDK1	Cassette	60	260	58	297	76	288	22	23	22	21	20	23	-2.06505	0.000151638	173135245-173135265:173137476-173137496	173135245-173135265:173135714-173135734	chr2:173135265-173137476:+
3175	ITSN	Cassette	61	1263	57	1284	67	1554	38	165	25	155	34	188	-2.06111	0.00020545	34113477-34113497:34120991-34121011	34113477-34113497:34117660-34117680	chr21:34113497-34120991:+
6761	HHAT	Cassette	5	28	12	37	16	37	31	22	31	29	35	29	-2.06055	0.0063305	208627528-208627548:208644430-208644450	208627528-208627548:208640434-208640454	chr1:208627548-208644430:+
5570	MST4	Cassette	12	284	14	286	8	315	38	203	30	262	46	259	-2.05977	0.00482666	131030258-131030278:131032777-131032797	131030258-131030278:131031186-131031206	chrX:131030278-131032777:+
1984	KIAA0389	Cassette	1863	982	2045	1084	2154	1299	2806	386	3467	383	3056	473	-2.05422	0.000192248	76675044-76675064:76680499-76680519	76675044-76675064:76678108-76678128	chr6:76675064-76680499:+
2756	DDX42	Cassette	475	24465	521	25642	569	29736	1615	19286	1620	18574	1547	21766	-2.03456	2.68917e-05	59229171-59229191:59231559-59231579	59229171-59229191:59230680-59230700	chr17:59229191-59231559:+
6559	ABI2	Cassette	6257	653	6633	644	7401	716	16186	413	15303	345	15712	392	-2.03129	6.43436e-06	203939992-203940012:203953175-203953195	203939992-203940012:203949024-203949044	chr2:203940012-203953175:+
943	ATXN2	Cassette	310	976	335	1095	362	1267	929	710	954	661	842	851	-2.02418	0.000279695	110378215-110378235:110375007-110375027	110378215-110378235:110376012-110376032	chr12:110375027-110378215:-
160	AMBRA1	Cassette	7	11	7	14	14	9	27	8	25	11	30	7	-2.01783	0.023351	46520070-46520090:46486476-46486496	46520070-46520090:46490919-46490939	chr11:46486496-46520070:-
2700	C11orf30	Cassette	88	33	96	28	107	40	307	32	319	20	295	28	-2.0142	0.00139692	75842060-75842080:75846874-75846894	75842060-75842080:75843440-75843460	chr11:75842080-75846874:+
5809	IL6ST	Cassette	51	523	53	623	60	666	25	60	30	47	14	76	-2.01153	0.0190696	55287609-55287629:55283916-55283936	55287609-55287629:55286557-55286577	chr5:55283936-55287609:-
6795	CPEB2	Cassette	171	138	235	141	243	177	200	27	158	32	212	42	-2.00828	0.000910876	14643913-14643933:14663135-14663155	14643913-14643933:14651185-14651205	chr4:14643933-14663135:+
413	YY1AP1	Cassette	245	27	286	21	372	28	981	13	963	25	990	28	-1.98934	0.00726077	153925073-153925093:153916851-153916871	153925073-153925093:153924596-153924616	chr1:153916871-153925073:-
2345	ARP11	Cassette	6	27	16	43	8	43	53	58	61	58	55	55	-1.98838	0.00288263	152087924-152087944:152128548-152128568	152087924-152087944:152111204-152111224	chr7:152087944-152128548:+
1502	RHOT1	Cassette	142	1514	177	1789	211	1930	190	466	200	455	179	526	-1.96991	0.000101778	27559421-27559441:27575747-27575767	27559421-27559441:27562247-27562267	chr17:27559441-27575747:+
6898	SC4MOL	Cassette	650	2281	620	2405	755	2887	2851	2717	3519	3209	2307	2309	-1.96771	4.98819e-06	166468346-166468366:166478390-166478410	166468346-166468366:166473941-166473961	chr4:166468366-166478390:+
5398	AFG3L1	Cassette	229	116	250	109	250	133	530	60	533	62	528	79	-1.96601	0.000219606	88571691-88571711:88574150-88574170	88571691-88571711:88572718-88572738	chr16:88571711-88574150:+
416	ENAH	Cassette	1562	2136	1610	2517	1914	2695	1391	554	1329	398	1344	574	-1.96164	0.000302189	223762275-223762295:223755375-223755395	223762275-223762295:223759358-223759378	chr1:223755395-223762275:-
1107	MYNN	Cassette	11	1666	7	1747	10	2071	59	2457	63	2585	33	2568	-1.95983	0.00609092	170983105-170983125:170985103-170985123	170983105-170983125:170983958-170983978	chr3:170983125-170985103:+
2027	EIF4G3	Cassette	13	52	15	61	14	58	50	59	65	52	42	51	-1.95917	0.000548699	21168553-21168573:21141390-21141410	21168553-21168573:21149171-21149191	chr1:21141410-21168553:-
6346	XPC	Cassette	42	4911	47	5531	63	6161	208	5507	220	5967	179	5737	-1.95653	9.18008e-05	14186941-14186961:14183737-14183757	14186941-14186961:14184864-14184884	chr3:14183757-14186941:-
2522	CSNK1A1	Cassette	175	288	211	282	178	359	241	91	251	100	233	120	-1.94645	0.000903389	148880045-148880065:148872945-148872965	148880045-148880065:148877613-148877633	chr5:148872965-148880045:-
6032	GCC2	Cassette	71	2929	55	3390	72	3694	267	3288	317	3186	184	3390	-1.94607	0.00315837	108432557-108432577:108435286-108435306	108432557-108432577:108433915-108433935	chr2:108432577-108435286:+
2297	UTX	Cassette	1480	172	1453	201	1667	198	363	13	342	12	447	12	-1.94096	0.000237201	44804325-44804345:44805512-44805532	44804325-44804345:44804797-44804817	chrX:44804345-44805512:+
2960	GSK3B	Cassette	208	58	197	56	215	72	403	27	460	33	444	44	-1.93347	0.000561233	121077949-121077969:121065122-121065142	121077949-121077969:121068145-121068165	chr3:121065142-121077949:-
2806	RAD17	Cassette	860	19	844	20	1093	19	1451	11	1347	6	1433	7	-1.92862	0.00210743	68702734-68702754:68703616-68703636	68702734-68702754:68703036-68703056	chr5:68702754-68703616:+
2075	JARID1A	Cassette	3198	1373	3446	1436	3604	1589	3617	397	3730	372	3734	493	-1.92342	9.17894e-05	272185-272205:265069-265089	272185-272205:265614-265634	chr12:265089-272185:-
6425	Chk2	Cassette	232	636	206	651	226	784	916	779	1003	688	833	826	-1.89973	0.000487169	27435993-27436013:27425905-27425925	27435993-27436013:27429534-27429554	chr22:27425925-27435993:-
2165	PAM	Cassette	2318	554	2494	620	2771	741	1343	95	1400	98	1381	86	-1.89574	1.50709e-05	102324812-102324832:102353874-102353894	102324812-102324832:102337718-102337738	chr5:102324832-102353874:+
6824	MYO6	Cassette	106	240	119	310	131	330	351	283	351	210	463	277	-1.89535	0.000262733	76661677-76661697:76674041-76674061	76661677-76661697:76664809-76664829	chr6:76661697-76674041:+
5688	pp12616	Cassette	202	3497	201	3738	250	4378	1328	6462	1419	6399	1459	7380	-1.88887	5.39454e-06	81319233-81319253:81495973-81495993	81319233-81319253:81390069-81390089	chr5:81319253-81495973:+
2294	DCUN1D5	Cassette	484	2149	498	2423	562	2546	413	500	424	509	440	586	-1.88666	7.18981e-06	102459194-102459214:102442486-102442506	102459194-102459214:102458758-102458778	chr11:102442506-102459194:-
582	CPEB4	Cassette	74	105	69	121	84	134	68	30	78	25	72	40	-1.88634	0.00156602	173270193-173270213:173304575-173304595	173270193-173270213:173292058-173292078	chr5:173270213-173304575:+
1477	TRAF3	Cassette	26	1115	19	1170	33	1359	14	177	17	170	12	205	-1.88466	0.00288809	102313745-102313765:102406274-102406294	102313745-102313765:102366423-102366443	chr14:102313765-102406274:+
6727	dJ1198O21.1	Cassette	1778	259	1821	260	2137	302	1704	65	1370	45	1738	81	-1.88449	0.00021217	29697745-29697765:29698909-29698929	29697745-29697765:29698033-29698053	chr22:29697765-29698909:+
5175	CDCA2	Cassette	800	125	765	134	1003	155	1119	48	1289	48	1156	61	-1.883	0.000277308	25383393-25383413:25393345-25393365	25383393-25383413:25385545-25385565	chr8:25383413-25393345:+
5775	MLF1	Cassette	1117	371	1211	402	1250	432	1062	115	1236	101	1183	102	-1.88075	0.00011728	159771854-159771874:159792916-159792936	159771854-159771874:159789334-159789354	chr3:159771874-159792916:+
1098	PSMG4	Cassette	22	64	40	65	36	88	55	40	76	28	45	39	-1.87899	0.0141015	3204409-3204429:3212823-3212843	3204409-3204429:3208916-3208936	chr6:3204429-3212823:+
5278	VAP-B	Cassette	75	414	75	410	117	568	142	186	117	157	128	215	-1.87762	0.000128898	56426805-56426825:56447406-56447426	56426805-56426825:56443063-56443083	chr20:56426825-56447406:+
2710	RHBDD2	Cassette	418	57	422	44	509	49	1168	36	1300	35	1193	40	-1.87347	0.000458094	75346494-75346514:75349082-75349102	75346494-75346514:75348618-75348638	chr7:75346514-75349082:+
1108	TXNDC11	Cassette	37	83	67	81	52	97	56	33	46	13	50	31	-1.87152	0.0143326	11735338-11735358:11723007-11723027	11735338-11735358:11732111-11732131	chr16:11723027-11735338:-
6745	ZFYVE27	Cassette	183	90	193	105	202	117	162	20	147	27	155	22	-1.86316	0.000506781	99502909-99502929:99507011-99507031	99502909-99502929:99504473-99504493	chr10:99502929-99507011:+
1665	AFF4	Cassette	135	2966	147	3255	132	3633	339	2151	388	2193	323	2516	-1.86095	0.000415905	132295768-132295788:132267975-132267995	132295768-132295788:132290778-132290798	chr5:132267995-132295768:-
876	EIF4H	Cassette	11000	13017	11546	12979	12961	15687	13600	4747	15330	4547	15001	5021	-1.84599	1.80909e-05	73242164-73242184:73247006-73247026	73242164-73242184:73242512-73242532	chr7:73242184-73247006:+
493	SPIRE1	Cassette	324	15	439	24	420	24	505	8	485	5	523	10	-1.84448	0.00273053	12483070-12483090:12469850-12469870	12483070-12483090:12475979-12475999	chr18:12469870-12483070:-
477	ARID4B	Cassette	283	3889	293	3856	317	4529	748	2966	762	2527	668	2861	-1.83991	8.7812e-05	233449730-233449750:233426033-233426053	233449730-233449750:233443944-233443964	chr1:233426053-233449730:-
6551	EPS8L1	Cassette	10	49	14	55	19	58	37	54	46	42	55	53	-1.8387	0.00320377	60286804-60286824:60289020-60289040	60286804-60286824:60286946-60286966	chr19:60286824-60289020:+
1873	FAM76A	Cassette	34	63	33	67	40	64	47	27	47	25	44	19	-1.83717	0.000317185	27943889-27943909:27954292-27954312	27943889-27943909:27948165-27948185	chr1:27943909-27954292:+
779	DKFZp762G052	Cassette	602	3603	706	3574	748	4463	1396	1969	1255	1874	1171	2243	-1.82859	0.000312931	56980750-56980770:56978323-56978343	56980750-56980770:56979408-56979428	chr15:56978343-56980750:-
2786	SLC35D2	Cassette	17	3921	19	4029	27	4508	56	3113	64	3373	58	3609	-1.82842	0.00030673	98126193-98126213:98123424-98123444	98126193-98126213:98124163-98124183	chr9:98123444-98126193:-
2	TPP2	Cassette	3543	1773	3820	1883	4371	2111	2486	330	2423	332	2549	377	-1.82292	3.02211e-06	102099817-102099837:102107406-102107426	102099817-102099837:102101709-102101729	chr13:102099837-102107406:+
1060	PI4KB	Cassette	538	36	590	51	737	54	1798	35	1900	34	1780	49	-1.82195	0.00113526	149554672-149554692:149546881-149546901	149554672-149554692:149549335-149549355	chr1:149546901-149554672:-
5370	KLHL24	Cassette	389	15	403	10	441	16	762	8	687	8	771	5	-1.81746	0.00516091	184836255-184836275:184843961-184843981	184836255-184836275:184836702-184836722	chr3:184836275-184843961:+
6716	LOC728323	Cassette	379	1882	404	1966	490	2263	225	362	267	275	257	398	-1.81419	0.000956605	242713259-242713279:242750167-242750187	242713259-242713279:242729607-242729627	chr2:242713279-242750167:+
1362	NF2	Cassette	40	15289	35	15944	35	18637	18	3725	38	3278	33	3960	-1.81189	0.00996589	28407570-28407590:28420740-28420760	28407570-28407590:28409008-28409028	chr22:28407590-28420740:+
3189	NF2	Cassette	40	15289	35	15944	35	18637	18	3725	38	3278	33	3960	-1.81189	0.00996589	28407570-28407590:28420740-28420760	28407570-28407590:28409008-28409028	chr22:28407590-28420740:+
215	MADD	Cassette	30	403	15	419	18	463	131	833	160	913	155	966	-1.80519	0.00588616	47302684-47302704:47306784-47306804	47302684-47302704:47304864-47304884	chr11:47302704-47306784:+
1636	SMAD2	Cassette	622	1792	697	1899	833	2201	1056	877	1177	802	978	846	-1.80165	8.86534e-05	43676889-43676909:43649785-43649805	43676889-43676909:43650913-43650933	chr18:43649805-43676889:-
145	CAMK2G	Cassette	137	1181	146	1233	163	1401	357	911	429	893	355	998	-1.79633	0.000150028	75267231-75267251:75253828-75253848	75267231-75267251:75255091-75255111	chr10:75253848-75267231:-
766	CAMK2G	Cassette	137	1181	146	1233	163	1401	357	911	429	893	355	998	-1.79633	0.000150028	75267231-75267251:75253828-75253848	75267231-75267251:75255091-75255111	chr10:75253848-75267231:-
2573	TYMS	Cassette	26	5300	26	5294	41	6850	79	4386	89	4582	79	4636	-1.78985	8.3425e-05	652300-652320:660691-660711	652300-652320:659071-659091	chr18:652320-660691:+
2548	PICALM	Cassette	56	579	67	616	82	651	111	354	174	329	123	386	-1.77253	0.00282554	85369819-85369839:85365353-85365373	85369819-85369839:85366764-85366784	chr11:85365373-85369819:-
923	PXDN	Cassette	775	522	847	572	931	522	388	65	362	73	372	71	-1.76858	0.000119741	1674706-1674726:1666910-1666930	1674706-1674726:1670462-1670482	chr2:1666930-1674706:-
1171	FBXL20	Cassette	18	2070	22	2224	23	2597	44	1729	64	1616	53	1785	-1.76526	0.000838283	34706905-34706925:34692614-34692634	34706905-34706925:34695332-34695352	chr17:34692634-34706905:-
5510	TAF1B	Cassette	139	3425	139	3845	172	4249	235	1872	233	1776	269	1921	-1.75972	1.62528e-05	9925989-9926009:9940285-9940305	9925989-9926009:9933444-9933464	chr2:9926009-9940285:+
3	BTBD10	Cassette	43	1833	42	1801	58	2279	47	523	40	550	50	614	-1.75217	5.54985e-05	13441214-13441234:13399941-13399961	13441214-13441234:13423284-13423304	chr11:13399961-13441214:-
3107	MAP4	Cassette	27	7359	23	8393	36	9316	47	3922	42	3824	43	3971	-1.73234	0.000422523	47893910-47893930:47888574-47888594	47893910-47893930:47892374-47892394	chr3:47888594-47893910:-
158	ARHGEF10	Cassette	1240	276	1326	271	1561	340	788	49	973	62	893	61	-1.73135	6.02629e-06	1812287-1812307:1818207-1818227	1812287-1812307:1815620-1815640	chr8:1812307-1818207:+
471	EXOSC1	Cassette	151	56	141	74	187	66	633	78	814	84	572	86	-1.7224	0.00195888	99195478-99195498:99190986-99191006	99195478-99195498:99193038-99193058	chr10:99191006-99195478:-
631	SETD8	Cassette	447	929	418	941	626	1169	2079	1316	2424	1448	2049	1323	-1.72043	3.52737e-05	122434688-122434708:122441129-122441149	122434688-122434708:122439932-122439952	chr12:122434708-122441129:+
5227	TYW1	Cassette	74	2541	84	2775	85	3305	249	2939	303	3021	269	2864	-1.71254	6.88818e-05	66152468-66152488:66169706-66169726	66152468-66152488:66158256-66158276	chr7:66152488-66169706:+
2449	FMR1	Cassette	1638	147	1686	139	1956	161	3203	74	3033	86	3150	84	-1.70786	6.05173e-05	146826791-146826811:146829786-146829806	146826791-146826811:146827309-146827329	chrX:146826811-146829786:+
5824	FNDC3A	Cassette	51	3747	38	4025	46	4479	62	1610	71	1648	53	1925	-1.70441	0.00246473	48640868-48640888:48646571-48646591	48640868-48640888:48644179-48644199	chr13:48640888-48646571:+
285	PHKB	Cassette	29	58	23	72	34	72	28	18	25	22	22	15	-1.70107	0.00229961	46052818-46052838:46088810-46088830	46052818-46052838:46055293-46055313	chr16:46052838-46088810:+
5755	DKFZp666E123	Cassette	69	79	79	89	85	96	31	8	31	13	28	11	-1.69955	0.00150123	10441800-10441820:10473467-10473487	10441800-10441820:10458729-10458749	chr16:10441820-10473467:+
2030	PCBP2	Cassette	1272	4940	1449	5743	1485	6409	5018	6641	5721	6428	4909	6475	-1.69398	4.8633e-05	52147324-52147344:52148827-52148847	52147324-52147344:52147855-52147875	chr12:52147344-52148827:+
3293	FBXW11	Cassette	20	31	14	34	16	37	55	37	51	34	61	35	-1.69338	0.00148758	171366066-171366086:171317287-171317307	171366066-171366086:171356640-171356660	chr5:171317307-171366066:-
1008	DLG1	Cassette	36	90	52	97	49	114	57	32	46	35	61	46	-1.69131	0.000919052	198405692-198405712:198361044-198361064	198405692-198405712:198372986-198373006	chr3:198361064-198405692:-
1606	NASP	Cassette	10194	3198	9893	3830	12328	5948	8147	914	7507	855	8032	1113	-1.68285	0.0011865	45844830-45844850:45851427-45851447	45844830-45844850:45845579-45845599	chr1:45844850-45851427:+
5672	arh3	Cassette	9	2613	9	2719	7	3093	15	1402	15	1428	12	1615	-1.6721	0.00292103	36327283-36327303:36329805-36329825	36327283-36327303:36329431-36329451	chr1:36327303-36329805:+
6391	VEZT	Cassette	130	2264	122	2321	151	2636	128	859	142	668	155	895	-1.66257	0.000421222	94169958-94169978:94175056-94175076	94169958-94169978:94174456-94174476	chr12:94169978-94175056:+
6183	RNF13	Cassette	3755	451	3812	445	4410	586	5162	186	5226	198	5293	228	-1.66186	6.36857e-05	151013810-151013830:151046487-151046507	151013810-151013830:151014401-151014421	chr3:151013830-151046487:+
1314	DAZAP1	Cassette	226	3751	223	3908	305	4317	384	1969	368	1753	397	2141	-1.65531	9.84625e-05	1373375-1373395:1379840-1379860	1373375-1373395:1376876-1376896	chr19:1373395-1379840:+
6478	ZNF131	Cassette	267	4431	309	4821	316	5112	398	2096	443	2128	434	2303	-1.65453	6.22737e-06	43159149-43159169:43197107-43197127	43159149-43159169:43175023-43175043	chr5:43159169-43197107:+
5185	ZC3H14	Cassette	1453	5418	1516	5607	1710	6434	3049	3660	2964	3280	3084	3894	-1.65043	7.83074e-06	88114217-88114237:88138020-88138040	88114217-88114237:88132830-88132850	chr14:88114237-88138020:+
1612	VPS26	Cassette	455	2938	484	3238	519	3678	910	1869	905	1822	828	2000	-1.64596	5.7212e-05	70562789-70562809:70586768-70586788	70562789-70562809:70585573-70585593	chr10:70562809-70586768:+
1745	RHOC	Cassette	7223	1643	7977	1595	9312	2029	5123	341	5779	425	5611	373	-1.64285	2.30083e-05	113051222-113051242:113047931-113047951	113051222-113051242:113049293-113049313	chr1:113047951-113051222:-
6674	SS18L1	Cassette	1803	720	2012	817	2159	843	3429	469	3889	472	3636	461	-1.63696	6.52966e-06	60152320-60152340:60167122-60167142	60152320-60152340:60162731-60162751	chr20:60152340-60167122:+
2488	NCOR1	Cassette	3538	7098	3818	7466	4324	8542	7356	4472	7081	4732	7347	4703	-1.63243	2.35311e-06	15995984-15996004:15993536-15993556	15995984-15996004:15995635-15995655	chr17:15993556-15995984:-
509	BAZ1A	Cassette	129	712	145	795	176	815	402	700	453	637	398	768	-1.63012	0.000497444	34331731-34331751:34324938-34324958	34331731-34331751:34325158-34325178	chr14:34324958-34331731:-
6512	C1orf151	Cassette	40873	134	43203	139	50318	204	10659	13	10936	14	10599	10	-1.61982	0.000732592	19796170-19796190:19821180-19821200	19796170-19796190:19816338-19816358	chr1:19796190-19821180:+
3024	MAPT	Cassette	57	99	61	94	55	88	774	429	879	409	785	450	-1.61876	0.000108463	41395652-41395672:41411576-41411596	41395652-41395672:41405060-41405080	chr17:41395672-41411576:+
6035	DKFZp434N2030	Cassette	806	30	899	27	1003	34	825	5	906	13	851	13	-1.61138	0.0214661	86953626-86953646:86960732-86960752	86953626-86953646:86958055-86958075	chr12:86953646-86960732:+
2084	ASCC2	Cassette	65	113	92	114	100	112	98	37	130	53	132	73	-1.6083	0.00323522	28564166-28564186:28558311-28558331	28564166-28564186:28560519-28560539	chr22:28558331-28564166:-
3069	NFIB	Cassette	341	218	366	175	445	195	87	19	85	9	132	27	-1.60791	0.0124216	14102997-14103017:14078305-14078325	14102997-14103017:14092489-14092509	chr9:14078325-14102997:-
2870	MYOF	Cassette	572	1419	661	1490	740	1745	1508	1196	1637	1128	1617	1378	-1.60782	8.23629e-05	95145888-95145908:95138881-95138901	95145888-95145908:95142682-95142702	chr10:95138901-95145888:-
1742	NUP98	Cassette	8	2321	10	2361	16	2919	19	1424	24	1368	14	1449	-1.60695	0.00699	3669152-3669172:3661227-3661247	3669152-3669172:3663980-3664000	chr11:3661247-3669152:-
2514	TPM3	Cassette	53	124	46	96	45	128	40	18	28	23	21	28	-1.60553	0.0271735	152412007-152412027:152409791-152409811	152412007-152412027:152410568-152410588	chr1:152409811-152412007:-
389	TSC2	Cassette	77	185	83	213	87	230	66	72	71	47	81	66	-1.5973	0.00169055	2066567-2066587:2069033-2069053	2066567-2066587:2067599-2067619	chr16:2066587-2069033:+
5928	HAUS2	Cassette	525	8012	551	8088	615	9860	724	3788	796	3928	765	3852	-1.59599	3.56703e-06	40628435-40628455:40638828-40638848	40628435-40628455:40637687-40637707	chr15:40628455-40638828:+
6686	CCNT2	Cassette	968	18	1138	22	1221	22	1077	5	1062	8	1183	8	-1.59182	0.00173446	135416694-135416714:135420140-135420160	135416694-135416714:135419928-135419948	chr2:135416714-135420140:+
113	FNBP4	Cassette	282	11	372	16	421	14	558	6	629	8	592	9	-1.582	0.000930383	47710664-47710684:47709669-47709689	47710664-47710684:47710327-47710347	chr11:47709689-47710664:-
1789	CEP110	Cassette	22	58	8	63	30	75	35	41	38	48	44	58	-1.57797	0.0435615	19442891-19442911:19446689-19446709	19442891-19442911:19444541-19444561	chr16:19442911-19446689:+
6169	C10orf28	Cassette	36	95	45	88	59	114	71	50	85	52	71	62	-1.57605	0.00167367	99884433-99884453:99912629-99912649	99884433-99884453:99905839-99905859	chr10:99884453-99912629:+
1034	SNX14	Cassette	9888	3202	10550	3130	11822	4019	7305	768	7000	706	7594	883	-1.57581	4.70149e-05	86308421-86308441:86303341-86303361	86308421-86308441:86305281-86305301	chr6:86303361-86308421:-
5147	DKFZp762G094	Cassette	25	628	56	692	43	814	67	359	69	377	60	461	-1.56909	0.0101263	21493872-21493892:21499332-21499352	21493872-21493892:21496281-21496301	chr12:21493892-21499332:+
1903	C2orf33	Cassette	41	236	54	236	37	292	47	102	50	94	52	97	-1.56839	0.00361391	227913320-227913340:227928636-227928656	227913320-227913340:227925473-227925493	chr2:227913340-227928636:+
6344	ATM	Cassette	25	3492	18	3630	38	4021	27	1193	26	1217	22	1223	-1.56543	0.00550671	107680769-107680789:107686096-107686116	107680769-107680789:107683833-107683853	chr11:107680789-107686096:+
1472	HSF2	Cassette	606	373	686	455	717	429	1034	213	1011	177	928	247	-1.55647	0.00101362	122786510-122786530:122794273-122794293	122786510-122786530:122790746-122790766	chr6:122786530-122794273:+
2828	CASC3	Cassette	51	294	46	331	66	393	197	484	225	436	228	473	-1.54811	0.000407569	35550993-35551013:35571531-35571551	35550993-35551013:35551348-35551368	chr17:35551013-35571531:+
1018	ARHGAP12	Cassette	1895	384	1846	330	2291	394	3648	242	3800	212	3905	269	-1.53698	0.000199158	32190328-32190348:32181511-32181531	32190328-32190348:32183120-32183140	chr10:32181531-32190328:-
6281	MDM2	Cassette	1639	18927	1821	20346	2004	23131	5152	20165	5663	19092	4440	20712	-1.53219	0.000356784	67493655-67493675:67500371-67500391	67493655-67493675:67496858-67496878	chr12:67493675-67500371:+
708	CDC16	Cassette	249	77	281	77	261	86	183	18	196	23	197	20	-1.52485	0.000160352	114018689-114018709:114020375-114020395	114018689-114018709:114020221-114020241	chr13:114018709-114020375:+
3516	DENND1A	Cassette	95	1572	79	1765	92	1946	199	1441	234	1469	197	1436	-1.52022	0.000541991	125594686-125594706:125559902-125559922	125594686-125594706:125571643-125571663	chr9:125559922-125594686:-
6767	TEAD1	Cassette	28	1288	25	1271	44	1591	14	244	12	209	20	238	-1.51636	0.00293674	12861228-12861248:12903034-12903054	12861228-12861248:12880062-12880082	chr11:12861248-12903034:+
6006	TTLL5	Cassette	64	33	72	28	96	28	91	15	70	11	92	9	-1.50954	0.0110719	75271365-75271385:75281190-75281210	75271365-75271385:75273661-75273681	chr14:75271385-75281190:+
3347	MDM1	Cassette	9	955	13	959	13	1149	49	1525	60	1525	40	1523	-1.50725	0.00264379	66982666-66982686:66975393-66975413	66982666-66982686:66977009-66977029	chr12:66975413-66982666:-
5339	KIAA0491	Cassette	71	79	93	84	73	91	67	21	63	26	52	22	-1.50559	0.00149452	86943222-86943242:86957777-86957797	86943222-86943242:86953994-86954014	chr1:86943242-86957777:+
6485	OCLN	Cassette	111	203	103	232	125	282	2202	1551	2076	1606	2050	1569	-1.49263	0.000166396	68841382-68841402:68866276-68866296	68841382-68841402:68845530-68845550	chr5:68841402-68866276:+
5161	CSPP1	Cassette	200	66	225	58	206	64	364	42	366	36	315	33	-1.49143	0.000295694	68265528-68265548:68270170-68270190	68265528-68265548:68268252-68268272	chr8:68265548-68270170:+
3022	PRDM2	Cassette	1324	124	1482	143	1684	153	1153	34	991	38	1205	40	-1.48373	0.000190176	13948549-13948569:13972159-13972179	13948549-13948569:13968199-13968219	chr1:13948569-13972159:+
6236	FBXO36	Cassette	577	30	574	15	688	38	1749	27	1607	22	1538	25	-1.48308	0.0138079	230495549-230495569:230549200-230549220	230495549-230495569:230505730-230505750	chr2:230495569-230549200:+
6845	DKFZp762C112	Cassette	13	74	20	69	17	75	6	13	6	11	11	11	-1.48234	0.0203799	5944116-5944136:5960657-5960677	5944116-5944136:5959930-5959950	chr20:5944136-5960657:+
2666	IVNS1ABP	Cassette	1657	6041	1761	6344	2046	6973	1983	2697	2039	2690	2169	2484	-1.48171	5.53618e-05	183542768-183542788:183541378-183541398	183542768-183542788:183542360-183542380	chr1:183541398-183542768:-
5258	KIAA0723	Cassette	1325	93	1389	112	1338	117	2117	52	2144	60	2056	68	-1.48138	0.000668259	138642697-138642717:138678262-138678282	138642697-138642717:138670826-138670846	chr5:138642717-138678262:+
3210	MTA3	Cassette	27	3276	14	3416	36	3896	138	7859	195	7967	128	8114	-1.48038	0.0231185	42649397-42649417:42659750-42659770	42649397-42649417:42651080-42651100	chr2:42649417-42659750:+
5869	C14orf179	Cassette	1378	19	1531	16	1752	24	2939	15	2687	9	2995	16	-1.47797	0.00419618	75595449-75595469:75618390-75618410	75595449-75595469:75612692-75612712	chr14:75595469-75618390:+
201	TIAL1	Cassette	237	41	248	41	262	46	347	33	364	19	340	16	-1.47532	0.00967959	121345935-121345955:121337730-121337750	121345935-121345955:121342995-121343015	chr10:121337750-121345935:-
3256	TRA2A	Cassette	147	645	125	680	157	813	65	123	55	94	63	115	-1.46266	0.000143822	23537324-23537344:23527964-23527984	23537324-23537344:23528556-23528576	chr7:23527984-23537324:-
6415	EPB41	Cassette	144	161	208	115	186	165	190	58	188	61	196	52	-1.46107	0.00933118	29264237-29264257:29308434-29308454	29264237-29264257:29296905-29296925	chr1:29264257-29308434:+
5378	ING3	Cassette	58	12	65	10	74	11	166	9	180	10	172	13	-1.45913	0.00251004	120382894-120382914:120393915-120393935	120382894-120382914:120392031-120392051	chr7:120382914-120393915:+
1549	DKFZp566L241	Cassette	1481	593	1641	716	1688	699	6937	1036	7405	1154	7317	1101	-1.45621	3.64974e-06	187985159-187985179:187986365-187986385	187985159-187985179:187985444-187985464	chr3:187985179-187986365:+
1623	AK125149	Cassette	84	43	92	47	95	56	72	15	67	12	70	14	-1.45619	0.00010312	2547518-2547538:2551425-2551445	2547518-2547538:2550730-2550750	chrY:2547538-2551425:+
6831	CRELD2	Cassette	35	3434	47	3484	54	4256	82	2902	119	3372	105	2956	-1.4479	0.000905009	48702949-48702969:48705068-48705088	48702949-48702969:48704011-48704031	chr22:48702969-48705068:+
577	RBM14	Cassette	9	2364	8	2652	13	3084	31	2991	51	3463	20	3174	-1.43745	0.0198851	66141084-66141104:66150507-66150527	66141084-66141104:66148260-66148280	chr11:66141104-66150507:+
3023	XRCC6	Cassette	129	15191	129	17251	142	18803	188	9769	203	8813	196	9386	-1.42357	0.000117235	40348016-40348036:40362062-40362082	40348016-40348036:40354067-40354087	chr22:40348036-40362062:+
6000	RIPK2	Cassette	3413	829	3740	1031	4239	1034	7448	696	7643	651	7334	784	-1.4209	0.000225565	90839576-90839596:90846705-90846725	90839576-90839596:90844193-90844213	chr8:90839596-90846705:+
2173	TRA2A	Cassette	952	600	1043	650	1155	636	1124	260	1046	200	975	251	-1.41585	0.000540175	23537932-23537952:23527964-23527984	23537932-23537952:23528556-23528576	chr7:23527984-23537932:-
5743	PPP4R2	Cassette	24	1684	37	1826	47	2187	62	1303	71	1337	64	1373	-1.41543	0.00187612	73129979-73129999:73190877-73190897	73129979-73129999:73179026-73179046	chr3:73129999-73190877:+
2655	TPD52L2	Cassette	246	2003	270	2143	285	2452	173	473	150	478	162	545	-1.41519	0.000122931	61975593-61975613:61984515-61984535	61975593-61975613:61977612-61977632	chr20:61975613-61984515:+
2515	NUMA1	Cassette	22	112	22	85	27	116	103	195	114	180	115	173	-1.41068	0.000782596	71401588-71401608:71399528-71399548	71401588-71401608:71401116-71401136	chr11:71399548-71401588:-
3083	PXN	Cassette	686	197	743	203	846	285	382	49	472	54	438	42	-1.41045	0.000757065	119143808-119143828:119137439-119137459	119143808-119143828:119137827-119137847	chr12:119137459-119143808:-
6590	PIP5K1A	Cassette	703	758	681	829	811	883	1679	741	1873	713	1652	759	-1.40353	0.000148309	149463359-149463379:149466419-149466439	149463359-149463379:149463470-149463490	chr1:149463379-149466419:+
5826	C5orf32	Cassette	28	1462	25	1653	34	1949	20	492	24	449	19	445	-1.3995	0.000871728	139535034-139535054:139603073-139603093	139535034-139535054:139554214-139554234	chr5:139535054-139603073:+
2230	OPA1	Cassette	2300	2258	2344	2462	2641	2858	3504	1395	3236	1261	3416	1344	-1.39745	5.10723e-06	194819399-194819419:194832094-194832114	194819399-194819419:194826574-194826594	chr3:194819419-194832094:+
1589	PPFIBP1	Cassette	565	160	530	190	654	180	175	17	166	19	160	22	-1.3973	0.00176988	27720779-27720799:27723688-27723708	27720779-27720799:27721263-27721283	chr12:27720799-27723688:+
6876	SETDB2	Cassette	58	243	47	263	61	282	127	188	120	237	120	247	-1.39025	0.00198322	48916974-48916994:48932243-48932263	48916974-48916994:48923689-48923709	chr13:48916994-48932243:+
367	CHURC1	Cassette	662	1947	670	1939	825	2274	1941	2191	2045	2137	1941	2146	-1.38969	5.75218e-06	64460577-64460597:64468608-64468628	64460577-64460597:64462480-64462500	chr14:64460597-64468608:+
5205	CLUAP1	Cassette	4511	14	4863	15	5314	24	5696	9	5680	5	6356	11	-1.38893	0.0174569	3522822-3522842:3526122-3526142	3522822-3522842:3523099-3523119	chr16:3522842-3526122:+
2118	ASAP1	Cassette	873	2357	926	2478	1150	2900	458	493	492	460	544	552	-1.38571	3.14327e-05	131193521-131193541:131161379-131161399	131193521-131193541:131173551-131173571	chr8:131161399-131193521:-
6810	NMT1	Cassette	29	8437	27	8756	28	10265	66	8109	69	8745	63	7900	-1.38227	0.000142232	40494334-40494354:40519401-40519421	40494334-40494354:40514537-40514557	chr17:40494354-40519401:+
3287	NGLY1	Cassette	237	2149	239	2174	299	2786	477	1585	442	1560	453	1697	-1.37623	1.16137e-05	25750366-25750386:25745793-25745813	25750366-25750386:25748958-25748978	chr3:25745813-25750366:-
2301	DIAPH3	Cassette	77	1120	85	1106	88	1479	64	410	73	376	70	386	-1.37593	0.000628817	59635721-59635741:59584301-59584321	59635721-59635741:59605104-59605124	chr13:59584321-59635721:-
353	SUMO1	Cassette	132	1277	160	1220	185	1555	391	1204	375	1077	293	1177	-1.37514	0.00151197	202811407-202811427:202787382-202787402	202811407-202811427:202793054-202793074	chr2:202787402-202811407:-
3324	LAS1L	Cassette	3978	203	4085	195	4978	262	2313	37	2162	44	2369	54	-1.37026	0.00093257	64661569-64661589:64660847-64660867	64661569-64661589:64661199-64661219	chrX:64660867-64661569:-
3004	C6orf134	Cassette	13	23	6	18	16	33	48	28	34	46	51	41	-1.36962	0.0310145	30716158-30716178:30717931-30717951	30716158-30716178:30716290-30716310	chr6:30716178-30717931:+
5599	FIP1L1	Cassette	3197	1959	3269	1975	4153	2338	5113	1186	5349	1150	5023	1233	-1.3632	3.46279e-05	53938827-53938847:53940148-53940168	53938827-53938847:53939996-53940016	chr4:53938847-53940148:+
3330	eps15R	Cassette	274	47	260	86	298	43	373	29	447	29	385	37	-1.35934	0.0272456	16356939-16356959:16333775-16333795	16356939-16356959:16349045-16349065	chr19:16333795-16356939:-
5621	CCDC144A	Cassette	4234	504	4556	502	5178	587	488	20	491	27	481	19	-1.35399	0.000934167	16579662-16579682:16605463-16605483	16579662-16579682:16581576-16581596	chr17:16579682-16605463:+
359	PIP5K3	Cassette	15	22	22	20	21	36	27	11	24	20	34	14	-1.34375	0.0375569	208877267-208877287:208885204-208885224	208877267-208877287:208877814-208877834	chr2:208877287-208885204:+
1422	OXR1	Cassette	5467	767	5754	959	6759	1068	19084	1108	20008	983	19022	1516	-1.34086	0.00351117	107795369-107795389:107820861-107820881	107795369-107795389:107818923-107818943	chr8:107795389-107820861:+
248	MTA1	Cassette	598	1464	705	1561	753	1624	2145	1977	2273	1914	2345	2217	-1.33132	6.0181e-05	104982873-104982893:104987439-104987459	104982873-104982893:104986740-104986760	chr14:104982893-104987439:+
3557	CD97	Cassette	1125	405	1163	440	1366	562	79	10	82	16	105	15	-1.32975	0.00238432	14368265-14368285:14369469-14369489	14368265-14368285:14368888-14368908	chr19:14368285-14369469:+
278	HISPPD2A	Cassette	1036	872	1247	971	1361	1132	1106	372	1188	352	1189	416	-1.32221	7.97649e-05	41644356-41644376:41638402-41638422	41644356-41644376:41643635-41643655	chr15:41638422-41644356:-
6419	DKFZp434O1216	Cassette	20	675	12	674	20	818	53	705	36	665	32	646	-1.32208	0.00936516	1675569-1675589:1687813-1687833	1675569-1675589:1681844-1681864	chr16:1675589-1687813:+
1969	CAMK2G	Cassette	137	14	146	8	163	15	357	8	429	15	355	15	-1.32006	0.0272974	75267231-75267251:75253828-75253848	75267231-75267251:75257865-75257885	chr10:75253848-75267231:-
1640	CTNND1	Cassette	171	8163	140	8881	173	9947	169	4274	211	3868	165	4021	-1.3153	0.00226998	57335514-57335534:57339441-57339461	57335514-57335534:57338358-57338378	chr11:57335534-57339441:+
2947	CTBP1	Cassette	6	18	8	14	13	19	8	7	13	10	12	9	-1.30867	0.0148537	1232703-1232723:1222105-1222125	1232703-1232723:1225287-1225307	chr4:1222125-1232703:-
760	LRRFIP1	Cassette	143	88	132	96	149	119	34	7	21	10	25	6	-1.30839	0.0279476	238294184-238294204:238321745-238321765	238294184-238294204:238301257-238301277	chr2:238294204-238321745:+
3537	RALY	Cassette	29	4232	31	4156	34	5084	40	2615	51	2616	41	2406	-1.29798	0.000315772	32125082-32125102:32127340-32127360	32125082-32125102:32125285-32125305	chr20:32125102-32127340:+
432	DNM1L	Cassette	17102	31	16148	39	19656	34	10044	10	10104	9	10379	6	-1.29489	0.0101706	32745743-32745763:32751567-32751587	32745743-32745763:32750025-32750045	chr12:32745763-32751567:+
560	ARHGEF12	Cassette	249	39	243	59	263	58	251	25	310	24	298	22	-1.29363	0.00523793	119783722-119783742:119796671-119796691	119783722-119783742:119785312-119785332	chr11:119783742-119796671:+
5751	RNF216L	Cassette	200	116	228	102	298	135	79	20	88	13	103	22	-1.29307	0.00761043	4995314-4995334:5002766-5002786	4995314-4995334:5001631-5001651	chr7:4995334-5002766:+
6402	TRIM41a	Cassette	7	1807	10	1867	16	2174	30	2902	47	2970	41	3012	-1.28873	0.0161255	180592475-180592495:180593241-180593261	180592475-180592495:180593018-180593038	chr5:180592495-180593241:+
1041	CLK1	Cassette	825	403	912	448	904	433	1962	407	2053	441	2056	366	-1.28564	0.000106123	201434205-201434225:201432694-201432714	201434205-201434225:201433163-201433183	chr2:201432714-201434205:-
2304	SFRS11	Cassette	678	43	684	40	875	55	518	16	691	12	532	16	-1.28436	0.00930772	70466806-70466826:70470538-70470558	70466806-70466826:70469365-70469385	chr1:70466826-70470538:+
1895	LCORL	Cassette	53	401	50	469	66	499	286	803	230	751	210	856	-1.28128	0.00239327	17519814-17519834:17456602-17456622	17519814-17519834:17496862-17496882	chr4:17456622-17519814:-
32	TRIP4	Cassette	30	383	29	408	37	437	99	644	153	666	123	643	-1.28036	0.00218475	62489060-62489080:62497792-62497812	62489060-62489080:62493336-62493356	chr15:62489080-62497792:+
472	EP400	Cassette	26	1188	30	1270	27	1469	71	1320	89	1368	54	1390	-1.27955	0.00615451	131070696-131070716:131074274-131074294	131070696-131070716:131071576-131071596	chr12:131070716-131074274:+
5406	METT5D1	Cassette	475	88	557	93	640	106	217	17	195	13	217	15	-1.27564	0.000129668	28275034-28275054:28308518-28308538	28275034-28275054:28306217-28306237	chr11:28275054-28308518:+
1009	RABEP1	Cassette	23	9	20	15	21	15	77	21	83	17	64	17	-1.27349	0.0180441	5126519-5126539:5175967-5175987	5126519-5126539:5152712-5152732	chr17:5126539-5175967:+
540	BAZ2B	Cassette	29	92	30	85	39	120	8	16	22	16	17	23	-1.27097	0.0410761	159997513-159997533:159993997-159994017	159997513-159997533:159995893-159995913	chr2:159994017-159997513:-
2009	BBX	Cassette	1666	274	1749	304	2049	305	1663	126	1813	117	1753	109	-1.26898	0.000313999	108980036-108980056:108992776-108992796	108980036-108980056:108991323-108991343	chr3:108980056-108992776:+
6786	SUV39H2	Cassette	4047	301	4144	310	5442	412	4826	148	4385	120	4506	164	-1.26186	0.000459402	14960904-14960924:14978850-14978870	14960904-14960924:14963504-14963524	chr10:14960924-14978850:+
2110	PCM1	Cassette	37	1889	24	2165	47	2377	76	1775	67	1729	68	1926	-1.25675	0.0119554	17874456-17874476:17887235-17887255	17874456-17874476:17882379-17882399	chr8:17874476-17887235:+
1359	MRPS11	Cassette	80	241	64	314	71	308	248	411	292	422	227	452	-1.24964	0.00751406	86812239-86812259:86819344-86819364	86812239-86812259:86816861-86816881	chr15:86812259-86819344:+
1835	ERC1	Cassette	342	4473	409	4788	409	5579	374	2105	430	1938	354	2177	-1.24762	0.0011042	1089754-1089774:1095292-1095312	1089754-1089774:1091641-1091661	chr12:1089774-1095292:+
2649	ZFAND3	Cassette	398	1215	521	1236	512	1417	1181	1394	1384	1398	1233	1556	-1.24522	0.00094104	38137509-38137529:38192325-38192345	38137509-38137529:38158145-38158165	chr6:38137529-38192325:+
1586	TCF7L2	Cassette	1560	399	1784	456	1947	469	473	49	456	45	471	55	-1.24052	8.97353e-05	114701336-114701356:114789773-114789793	114701336-114701356:114714304-114714324	chr10:114701356-114789773:+
1288	BAT2L	Cassette	208	38	194	29	245	34	489	31	509	33	499	35	-1.23887	0.000608369	133338912-133338932:133342951-133342971	133338912-133338932:133339661-133339681	chr9:133338932-133342951:+
2715	PDGFC	Cassette	3508	304	3883	357	4371	361	575	22	484	11	571	33	-1.23693	0.0343683	158111387-158111407:157990998-157991018	158111387-158111407:158002071-158002091	chr4:157991018-158111387:-
2508	TJP1	Cassette	3305	121	3348	119	3899	138	893	12	767	13	962	15	-1.23233	0.000240858	27799853-27799873:27798614-27798634	27799853-27799873:27799492-27799512	chr15:27798634-27799853:-
3027	CHKA	Cassette	9	655	7	717	15	767	15	463	12	452	19	481	-1.23164	0.0209266	67621061-67621081:67598853-67598873	67621061-67621081:67605480-67605500	chr11:67598873-67621061:-
795	FOXN3	Cassette	39	20	77	32	54	30	331	62	274	59	305	70	-1.22567	0.00128264	88817046-88817066:88716883-88716903	88817046-88817066:88726526-88726546	chr14:88716903-88817046:-
2659	FOXN3	Cassette	39	20	77	32	54	30	331	62	274	59	305	70	-1.22567	0.00128264	88817046-88817066:88716883-88716903	88817046-88817066:88726526-88726546	chr14:88716903-88817046:-
3661	RAB6A	Cassette	18	4022	21	4356	25	5203	75	6629	85	6896	61	6471	-1.22152	0.000513345	73109538-73109558:73105035-73105055	73109538-73109558:73107391-73107411	chr11:73105055-73109538:-
531	C1orf149	Cassette	2022	174	2186	187	2555	245	2291	80	2141	69	2138	106	-1.22041	0.00352814	37739991-37740011:37734086-37734106	37739991-37740011:37734772-37734792	chr1:37734106-37739991:-
2984	NEO1	Cassette	65	28	85	29	94	44	202	31	171	34	194	35	-1.21448	0.00225007	71353379-71353399:71357524-71357544	71353379-71353399:71354085-71354105	chr15:71353399-71357524:+
1900	DKFZp564C0362	Cassette	14	146	22	175	10	185	41	229	48	236	52	238	-1.20333	0.0309605	80947047-80947067:80820864-80820884	80947047-80947067:80845272-80845292	chr5:80820884-80947047:-
6731	MELK	Cassette	218	872	186	861	227	1139	311	657	309	617	355	641	-1.20286	0.000494637	36641854-36641874:36655346-36655366	36641854-36641874:36647237-36647257	chr9:36641874-36655346:+
3684	SPNS1	Cassette	43	87	33	114	41	117	145	172	133	135	136	185	-1.20206	0.00942472	28900417-28900437:28901177-28901197	28900417-28900437:28900722-28900742	chr16:28900437-28901177:+
3360	EIF2A	Cassette	45	26148	43	27519	41	31448	68	22033	92	23955	82	22816	-1.20099	0.0013201	151758919-151758939:151763991-151764011	151758919-151758939:151763018-151763038	chr3:151758939-151763991:+
6851	KTN1	Cassette	25199	11263	27641	12439	31201	13577	24014	4861	24360	4153	25029	5228	-1.20066	0.00020123	55198063-55198083:55203711-55203731	55198063-55198083:55200425-55200445	chr14:55198083-55203711:+
6218	KIAA0174	Cassette	10	812	8	862	7	911	35	1889	46	1771	41	1895	-1.18919	0.00805445	70514064-70514084:70516172-70516192	70514064-70514084:70514691-70514711	chr16:70514084-70516172:+
6591	PGAP2	Cassette	38	531	39	581	42	644	225	1514	255	1717	280	1705	-1.17742	4.63548e-05	3786101-3786121:3800714-3800734	3786101-3786121:3789055-3789075	chr11:3786121-3800714:+
6163	TCTN1	Cassette	96	9	101	6	111	14	235	10	185	9	203	6	-1.17369	0.0372063	109556631-109556651:109558668-109558688	109556631-109556651:109556857-109556877	chr12:109556651-109558668:+
2646	PBX3	Cassette	322	651	286	710	351	850	431	390	381	455	415	411	-1.1685	0.00147803	127550703-127550723:127731754-127731774	127550703-127550723:127717785-127717805	chr9:127550723-127731754:+
1253	MYO5A	Cassette	79	321	82	300	85	392	53	84	44	83	47	95	-1.16799	0.00119775	50425849-50425869:50419863-50419883	50425849-50425869:50422666-50422686	chr15:50419883-50425849:-
346	C6orf168	Cassette	53	994	82	1118	91	1247	22	185	37	185	29	214	-1.16581	0.0127589	99897494-99897514:99846397-99846417	99897494-99897514:99888124-99888144	chr6:99846417-99897494:-
1684	ARFIP2	Cassette	87	14	120	16	132	16	344	23	436	19	291	23	-1.1658	0.0145419	6456543-6456563:6455984-6456004	6456543-6456563:6456438-6456458	chr11:6456004-6456543:-
3719	MAP3K7	Cassette	65	1609	82	1739	98	2074	132	1413	146	1391	138	1340	-1.16261	0.000218064	91285697-91285717:91283101-91283121	91285697-91285717:91284982-91285002	chr6:91283121-91285697:-
2179	SMAD9	Cassette	46	34	58	36	49	51	69	32	55	20	83	21	-1.16141	0.0257491	36344794-36344814:36337875-36337895	36344794-36344814:36339500-36339520	chr13:36337895-36344794:-
3694	GUF1	Cassette	221	764	226	785	248	942	137	233	133	217	149	219	-1.16108	0.00011073	44383467-44383487:44386059-44386079	44383467-44383487:44384780-44384800	chr4:44383487-44386059:+
1335	ANKRD17	Cassette	237	26	245	28	300	33	234	14	217	10	201	9	-1.16058	0.000987686	74226321-74226341:74219826-74219846	74226321-74226341:74224844-74224864	chr4:74219846-74226321:-
613	TGDS	Cassette	83	885	103	811	131	1026	223	842	221	850	212	865	-1.15737	0.00155456	94042495-94042515:94033471-94033491	94042495-94042515:94041178-94041198	chr13:94033491-94042495:-
6180	CDKAL1	Cassette	406	1611	470	1731	483	2039	558	1014	613	1025	548	1004	-1.15672	8.21934e-05	21173418-21173438:21306230-21306250	21173418-21173438:21216610-21216630	chr6:21173438-21306230:+
6907	TSC1	Cassette	28	1519	27	1686	32	1844	59	1611	71	1641	62	1750	-1.15134	0.000420432	134792408-134792428:134788680-134788700	134792408-134792428:134790927-134790947	chr9:134788700-134792408:-
6110	ARRDC1	Cassette	64	1040	67	1165	83	1237	113	803	124	815	107	885	-1.14879	0.000597477	139620088-139620108:139627732-139627752	139620088-139620108:139627168-139627188	chr9:139620108-139627732:+
658	CIP29	Cassette	899	56	970	74	1077	74	804	32	807	30	790	16	-1.14858	0.0232249	54497716-54497736:54483759-54483779	54497716-54497736:54495970-54495990	chr12:54483779-54497716:-
859	C1orf83	Cassette	46	940	42	1022	62	1225	77	840	104	833	83	859	-1.14717	0.00231106	54292765-54292785:54326857-54326877	54292765-54292785:54307016-54307036	chr1:54292785-54326857:+
2590	THRB	Cassette	108	18	121	27	125	42	426	43	455	49	437	47	-1.13932	0.0181096	24353794-24353814:24245476-24245496	24353794-24353814:24334969-24334989	chr3:24245496-24353794:-
110	DKFZp762G052	Cassette	16	5599	18	5728	26	6948	29	4241	38	4279	27	4634	-1.1321	0.00579179	57012894-57012914:56996470-56996490	57012894-57012914:57011914-57011934	chr15:56996490-57012894:-
6273	SLC35A3	Cassette	2382	104	2455	88	2924	111	3278	59	3194	52	3183	62	-1.12658	0.000566677	100208286-100208306:100231680-100231700	100208286-100208306:100213114-100213134	chr1:100208306-100231680:+
506	TRPC1	Cassette	478	1406	495	1480	571	1773	28	32	20	37	29	36	-1.12638	0.00642627	143926243-143926263:143949789-143949809	143926243-143926263:143937910-143937930	chr3:143926263-143949789:+
3188	USP47	Cassette	1402	262	1598	267	1767	267	885	68	929	68	863	71	-1.11667	0.000382648	11820327-11820347:11858299-11858319	11820327-11820347:11851922-11851942	chr11:11820347-11858299:+
1506	PRC1	Cassette	65	69	59	73	71	105	227	144	245	135	227	125	-1.11168	0.00195255	89313680-89313700:89311416-89311436	89313680-89313700:89313334-89313354	chr15:89311436-89313680:-
5782	SLC25A14	Cassette	1614	77	1804	62	1973	90	2725	53	2618	47	2638	56	-1.11164	0.00245846	129320370-129320390:129326282-129326302	129320370-129320390:129320701-129320721	chrX:129320390-129326282:+
3655	SEZ6L2	Cassette	73	39	66	47	66	67	908	262	907	284	792	339	-1.10667	0.0256133	29792061-29792081:29791328-29791348	29792061-29792081:29791545-29791565	chr16:29791348-29792061:-
6349	ZNF138	Cassette	22	130	21	113	23	155	47	113	31	108	44	113	-1.10544	0.00433001	63913446-63913466:63929263-63929283	63913446-63913466:63928752-63928772	chr7:63913466-63929263:+
1605	CCDC66	Cassette	1319	13	1432	20	1592	23	1233	6	1131	8	1204	7	-1.1043	0.00935933	56568642-56568662:56572751-56572771	56568642-56568662:56569929-56569949	chr3:56568662-56572751:+
3208	FBW1A	Cassette	82	99	99	77	94	126	112	65	141	58	103	56	-1.09254	0.0185042	103103955-103103975:103229114-103229134	103103955-103103975:103211727-103211747	chr10:103103975-103229114:+
1438	OSBPL9	Cassette	290	1347	299	1437	337	1536	542	1339	581	1172	626	1345	-1.08277	0.000264875	51890281-51890301:51952262-51952282	51890281-51890301:51907693-51907713	chr1:51890301-51952262:+
5270	CCT7	Cassette	27951	28	28739	23	34437	44	18405	10	17997	6	18453	11	-1.08196	0.0291217	73315000-73315020:73320278-73320298	73315000-73315020:73316185-73316205	chr2:73315020-73320278:+
6499	ARV1	Cassette	16	4211	11	4697	16	5174	7	1081	5	940	8	1070	-1.07544	0.0121787	229181628-229181648:229192478-229192498	229181628-229181648:229190688-229190708	chr1:229181648-229192478:+
2270	USPL1	Cassette	134	195	115	176	165	233	159	107	151	89	138	119	-1.06695	0.00290716	30090173-30090193:30093900-30093920	30090173-30090193:30093209-30093229	chr13:30090193-30093900:+
2868	ATRX	Cassette	1068	840	1252	873	1387	902	1637	549	1708	543	1634	595	-1.0665	0.000409617	76838720-76838740:76831056-76831076	76838720-76838740:76836062-76836082	chrX:76831076-76838720:-
2534	NELF	Cassette	278	697	375	813	394	893	435	484	475	494	445	518	-1.06439	0.000166817	139470683-139470703:139468696-139468716	139470683-139470703:139469560-139469580	chr9:139468716-139470683:-
6122	KIAA1338	Cassette	13	5557	15	5933	27	6739	7	1215	5	1156	11	1268	-1.06315	0.0485203	38102078-38102098:38108898-38108918	38102078-38102098:38105469-38105489	chr15:38102098-38108898:+
6023	DDR1	Cassette	1759	2652	1932	2662	2110	3146	5156	3665	6112	3889	5706	4349	-1.05583	0.000254565	30960446-30960466:30964443-30964463	30960446-30960466:30961380-30961400	chr6:30960466-30964443:+
3000	SPATA7	Cassette	43	71	39	94	48	73	73	50	73	64	67	76	-1.0505	0.0231198	87927532-87927552:87932252-87932272	87927532-87927552:87929489-87929509	chr14:87927552-87932252:+
235	KTN1	Cassette	7424	2472	8025	2666	8306	2942	6906	1130	6525	1001	6750	1192	-1.04796	9.21392e-05	55209463-55209483:55212305-55212325	55209463-55209483:55209642-55209662	chr14:55209483-55212305:+
3519	CAMTA2	Cassette	146	980	146	1130	203	1300	238	748	221	844	241	760	-1.04527	0.00108537	4826775-4826795:4825830-4825850	4826775-4826795:4826159-4826179	chr17:4825850-4826775:-
1534	GTF2I	Cassette	3575	18	3963	27	4236	40	6261	20	6526	25	6760	21	-1.03034	0.0208637	73763356-73763376:73769149-73769169	73763356-73763376:73767112-73767132	chr7:73763376-73769149:+
1296	ACLY	Cassette	400	3615	345	4056	495	4434	532	2636	658	2799	537	2849	-1.02979	0.00296151	37307527-37307547:37302933-37302953	37307527-37307547:37306408-37306428	chr17:37302953-37307527:-
2435	BAIAP2	Cassette	385	189	375	180	447	201	464	122	642	122	513	128	-1.0291	0.00236845	76696884-76696904:76704164-76704184	76696884-76696904:76699308-76699328	chr17:76696904-76704164:+
2935	KIF23	Cassette	355	2759	384	2826	462	3518	939	3505	1088	3755	905	3629	-1.02523	0.000103804	67502702-67502722:67505462-67505482	67502702-67502722:67504674-67504694	chr15:67502722-67505462:+
6771	CUX1	Cassette	61	4524	71	5236	60	5331	391	14949	459	15829	367	16169	-1.02149	0.00164544	101346205-101346225:101500338-101500358	101346205-101346225:101458097-101458117	chr7:101346225-101500338:+
2407	PBRM1	Cassette	525	286	631	321	653	360	455	119	468	113	552	161	-1.01741	0.000303955	52570822-52570842:52563915-52563935	52570822-52570842:52567449-52567469	chr3:52563935-52570822:-
6813	PKN2	Cassette	11	56	11	58	10	60	9	20	8	21	6	20	-1.01672	0.00528309	89024464-89024484:89043116-89043136	89024464-89024484:89042661-89042681	chr1:89024484-89043116:+
6684	IQCK	Cassette	127	462	123	457	145	584	398	788	361	700	479	821	-1.01613	0.000209118	19652630-19652650:19682670-19682690	19652630-19652650:19654175-19654195	chr16:19652650-19682670:+
269	ADD1	Cassette	3205	111	3364	122	4276	122	2757	54	3088	38	2930	53	-1.01302	0.0121115	2897617-2897637:2899695-2899715	2897617-2897637:2898166-2898186	chr4:2897637-2899695:+
2704	ZDHHC13	Cassette	333	564	419	668	435	747	242	188	237	190	222	202	-1.01084	0.000195258	19095379-19095399:19124303-19124323	19095379-19095399:19121100-19121120	chr11:19095399-19124303:+
642	PCGF2	Cassette	2164	125	2095	115	2681	140	2504	56	2430	65	2431	83	-1.00637	0.00520686	34157974-34157994:34150201-34150221	34157974-34157994:34157730-34157750	chr17:34150221-34157974:-
6566	TACC2	Cassette	1627	104	1892	131	1854	148	292	12	290	7	316	14	-1.00235	0.0262582	123882219-123882239:123944544-123944564	123882219-123882239:123893076-123893096	chr10:123882239-123944544:+
6773	XPV	Cassette	46	829	43	906	55	1165	159	1518	166	1501	126	1461	-1.00211	0.00166468	43658836-43658856:43673410-43673430	43658836-43658856:43662986-43663006	chr6:43658856-43673410:+

## Sheet: Alt3Prime
event_id	gene_symbol	event_type	short_isoform(MCF10A)	long_isoform(MCF10A)	short_isoform(MCF10A)	long_isoform(MCF10A)	short_isoform(MCF10A)	long_isoform(MCF10A)	short_isoform(MCF7)	long_isoform(MCF7)	short_isoform(MCF7)	long_isoform(MCF7)	short_isoform(MCF7)	long_isoform(MCF7)	log2FC(10A/7)	T test	short_probepair	long_probepair	event_position
1827	CD46	Alt3Prime	467	3192	505	3544	497	3664	9	1332	14	1381	14	1492	4.03439	2.4653e-05	206025054-206025074:206025623-206025643	206025054-206025074:206025586-206025606	chr1:206025074-206025650:+
6659	PILRB	Alt3Prime	40	193	49	177	54	218	18	589	8	581	20	558	3.29335	0.00176177	99786949-99786969:99787820-99787840	99786949-99786969:99787721-99787741	chr7:99786969-99788037:+
5512	MYNN	Alt3Prime	717	85	766	61	834	82	240	147	235	170	270	151	2.68683	0.000171615	170975023-170975043:170979365-170979385	170975023-170975043:170979249-170979269	chr3:170975043-170980043:+
5239	PGAP2	Alt3Prime	6783	18	7374	23	8326	20	4965	71	5140	94	5247	83	2.56697	6.9365e-05	3802162-3802182:3802825-3802845	3802162-3802182:3802601-3802621	chr11:3802182-3802934:+
6197	MPP5	Alt3Prime	886	122	887	113	1097	163	381	271	372	299	446	289	2.38368	2.72976e-05	66806233-66806253:66815719-66815739	66806233-66806253:66815487-66815507	chr14:66806253-66816007:+
1655	MINK1	Alt3Prime	123	775	153	932	161	925	35	674	34	714	31	714	1.80016	2.81705e-05	4735181-4735201:4735586-4735606	4735181-4735201:4735526-4735546	chr17:4735201-4735787:+
427	CTNNB1	Alt3Prime	11639	1985	11912	1975	13732	2392	2749	1489	2415	1587	3088	1576	1.73494	0.000101362	41255829-41255849:41256313-41256333	41255829-41255849:41256154-41256174	chr3:41255849-41256943:+
6895	CHEK2	Alt3Prime	42	87	30	91	36	123	28	218	25	221	24	220	1.62572	0.00208511	27421697-27421717:27421177-27421197	27421697-27421717:27421210-27421230	chr22:27421114-27421697:-
5709	SFRS5	Alt3Prime	592	69	710	75	740	83	205	44	101	54	175	61	1.61876	0.0133586	69305701-69305721:69306936-69306956	69305701-69305721:69305980-69306000	chr14:69305721-69307010:+
2787	PRKAG1	Alt3Prime	105	19	110	14	123	19	125	61	127	46	127	52	1.44883	0.0016746	47685792-47685812:47685573-47685593	47685792-47685812:47685622-47685642	chr12:47685511-47685792:-
28	TAF1	Alt3Prime	28	33	33	39	29	48	12	33	8	35	12	38	1.34888	0.00625531	70511841-70511861:70513587-70513607	70511841-70511861:70513524-70513544	chrX:70511861-70513766:+
6149	NFKBIB	Alt3Prime	60	1435	61	1549	70	1733	21	1386	20	1525	30	1384	1.31623	0.0037269	44082671-44082691:44087550-44087570	44082671-44082691:44087494-44087514	chr19:44082691-44087600:+
3176	ADAR	Alt3Prime	29	745	26	778	22	940	14	1032	15	963	10	945	1.25574	0.00988982	152836222-152836242:152836018-152836038	152836222-152836242:152836075-152836095	chr1:152835904-152836222:-
6266	CASP8	Alt3Prime	124	96	140	141	156	112	58	113	69	104	63	121	1.1109	0.00431943	201807060-201807080:201839454-201839474	201807060-201807080:201839428-201839448	chr2:201807080-201839759:+
5133	PILRB	Alt3Prime	167	543	180	607	198	605	300	467	289	462	366	553	-1.05184	2.50778e-05	99781507-99781527:99785357-99785377	99781507-99781527:99785289-99785309	chr7:99781527-99785446:+
5779	GTPBP3	Alt3Prime	9	97	20	147	12	155	35	153	32	165	34	163	-1.08107	0.0123183	17311388-17311408:17312915-17312935	17311388-17311408:17312852-17312872	chr19:17311408-17313131:+
6746	OGT	Alt3Prime	83	5893	88	6067	104	7029	129	4538	151	5029	169	4797	-1.10482	0.000314249	70669891-70669911:70672782-70672802	70669891-70669911:70672752-70672772	chrX:70669911-70672933:+
6003	CRKRS	Alt3Prime	114	29	151	24	148	30	87	9	98	9	107	9	-1.11948	0.0063956	34936075-34936095:34940409-34940429	34936075-34936095:34940382-34940402	chr17:34936095-34944326:+
250	BRMS1	Alt3Prime	17	1047	10	1039	18	1257	21	624	11	557	22	589	-1.1572	0.0336713	65862289-65862309:65861834-65861854	65862289-65862309:65861916-65861936	chr11:65861379-65862289:-
5852	C20orf7	Alt3Prime	487	276	521	323	607	367	156	49	152	28	173	50	-1.22237	0.00724987	13717278-13717298:13721825-13721845	13717278-13717298:13721805-13721825	chr20:13717298-13721873:+
6184	LYPLAL1	Alt3Prime	85	93	98	92	92	98	97	28	57	31	92	46	-1.26701	0.0126288	217419191-217419211:217433094-217433114	217419191-217419211:217433046-217433066	chr1:217419211-217433216:+
947	TIAL1	Alt3Prime	11864	1239	12600	1313	14097	1419	16544	707	17110	625	17212	721	-1.35543	5.00502e-05	121337653-121337673:121332039-121332059	121337653-121337673:121332090-121332110	chr10:121331960-121337653:-
6031	KLRAQ1	Alt3Prime	292	35	294	55	337	55	700	30	658	34	725	25	-1.86089	0.00184685	48531699-48531719:48535237-48535257	48531699-48531719:48535198-48535218	chr2:48531719-48535384:+
975	BCLAF1	Alt3Prime	150	1838	138	1893	169	2186	291	915	330	835	279	875	-2.14838	4.67065e-05	136640695-136640715:136638800-136638820	136640695-136640715:136639319-136639339	chr6:136638673-136640695:-
5517	PPP2R2D	Alt3Prime	140	1570	162	1636	206	1943	625	1233	580	1288	674	1347	-2.31025	1.4008e-05	133604168-133604188:133607588-133607608	133604168-133604188:133607461-133607481	chr10:133604188-133607639:+
6374	MLL	Alt3Prime	97	9	119	25	115	30	732	20	693	13	692	12	-3.05339	0.00356406	117844749-117844769:117850103-117850123	117844749-117844769:117847586-117847606	chr11:117844769-117850240:+
6174	DKFZp313H139	Alt3Prime	23810	169	25004	128	29252	167	122905	89	149987	91	112611	91	-3.0635	7.56162e-05	33052671-33052691:33053196-33053216	33052671-33052691:33053014-33053034	chr6:33052691-33053325:+

## Sheet: Alt5Prime
event_id	gene_symbol	event_type	short_isoform(MCF10A)	long_isoform(MCF10A)	short_isoform(MCF10A)	long_isoform(MCF10A)	short_isoform(MCF10A)	long_isoform(MCF10A)	short_isoform(MCF7)	long_isoform(MCF7)	short_isoform(MCF7)	long_isoform(MCF7)	short_isoform(MCF7)	long_isoform(MCF7)	log2FC(10A/7)	T test	short_probepair	long_probepair	event_position
5442	GRHL2	Alt5Prime	723	19	799	21	938	14	1721	508	1730	437	1873	534	3.66996	0.00019697	102574173-102574193:102624644-102624664	102574233-102574253:102624644-102624664	chr8:102574161-102624644:+
5268	RG9MTD3	Alt5Prime	974	18	1025	30	1259	36	91	24	83	9	93	25	2.98575	0.00347812	37753730-37753750:37758072-37758092	37753842-37753862:37758072-37758092	chr9:37753625-37758072:+
6068	MEN1	Alt5Prime	52	1293	83	1474	46	1594	11	1356	8	1345	6	1536	2.81256	0.0024368	64332043-64332063:64331708-64331728	64331938-64331958:64331708-64331728	chr11:64331728-64332147:-
5789	SSFA2	Alt5Prime	3167	164	3486	139	4062	156	1610	444	1593	424	1822	439	2.60036	6.10025e-05	182489379-182489399:182491569-182491589	182489957-182489977:182491569-182491589	chr2:182488187-182491569:+
5134	PCNT	Alt5Prime	1998	65	2061	123	2299	102	619	136	648	147	709	163	2.35184	0.000750337	46676300-46676320:46680244-46680264	46676537-46676557:46680244-46680264	chr21:46675870-46680244:+
5560	POLR2F	Alt5Prime	26629	33	28979	39	32936	57	9346	59	9884	65	9799	49	2.05614	0.000414723	36682775-36682795:36685298-36685318	36682834-36682854:36685298-36685318	chr22:36682725-36685298:+
3581	ANXA2	Alt5Prime	1334	60	1496	64	1701	71	111	30	143	21	171	23	2.0182	0.0031637	58477433-58477453:58465557-58465577	58477361-58477381:58465557-58465577	chr15:58465577-58477477:-
1006	HNRNPU	Alt5Prime	16335	311	19553	406	23522	529	8273	577	8121	556	8444	591	1.7441	1.5481e-05	243093598-243093618:243092635-243092655	243093541-243093561:243092635-243092655	chr1:243092655-243094450:-
3180	USP8	Alt5Prime	77	564	74	606	85	686	230	5191	227	5215	201	5318	1.60822	5.36877e-05	48503983-48504003:48518497-48518517	48504123-48504143:48518497-48518517	chr15:48503870-48518497:+
6496	UBA5	Alt5Prime	733	30	762	25	872	34	208	20	175	22	227	21	1.47226	0.000967014	133862212-133862232:133867356-133867376	133862562-133862582:133867356-133867376	chr3:133861835-133867356:+
5528	MRPL42	Alt5Prime	110	99	109	96	127	98	16	31	16	40	18	45	1.43575	0.000521764	92388392-92388412:92394860-92394880	92388477-92388497:92394860-92394880	chr12:92388392-92394860:+
5151	NUB1	Alt5Prime	40	191	54	230	55	229	22	330	28	294	36	298	1.31483	0.00686871	150702200-150702220:150703866-150703886	150702242-150702262:150703866-150703886	chr7:150702115-150703866:+
1032	CNBP	Alt5Prime	19086	1177	19128	1371	21591	1490	9523	1518	9369	1576	9712	1560	1.27322	5.22556e-05	130373187-130373207:130373051-130373071	130373166-130373186:130373051-130373071	chr3:130373071-130373304:-
3704	PRC1	Alt5Prime	205	65	206	59	262	71	396	227	422	245	340	227	1.05818	0.000397454	89313757-89313777:89311416-89311436	89313680-89313700:89311416-89311436	chr15:89311436-89313857:-
5214	WHSC1L1	Alt5Prime	804	760	913	687	967	911	1561	709	1665	677	1674	743	-1.0104	0.00106413	38258174-38258194:38256336-38256356	38258141-38258161:38256336-38256356	chr8:38256356-38258258:-
1220	NUP98	Alt5Prime	1219	241	1254	242	1413	276	862	84	806	75	941	83	-1.07333	1.49364e-05	3738344-3738364:3731194-3731214	3738293-3738313:3731194-3731214	chr11:3731214-3738432:-
5302	PLEKHB2	Alt5Prime	173	80	172	68	218	73	164	37	194	31	204	34	-1.11631	0.00566951	131607014-131607034:131614209-131614229	131607038-131607058:131614209-131614229	chr2:131606944-131614209:+
6630	TFRC	Alt5Prime	4628	10	4548	12	5456	12	5357	7	5546	5	5833	6	-1.12375	0.00347841	197293310-197293330:197288370-197288390	197293098-197293118:197288370-197288390	chr3:197288390-197293358:-
6595	NFIB	Alt5Prime	761	495	783	534	969	615	204	57	166	47	233	68	-1.20272	4.61544e-06	14106206-14106226:14103060-14103080	14106179-14106199:14103060-14103080	chr9:14103080-14106345:-
1437	BCL2L1	Alt5Prime	231	437	257	427	243	503	274	190	276	223	300	220	-1.32836	0.000292962	29773307-29773327:29717530-29717550	29773118-29773138:29717530-29717550	chr20:29717550-29773812:-
5925	ITPR1	Alt5Prime	304	49	375	63	378	54	318	17	325	23	328	21	-1.33245	0.000636939	4691885-4691905:4693297-4693317	4691912-4691932:4693297-4693317	chr3:4691751-4693297:+
2016	RAD50	Alt5Prime	31	16713	49	18945	43	21162	31	4586	25	4290	22	5143	-1.37051	0.00475169	131939434-131939454:131942907-131942927	131939499-131939519:131942907-131942927	chr5:131939367-131942907:+
1156	SMARCB1	Alt5Prime	4319	5300	4629	5665	5235	6642	3719	1696	3761	1629	3890	1897	-1.43535	1.04657e-05	22464034-22464054:22465745-22465765	22464061-22464081:22465745-22465765	chr22:22463942-22465745:+
5950	KLC1	Alt5Prime	210	3839	241	4205	218	4805	352	2380	367	2360	370	2641	-1.50056	0.000178307	103215588-103215608:103221075-103221095	103215615-103215635:103221075-103221095	chr14:103215473-103221075:+
5556	SNX25	Alt5Prime	147	6292	127	6750	131	7804	225	3074	164	2743	197	3248	-1.72293	0.000515983	186490841-186490861:186497526-186497546	186490887-186490907:186497526-186497546	chr4:186490742-186497526:+
6638	CLEC16A	Alt5Prime	222	875	234	852	276	1004	273	293	304	311	291	297	-1.84727	2.11384e-06	11004595-11004615:11021550-11021570	11004643-11004663:11021550-11021570	chr16:11004431-11021550:+
6466	AKAP9	Alt5Prime	65	4651	57	4852	74	5612	295	6364	283	5870	327	6730	-1.8828	1.62252e-05	91537412-91537432:91538154-91538174	91537436-91537456:91538154-91538174	chr7:91537279-91538154:+
6066	UGCGL1	Alt5Prime	650	79	623	133	760	101	570	26	453	16	559	21	-1.94406	0.00213003	128565406-128565426:128571472-128571492	128565620-128565640:128571472-128571492	chr2:128565251-128571472:+
6020	TSEN2	Alt5Prime	38	402	33	454	34	486	35	90	31	74	42	113	-2.32565	8.94664e-05	12501107-12501127:12506282-12506302	12501359-12501379:12506282-12506302	chr3:12501009-12506282:+
5611	BCL7A	Alt5Prime	157	58	157	47	192	56	157	15	194	11	175	7	-2.40593	0.00320448	120977195-120977215:120981380-120981400	120977258-120977278:120981380-120981400	chr12:120977093-120981380:+
5726	TACC1	Alt5Prime	1011	1308	1019	1348	1330	1729	1891	362	2041	393	2150	437	-2.73805	7.75421e-08	38803943-38803963:38807799-38807819	38804030-38804050:38807799-38807819	chr8:38803842-38807799:+
5914	DKFZp586H021	Alt5Prime	28	422	23	474	22	593	102	259	85	213	84	279	-2.87663	0.000479874	21134148-21134168:21143172-21143192	21134202-21134222:21143172-21143192	chr20:21134129-21143172:+
6036	KIAA1164	Alt5Prime	43	2132	44	2027	61	2670	104	520	113	488	94	580	-3.18384	3.60189e-05	56889757-56889777:56901207-56901227	56889859-56889879:56901207-56901227	chr15:56889720-56901207:+
5580	RFC5	Alt5Prime	41	39	42	29	37	38	453	33	328	29	430	41	-3.36706	8.86784e-05	116939983-116940003:116941259-116941279	116940221-116940241:116941259-116941279	chr12:116939877-116941259:+
1492	SAT1	Alt5Prime	55297	3627	61967	4148	69334	4151	93997	226	107940	194	95618	301	-4.74603	3.77325e-05	23711901-23711921:23713365-23713385	23712421-23712441:23713365-23713385	chrX:23711837-23713365:+

## Sheet: AltStart
event_id	gene_symbol	event_type	short_isoform(MCF10A)	long_isoform(MCF10A)	short_isoform(MCF10A)	long_isoform(MCF10A)	short_isoform(MCF10A)	long_isoform(MCF10A)	short_isoform(MCF7)	long_isoform(MCF7)	short_isoform(MCF7)	long_isoform(MCF7)	short_isoform(MCF7)	long_isoform(MCF7)	log2FC(10A/7)	T test	short_probepair	long_probepair	event_position
2955	LTBP4	AltStart	172	12	178	9	188	9	11	33	15	29	9	28	5.56842	3.67525e-05	45799363-45799383:45802780-45802800	45797903-45797923:45802780-45802800	chr19:45794980-45802780:+
18	ABL1	AltStart	20	290	31	285	23	348	6	500	10	505	6	510	2.49015	0.00178124	132700713-132700733:132719271-132719291	132579643-132579663:132719271-132719291	chr9:132579088-132719271:+
[truncated: 9 more rows]

## Sheet: MulSkip
event_id	gene_symbol	event_type	short_isoform(MCF10A)	long_isoform(MCF10A)	short_isoform(MCF10A)	long_isoform(MCF10A)	short_isoform(MCF10A)	long_isoform(MCF10A)	short_isoform(MCF7)	long_isoform(MCF7)	short_isoform(MCF7)	long_isoform(MCF7)	short_isoform(MCF7)	long_isoform(MCF7)	log2FC(10A/7)	T test	short_probepair	long_probepair	event_position
[truncated: 14 more rows]

[truncated: 3 more sheets: TwoMulx, AltEnd, Alt5_Cassette]
