# Supplementary material for: Global Alternative Splicing Defects in Human Breast Cancer Cells
Source: Cancers (Basel). 2021 Jun 20;13(12):3071. doi: 10.3390/cancers13123071 (PMC8235023; doi:10.3390/cancers13123071)
Supplement: Supplementary file 1 [file cancers-13-03071-s001.zip › Supplementary Table 3.xlsx]

## Sheet: protein coding
event_id	gene_symbol	event_type	Ensembl ID	classification
3344	MARK3	MulSkip	ENSG00000075413	protein_coding
3329	DIAPH1	Cassette	ENSG00000131504	protein_coding
1405	LMO7	Cassette	ENSG00000136153	protein_coding
3608	MARK3	Cassette	ENSG00000075413	protein_coding
6361	ZNF638	Cassette	ENSG00000075292	protein_coding
1051	DST	Cassette	ENSG00000151914	protein_coding
492	PACSIN2	Cassette	ENSG00000100266	protein_coding
1415	SR140	Cassette	ENSG00000163714	protein_coding
266	MYO9A	Cassette	ENSG00000066933	protein_coding
1402	C1orf63	Cassette	ENSG00000117616	protein_coding
3584	KIAA1565	Cassette	ENSG00000100503	protein_coding
736	FGFR1OP2	Cassette	ENSG00000111790	protein_coding
1487	RBM5	Cassette	ENSG00000003756	protein_coding
3601	RBM5	Cassette	ENSG00000003756	protein_coding
2055	GTPBP10	Cassette	ENSG00000105793	protein_coding
2718	UMPS	Cassette	ENSG00000114491	protein_coding
2403	FNBP1	Cassette	ENSG00000187239	protein_coding
407	UTRN	Cassette	ENSG00000152818	protein_coding
1233	INF2	Cassette	ENSG00000203485	protein_coding
2843	EIF4G1	Cassette	ENSG00000114867	protein_coding
5582	NUP35	Cassette	ENSG00000163002	protein_coding
3474	ITGA6	Cassette	ENSG00000091409	protein_coding
662	MTMR10	Cassette	ENSG00000166912	protein_coding
1492	SAT1	Alt5Prime	ENSG00000130066	protein_coding
59	PPP5C	Cassette	ENSG00000011485	protein_coding
3645	FNBP1	Cassette	ENSG00000187239	protein_coding
1039	YBX1	Cassette	ENSG00000065978	protein_coding
3386	YBX1	Cassette	ENSG00000065978	protein_coding
825	NAE1	Cassette	ENSG00000159593	protein_coding
480	EIF4G1	MulSkip	ENSG00000114867	protein_coding
3333	KIF21A	Cassette	ENSG00000139116	protein_coding
6231	PCM1	Cassette	ENSG00000078674	protein_coding
1858	ST7	Cassette	ENSG00000004866	protein_coding
3204	BCOR	Cassette	ENSG00000183337	protein_coding
864	DIAPH2	Cassette	ENSG00000147202	protein_coding
6703	RREB1	Cassette	ENSG00000124782	protein_coding
2697	ATP2B4	Cassette	ENSG00000058668	protein_coding
2331	SLMAP	Cassette	ENSG00000163681	protein_coding
2069	ARNT	Cassette	ENSG00000143437	protein_coding
2589	EPB41L1	Cassette	ENSG00000088367	protein_coding
601	PUF60	Cassette	ENSG00000179950	protein_coding
2182	AGTPBP1	Cassette	ENSG00000135049	protein_coding
2871	SETD3	Cassette	ENSG00000183576	protein_coding
1571	SYNE2	Cassette	ENSG00000054654	protein_coding
958	TACC1	Cassette	ENSG00000147526	protein_coding
2912	NUPL1	Cassette	ENSG00000139496	protein_coding
1695	TJP2	MulSkip	ENSG00000119139	protein_coding
6504	FGFR1OP	Cassette	ENSG00000213066	protein_coding
537	KIAA1164	Cassette	ENSG00000128923	protein_coding
1878	MPRIP	Cassette	ENSG00000133030	protein_coding
929	NDEL1	Cassette	ENSG00000166579	protein_coding
3444	ZNF280D	Cassette	ENSG00000137871	protein_coding
1467	SNAPIN	Cassette	ENSG00000143553	protein_coding
1466	ZNF821	Cassette	ENSG00000102984	protein_coding
6276	DDX3X	Cassette	ENSG00000215301	protein_coding
3238	RSRC2	Cassette	ENSG00000111011	protein_coding
1638	APBB2	Cassette	ENSG00000163697	protein_coding
595	GPBP1	Cassette	ENSG00000062194	protein_coding
2266	ANKRD12	Cassette	ENSG00000101745	protein_coding
6201	SLC7A6	Cassette	ENSG00000103064	protein_coding
5659	RNF34	Cassette	ENSG00000170633	protein_coding
1483	LRRFIP2	Cassette	ENSG00000093167	protein_coding
1011	GAPVD1	Cassette	ENSG00000165219	protein_coding
2864	GOLIM4	Cassette	ENSG00000173905	protein_coding
6774	ZNF673	Cassette	ENSG00000147121	protein_coding
6177	CYLD	Cassette	ENSG00000083799	protein_coding
1998	ZNF507	Cassette	ENSG00000168813	protein_coding
1331	ATP5C1	Cassette	ENSG00000165629	protein_coding
442	GAB1	Cassette	ENSG00000109458	protein_coding
1956	FOXM1	Cassette	ENSG00000111206	protein_coding
2554	TCP1	Cassette	ENSG00000120438	protein_coding
2065	CAST	Cassette	ENSG00000153113	protein_coding
5871	ARHGEF10	Cassette	ENSG00000104728	protein_coding
1968	SUV420H1	Cassette	ENSG00000110066	protein_coding
2262	RAB11FIP3	Cassette	ENSG00000090565	protein_coding
5580	RFC5	Alt5Prime	ENSG00000111445	protein_coding
1782	LSM14B	Cassette	ENSG00000149657	protein_coding
263	GOLPH3L	Cassette	ENSG00000143457	protein_coding
1122	GOLGB1	Cassette	ENSG00000173230	protein_coding
5988	QTRTD1	Cassette	ENSG00000151576	protein_coding
3665	SNRNP70	Cassette	ENSG00000104852	protein_coding
5163	GTPBP10	Cassette	ENSG00000105793	protein_coding
6524	SETD5	Cassette	ENSG00000168137	protein_coding
6563	MUC1	Cassette	ENSG00000185499	protein_coding
1678	FUBP3	Cassette	ENSG00000107164	protein_coding
3462	RPGR	Cassette	ENSG00000156313	protein_coding
6700	GOLGA4	Cassette	ENSG00000144674	protein_coding
1726	DDX42	Cassette	ENSG00000198231	protein_coding
241	EWSR1	MulSkip	ENSG00000182944	protein_coding
203	H2AFY	Cassette	ENSG00000113648	protein_coding
2930	HIPK3	Cassette	ENSG00000110422	protein_coding
6036	KIAA1164	Alt5Prime	ENSG00000128923	protein_coding
2278	PAPD4	Cassette	ENSG00000164329	protein_coding
6769	OSBPL9	Cassette	ENSG00000117859	protein_coding
2442	CSNK1G3	Cassette	ENSG00000151292	protein_coding
3118	GK	Cassette	ENSG00000198814	protein_coding
2164	AKAP9	Cassette	ENSG00000127914	protein_coding
915	CSNK1D	Cassette	ENSG00000141551	protein_coding
3047	ARHGAP12	Cassette	ENSG00000165322	protein_coding
1249	HISPPD1	Cassette	ENSG00000145725	protein_coding
2526	PDK1	Cassette	ENSG00000152256	protein_coding
120	SHC1	Cassette	ENSG00000160691	protein_coding
831	PSAT1	Cassette	ENSG00000135069	protein_coding
1197	NEK1	Cassette	ENSG00000137601	protein_coding
1280	PUM1	Cassette	ENSG00000134644	protein_coding
1185	BCAS3	Cassette	ENSG00000141376	protein_coding
3624	POLDIP3	Cassette	ENSG00000100227	protein_coding
6374	MLL	Alt3Prime	ENSG00000118058	protein_coding
3646	FIP1L1	Cassette	ENSG00000145216	protein_coding
1814	ATXN2	Cassette	ENSG00000204842	protein_coding
2430	NARF	Cassette	ENSG00000141562	protein_coding
1962	EPB49	Cassette	ENSG00000158856	protein_coding
6226	SFT2D2	Cassette	ENSG00000213064	protein_coding
3563	ACADM	Cassette	ENSG00000117054	protein_coding
2092	RNF19A	AltStart	ENSG00000034677	protein_coding
1747	NDUFV3	Cassette	ENSG00000160194	protein_coding
1028	MALT1	Cassette	ENSG00000172175	protein_coding
2857	ARHGAP17	Cassette	ENSG00000140750	protein_coding
1783	BANP	Cassette	ENSG00000172530	protein_coding
6742	UBE2K	Cassette	ENSG00000078140	protein_coding
1567	NCOR1	Cassette	ENSG00000141027	protein_coding
2899	TIAL1	Cassette	ENSG00000151923	protein_coding
3505	SMPD4	Cassette	ENSG00000136699	protein_coding
777	PUM2	Cassette	ENSG00000055917	protein_coding
93	CEP57	Cassette	ENSG00000166037	protein_coding
295	KIF13A	Cassette	ENSG00000137177	protein_coding
1991	TMEM62	Cassette	ENSG00000137842	protein_coding
6209	INSIG1	Cassette	ENSG00000186480	protein_coding
3371	SLC19A2	Cassette	ENSG00000117479	protein_coding
2085	NF1	Cassette	ENSG00000196712	protein_coding
1085	GOLGB1	Cassette	ENSG00000173230	protein_coding
2441	HSPH1	Cassette	ENSG00000120694	protein_coding
1302	FKBP5	Cassette	ENSG00000096060	protein_coding
1031	PTPN13	Cassette	ENSG00000163629	protein_coding
3603	SENP6	Cassette	ENSG00000112701	protein_coding
1346	SMN2	Cassette	ENSG00000205571	protein_coding
3045	PPHLN1	Cassette	ENSG00000134283	protein_coding
377	ECT2	Cassette	ENSG00000114346	protein_coding
3345	NUP98	Cassette	ENSG00000110713	protein_coding
5726	TACC1	Alt5Prime	ENSG00000147526	protein_coding
3310	TNIK	Cassette	ENSG00000154310	protein_coding
1096	POLB	Cassette	ENSG00000070501	protein_coding
3441	CHEK2	Cassette	ENSG00000183765	protein_coding
5972	KIAA0946	Cassette	ENSG00000186908	protein_coding
574	GOLGA2	Cassette	ENSG00000167110	protein_coding
3508	GPR126	Cassette	ENSG00000112414	protein_coding
1596	CASP8	Cassette	ENSG00000064012	protein_coding
752	TIA1	Cassette	ENSG00000116001	protein_coding
586	SNRK	Cassette	ENSG00000163788	protein_coding
6	E2F6	Cassette	ENSG00000169016	protein_coding
5735	SMC2	Cassette	ENSG00000136824	protein_coding
2660	BM009	Cassette	ENSG00000153310	protein_coding
5587	DMTF1	Cassette	ENSG00000135164	protein_coding
3223	GIT1	Cassette	ENSG00000108262	protein_coding
6228	NHLRC3	Cassette	ENSG00000188811	protein_coding
2925	DNAJC8	Cassette	ENSG00000126698	protein_coding
6523	XRN2	Cassette	ENSG00000088930	protein_coding
5507	TANK	Cassette	ENSG00000136560	protein_coding
2621	FBXL4	Cassette	ENSG00000112234	protein_coding
6052	Nbla10143	Cassette	ENSG00000119969	protein_coding
6067	WDR20	Cassette	ENSG00000140153	protein_coding
388	BNIP2	Cassette	ENSG00000140299	protein_coding
3104	KIF13B	Cassette	ENSG00000197892	protein_coding
1393	HNRNPH1	Cassette	ENSG00000169045	protein_coding
6416	NARG1L	Cassette	ENSG00000172766	protein_coding
2424	LRRFIP2	Cassette	ENSG00000093167	protein_coding
383	ATP2A1	Cassette	ENSG00000196296	protein_coding
5557	PRDM2	Cassette	ENSG00000116731	protein_coding
3227	NQO1	Cassette	ENSG00000181019	protein_coding
5385	C19orf2	Cassette	ENSG00000105176	protein_coding
1128	PBRM1	Cassette	ENSG00000163939	protein_coding
1266	DPP8	Cassette	ENSG00000074603	protein_coding
5868	C20orf72	Cassette	ENSG00000125871	protein_coding
5707	LARP4	Cassette	ENSG00000161813	protein_coding
644	ZDHHC20	Cassette	ENSG00000180776	protein_coding
2484	MAPKAP1	Cassette	ENSG00000119487	protein_coding
341	TBC1D13	Cassette	ENSG00000107021	protein_coding
5664	STARD3NL	Cassette	ENSG00000010270	protein_coding
5611	BCL7A	Alt5Prime	ENSG00000110987	protein_coding
3041	UCHL5	Cassette	ENSG00000116750	protein_coding
5796	HELLS	Cassette	ENSG00000119969	protein_coding
3026	RIF1	Cassette	ENSG00000080345	protein_coding
6367	MRPL22	Cassette	ENSG00000082515	protein_coding
3020	TXNDC11	Cassette	ENSG00000153066	protein_coding
6050	C1orf112	Cassette	ENSG00000000460	protein_coding
6901	RWDD3	Cassette	ENSG00000122481	protein_coding
5856	TMEM87B	Cassette	ENSG00000153214	protein_coding
412	SH3BP1	Cassette	ENSG00000100092	protein_coding
325	TIAM1	Cassette	ENSG00000156299	protein_coding
3514	KLHDC10	Cassette	ENSG00000128607	protein_coding
1065	EIF4A2	Cassette	ENSG00000156976	protein_coding
981	TRIM33	Cassette	ENSG00000197323	protein_coding
6111	VAPA	Cassette	ENSG00000101558	protein_coding
6020	TSEN2	Alt5Prime	ENSG00000154743	protein_coding
2195	MBTD1	Cassette	ENSG00000011258	protein_coding
5517	PPP2R2D	Alt3Prime	ENSG00000175470	protein_coding
3650	ZC3H18	Cassette	ENSG00000158545	protein_coding
1753	RNF115	Cassette	ENSG00000265491	protein_coding
373	ZRANB2	Cassette	ENSG00000132485	protein_coding
473	FOXRED1	Cassette	ENSG00000110074	protein_coding
1386	AF10	Cassette	ENSG00000078403	protein_coding
5803	BLZF1	Cassette	ENSG00000117475	protein_coding
6053	PFKM	Cassette	ENSG00000152556	protein_coding
1214	PLOD2	Cassette	ENSG00000152952	protein_coding
3060	SEC31A	Cassette	ENSG00000138674	protein_coding
3475	CCDC88A	Cassette	ENSG00000115355	protein_coding
2376	SAP30BP	Cassette	ENSG00000161526	protein_coding
2468	TCF20	Cassette	ENSG00000100207	protein_coding
896	S100PBP	Cassette	ENSG00000116497	protein_coding
5308	RAB9A	Cassette	ENSG00000123595	protein_coding
404	CSPP1	Cassette	ENSG00000104218	protein_coding
1358	PTDSS2	Cassette	ENSG00000174915	protein_coding
1027	FUBP3	Cassette	ENSG00000107164	protein_coding
2314	PHF21A	Cassette	ENSG00000135365	protein_coding
5686	DHX35	Cassette	ENSG00000101452	protein_coding
6407	MYB	Cassette	ENSG00000118513	protein_coding
1766	NUMB	Cassette	ENSG00000133961	protein_coding
6588	TOP1	Cassette	ENSG00000198900	protein_coding
2398	DHX33	Cassette	ENSG00000005100	protein_coding
6013	MARK3	Cassette	ENSG00000075413	protein_coding
1045	CDK5RAP2	Cassette	ENSG00000136861	protein_coding
575	RXRB	Cassette	ENSG00000204231	protein_coding
162	ANGEL2	Cassette	ENSG00000174606	protein_coding
5921	KLHL7	Cassette	ENSG00000122550	protein_coding
1741	TEAD1	Cassette	ENSG00000187079	protein_coding
2079	DNAJC1	Cassette	ENSG00000136770	protein_coding
975	BCLAF1	Alt3Prime	ENSG00000029363	protein_coding
60	ZNF138	Cassette	ENSG00000197008	protein_coding
6089	LRRC28	Cassette	ENSG00000168904	protein_coding
3525	DPF2	Cassette	ENSG00000133884	protein_coding
3166	MIER1	Cassette	ENSG00000198160	protein_coding
152	PLEKHM2	Cassette	ENSG00000116786	protein_coding
5738	GPBP1	Cassette	ENSG00000062194	protein_coding
1451	EYA3	Cassette	ENSG00000158161	protein_coding
1435	SKP2	AltEnd	ENSG00000145604	protein_coding
3494	CCM2	Cassette	ENSG00000136280	protein_coding
2344	RBM5	Cassette	ENSG00000003756	protein_coding
5414	WNT2B	Cassette	ENSG00000134245	protein_coding
2673	PISD	Cassette	ENSG00000241878	protein_coding
369	BRE	TwoMulx	ENSG00000158019	protein_coding
2201	AZI2	Cassette	ENSG00000163512	protein_coding
2063	SFRS7	Cassette	ENSG00000115875	protein_coding
1029	SRPK1	Cassette	ENSG00000096063	protein_coding
5446	C11orf30	Cassette	ENSG00000158636	protein_coding
6275	YPEL5	Cassette	ENSG00000119801	protein_coding
1938	PDK1	Cassette	ENSG00000152256	protein_coding
6761	HHAT	Cassette	ENSG00000054392	protein_coding
2756	DDX42	Cassette	ENSG00000198231	protein_coding
6559	ABI2	Cassette	ENSG00000138443	protein_coding
943	ATXN2	Cassette	ENSG00000204842	protein_coding
160	AMBRA1	Cassette	ENSG00000110497	protein_coding
2700	C11orf30	Cassette	ENSG00000158636	protein_coding
5809	IL6ST	Cassette	ENSG00000134352	protein_coding
6795	CPEB2	Cassette	ENSG00000137449	protein_coding
413	YY1AP1	Cassette	ENSG00000163374	protein_coding
1502	RHOT1	Cassette	ENSG00000126858	protein_coding
6898	SC4MOL	Cassette	ENSG00000052802	protein_coding
416	ENAH	Cassette	ENSG00000154380	protein_coding
1107	MYNN	Cassette	ENSG00000085274	protein_coding
2027	EIF4G3	Cassette	ENSG00000075151	protein_coding
6346	XPC	Cassette	ENSG00000154767	protein_coding
2522	CSNK1A1	Cassette	ENSG00000113712	protein_coding
6032	GCC2	Cassette	ENSG00000135968	protein_coding
6066	UGCGL1	Alt5Prime	ENSG00000136731	protein_coding
2297	UTX	Cassette	ENSG00000147050	protein_coding
2960	GSK3B	Cassette	ENSG00000082701	protein_coding
2806	RAD17	Cassette	ENSG00000152942	protein_coding
6425	Chk2	Cassette	ENSG00000183765	protein_coding
2165	PAM	Cassette	ENSG00000145730	protein_coding
6824	MYO6	Cassette	ENSG00000196586	protein_coding
5688	pp12616	Cassette	ENSG00000152348	protein_coding
2294	DCUN1D5	Cassette	ENSG00000137692	protein_coding
582	CPEB4	Cassette	ENSG00000113742	protein_coding
1477	TRAF3	Cassette	ENSG00000131323	protein_coding
5175	CDCA2	Cassette	ENSG00000184661	protein_coding
6466	AKAP9	Alt5Prime	ENSG00000127914	protein_coding
5775	MLF1	Cassette	ENSG00000178053	protein_coding
1098	PSMG4	Cassette	ENSG00000180822	protein_coding
5278	VAP-B	Cassette	ENSG00000124164	protein_coding
2710	RHBDD2	Cassette	ENSG00000005486	protein_coding
1108	TXNDC11	Cassette	ENSG00000153066	protein_coding
6745	ZFYVE27	Cassette	ENSG00000155256	protein_coding
1665	AFF4	Cassette	ENSG00000072364	protein_coding
6031	KLRAQ1	Alt3Prime	ENSG00000162869	protein_coding
6638	CLEC16A	Alt5Prime	ENSG00000038532	protein_coding
876	EIF4H	Cassette	ENSG00000106682	protein_coding
493	SPIRE1	Cassette	ENSG00000134278	protein_coding
477	ARID4B	Cassette	ENSG00000054267	protein_coding
6551	EPS8L1	Cassette	ENSG00000131037	protein_coding
1873	FAM76A	Cassette	ENSG00000009780	protein_coding
2786	SLC35D2	Cassette	ENSG00000130958	protein_coding
2	TPP2	Cassette	ENSG00000134900	protein_coding
1060	PI4KB	Cassette	ENSG00000143393	protein_coding
5370	KLHL24	Cassette	ENSG00000114796	protein_coding
1362	NF2	Cassette	ENSG00000186575	protein_coding
3189	NF2	Cassette	ENSG00000186575	protein_coding
215	MADD	Cassette	ENSG00000110514	protein_coding
1636	SMAD2	Cassette	ENSG00000175387	protein_coding
145	CAMK2G	Cassette	ENSG00000148660	protein_coding
766	CAMK2G	Cassette	ENSG00000148660	protein_coding
2573	TYMS	Cassette	ENSG00000176890	protein_coding
2548	PICALM	Cassette	ENSG00000073921	protein_coding
923	PXDN	Cassette	ENSG00000130508	protein_coding
1171	FBXL20	Cassette	ENSG00000108306	protein_coding
5510	TAF1B	Cassette	ENSG00000115750	protein_coding
3	BTBD10	Cassette	ENSG00000148925	protein_coding
3107	MAP4	Cassette	ENSG00000047849	protein_coding
158	ARHGEF10	Cassette	ENSG00000104728	protein_coding
5556	SNX25	Alt5Prime	ENSG00000109762	protein_coding
471	EXOSC1	Cassette	ENSG00000171311	protein_coding
631	SETD8	Cassette	ENSG00000183955	protein_coding
5227	TYW1	Cassette	ENSG00000198874	protein_coding
2449	FMR1	Cassette	ENSG00000102081	protein_coding
1767	CD97	MulSkip	ENSG00000123146	protein_coding
5824	FNDC3A	Cassette	ENSG00000102531	protein_coding
285	PHKB	Cassette	ENSG00000102893	protein_coding
2030	PCBP2	Cassette	ENSG00000197111	protein_coding
3293	FBXW11	Cassette	ENSG00000072803	protein_coding
1008	DLG1	Cassette	ENSG00000075711	protein_coding
1606	NASP	Cassette	ENSG00000132780	protein_coding
6391	VEZT	Cassette	ENSG00000028203	protein_coding
6183	RNF13	Cassette	ENSG00000082996	protein_coding
1314	DAZAP1	Cassette	ENSG00000071626	protein_coding
6478	ZNF131	Cassette	ENSG00000172262	protein_coding
5185	ZC3H14	Cassette	ENSG00000100722	protein_coding
1612	VPS26	Cassette	ENSG00000122958	protein_coding
1745	RHOC	Cassette	ENSG00000155366	protein_coding
6674	SS18L1	Cassette	ENSG00000184402	protein_coding
2488	NCOR1	Cassette	ENSG00000141027	protein_coding
509	BAZ1A	Cassette	ENSG00000198604	protein_coding
3024	MAPT	Cassette	ENSG00000186868	protein_coding
6035	DKFZp434N2030	Cassette	ENSG00000133641	protein_coding
2084	ASCC2	Cassette	ENSG00000100325	protein_coding
3069	NFIB	Cassette	ENSG00000147862	protein_coding
2870	MYOF	Cassette	ENSG00000138119	protein_coding
1742	NUP98	Cassette	ENSG00000110713	protein_coding
2514	TPM3	Cassette	ENSG00000143549	protein_coding
389	TSC2	Cassette	ENSG00000103197	protein_coding
5928	HAUS2	Cassette	ENSG00000137814	protein_coding
6686	CCNT2	Cassette	ENSG00000082258	protein_coding
113	FNBP4	Cassette	ENSG00000109920	protein_coding
1789	CEP110	Cassette	ENSG00000119397	protein_coding
1034	SNX14	Cassette	ENSG00000135317	protein_coding
6344	ATM	Cassette	ENSG00000149311	protein_coding
1472	HSF2	Cassette	ENSG00000025156	protein_coding
1018	ARHGAP12	Cassette	ENSG00000165322	protein_coding
6281	MDM2	Cassette	ENSG00000135679	protein_coding
708	CDC16	Cassette	ENSG00000130177	protein_coding
3516	DENND1A	Cassette	ENSG00000119522	protein_coding
6767	TEAD1	Cassette	ENSG00000187079	protein_coding
6006	TTLL5	Cassette	ENSG00000119685	protein_coding
3347	MDM1	Cassette	ENSG00000111554	protein_coding
5950	KLC1	Alt5Prime	ENSG00000126214	protein_coding
6485	OCLN	Cassette	ENSG00000197822	protein_coding
5161	CSPP1	Cassette	ENSG00000104218	protein_coding
3022	PRDM2	Cassette	ENSG00000116731	protein_coding
293	HNRNPK	AltStart	ENSG00000165119	protein_coding
6236	FBXO36	Cassette	ENSG00000153832	protein_coding
2666	IVNS1ABP	Cassette	ENSG00000116679	protein_coding
3210	MTA3	Cassette	ENSG00000057935	protein_coding
5869	C14orf179	Cassette	ENSG00000119650	protein_coding
201	TIAL1	Cassette	ENSG00000151923	protein_coding
3256	TRA2A	Cassette	ENSG00000164548	protein_coding
6415	EPB41	Cassette	ENSG00000159023	protein_coding
5378	ING3	Cassette	ENSG00000071243	protein_coding
6831	CRELD2	Cassette	ENSG00000184164	protein_coding
577	RBM14	Cassette	ENSG00000239306	protein_coding
1156	SMARCB1	Alt5Prime	ENSG00000099956	protein_coding
3023	XRCC6	Cassette	ENSG00000196419	protein_coding
6000	RIPK2	Cassette	ENSG00000104312	protein_coding
2173	TRA2A	Cassette	ENSG00000164548	protein_coding
5743	PPP4R2	Cassette	ENSG00000163605	protein_coding
2655	TPD52L2	Cassette	ENSG00000101150	protein_coding
2515	NUMA1	Cassette	ENSG00000137497	protein_coding
3083	PXN	Cassette	ENSG00000089159	protein_coding
6590	PIP5K1A	Cassette	ENSG00000143398	protein_coding
5826	C5orf32	Cassette	ENSG00000120306	protein_coding
2230	OPA1	Cassette	ENSG00000198836	protein_coding
1589	PPFIBP1	Cassette	ENSG00000110841	protein_coding
6876	SETDB2	Cassette	ENSG00000136169	protein_coding
367	CHURC1	Cassette	ENSG00000258289	protein_coding
5205	CLUAP1	Cassette	ENSG00000103351	protein_coding
2118	ASAP1	Cassette	ENSG00000153317	protein_coding
6810	NMT1	Cassette	ENSG00000136448	protein_coding
3287	NGLY1	Cassette	ENSG00000151092	protein_coding
2301	DIAPH3	Cassette	ENSG00000139734	protein_coding
353	SUMO1	Cassette	ENSG00000116030	protein_coding
2016	RAD50	Alt5Prime	ENSG00000113522	protein_coding
3324	LAS1L	Cassette	ENSG00000001497	protein_coding
5599	FIP1L1	Cassette	ENSG00000145216	protein_coding
3330	eps15R	Cassette	ENSG00000127527	protein_coding
947	TIAL1	Alt3Prime	ENSG00000151923	protein_coding
5621	CCDC144A	Cassette	ENSG00000170160	protein_coding
1422	OXR1	Cassette	ENSG00000164830	protein_coding
5925	ITPR1	Alt5Prime	ENSG00000150995	protein_coding
248	MTA1	Cassette	ENSG00000182979	protein_coding
3557	CD97	Cassette	ENSG00000123146	protein_coding
1437	BCL2L1	Alt5Prime	ENSG00000171552	protein_coding
278	HISPPD2A	Cassette	ENSG00000168781	protein_coding
1969	CAMK2G	Cassette	ENSG00000148660	protein_coding
1640	CTNND1	Cassette	ENSG00000198561	protein_coding
2947	CTBP1	Cassette	ENSG00000159692	protein_coding
760	LRRFIP1	Cassette	ENSG00000124831	protein_coding
3537	RALY	Cassette	ENSG00000125970	protein_coding
432	DNM1L	Cassette	ENSG00000087470	protein_coding
560	ARHGEF12	Cassette	ENSG00000196914	protein_coding
1041	CLK1	Cassette	ENSG00000013441	protein_coding
1895	LCORL	Cassette	ENSG00000178177	protein_coding
2400	MAP2K3	AltStart	ENSG00000034152	protein_coding
32	TRIP4	Cassette	ENSG00000103671	protein_coding
472	EP400	Cassette	ENSG00000183495	protein_coding
5406	METT5D1	Cassette	ENSG00000169519	protein_coding
1009	RABEP1	Cassette	ENSG00000029725	protein_coding
540	BAZ2B	Cassette	ENSG00000123636	protein_coding
2009	BBX	Cassette	ENSG00000114439	protein_coding
6184	LYPLAL1	Alt3Prime	ENSG00000143353	protein_coding
6786	SUV39H2	Cassette	ENSG00000152455	protein_coding
2110	PCM1	Cassette	ENSG00000078674	protein_coding
1359	MRPS11	Cassette	ENSG00000181991	protein_coding
1835	ERC1	Cassette	ENSG00000082805	protein_coding
2649	ZFAND3	Cassette	ENSG00000156639	protein_coding
1586	TCF7L2	Cassette	ENSG00000148737	protein_coding
2715	PDGFC	Cassette	ENSG00000145431	protein_coding
2508	TJP1	Cassette	ENSG00000104067	protein_coding
3027	CHKA	Cassette	ENSG00000110721	protein_coding
795	FOXN3	Cassette	ENSG00000053254	protein_coding
2659	FOXN3	Cassette	ENSG00000053254	protein_coding
5852	C20orf7	Alt3Prime	ENSG00000101247	protein_coding
3661	RAB6A	Cassette	ENSG00000175582	protein_coding
2984	NEO1	Cassette	ENSG00000067141	protein_coding
6731	MELK	Cassette	ENSG00000165304	protein_coding
6595	NFIB	Alt5Prime	ENSG00000147862	protein_coding
3684	SPNS1	Cassette	ENSG00000169682	protein_coding
3360	EIF2A	Cassette	ENSG00000144895	protein_coding
6851	KTN1	Cassette	ENSG00000126777	protein_coding
3316	SMAD3	AltStart	ENSG00000166949	protein_coding
6591	PGAP2	Cassette	ENSG00000148985	protein_coding
6163	TCTN1	Cassette	ENSG00000204852	protein_coding
2646	PBX3	Cassette	ENSG00000167081	protein_coding
1253	MYO5A	Cassette	ENSG00000197535	protein_coding
346	C6orf168	Cassette	ENSG00000146267	protein_coding
1684	ARFIP2	Cassette	ENSG00000132254	protein_coding
3719	MAP3K7	Cassette	ENSG00000135341	protein_coding
2179	SMAD9	Cassette	ENSG00000120693	protein_coding
3694	GUF1	Cassette	ENSG00000151806	protein_coding
1335	ANKRD17	Cassette	ENSG00000132466	protein_coding
613	TGDS	Cassette	ENSG00000088451	protein_coding
250	BRMS1	Alt3Prime	ENSG00000174744	protein_coding
6180	CDKAL1	Cassette	ENSG00000145996	protein_coding
6907	TSC1	Cassette	ENSG00000165699	protein_coding
6110	ARRDC1	Cassette	ENSG00000197070	protein_coding
2590	THRB	Cassette	ENSG00000151090	protein_coding
200	APP	MulSkip	ENSG00000142192	protein_coding
6273	SLC35A3	Cassette	ENSG00000117620	protein_coding
506	TRPC1	Cassette	ENSG00000144935	protein_coding
6630	TFRC	Alt5Prime	ENSG00000072274	protein_coding
6003	CRKRS	Alt3Prime	ENSG00000167258	protein_coding
3188	USP47	Cassette	ENSG00000170242	protein_coding
5302	PLEKHB2	Alt5Prime	ENSG00000115762	protein_coding
1506	PRC1	Cassette	ENSG00000198901	protein_coding
5782	SLC25A14	Cassette	ENSG00000102078	protein_coding
3655	SEZ6L2	Cassette	ENSG00000174938	protein_coding
6349	ZNF138	Cassette	ENSG00000197008	protein_coding
6746	OGT	Alt3Prime	ENSG00000147162	protein_coding
1605	CCDC66	Cassette	ENSG00000180376	protein_coding
1438	OSBPL9	Cassette	ENSG00000117859	protein_coding
5270	CCT7	Cassette	ENSG00000135624	protein_coding
5779	GTPBP3	Alt3Prime	ENSG00000130299	protein_coding
6499	ARV1	Cassette	ENSG00000173409	protein_coding
1220	NUP98	Alt5Prime	ENSG00000110713	protein_coding
2270	USPL1	Cassette	ENSG00000132952	protein_coding
2868	ATRX	Cassette	ENSG00000085224	protein_coding
2114	LSM5	AltStart	ENSG00000106355	protein_coding
5133	PILRB	Alt3Prime	ENSG00000121716	protein_coding
3000	SPATA7	Cassette	ENSG00000042317	protein_coding
235	KTN1	Cassette	ENSG00000126777	protein_coding
3519	CAMTA2	Cassette	ENSG00000108509	protein_coding
1534	GTF2I	Cassette	ENSG00000263001	protein_coding
1296	ACLY	Cassette	ENSG00000131473	protein_coding
2435	BAIAP2	Cassette	ENSG00000175866	protein_coding
2935	KIF23	Cassette	ENSG00000137807	protein_coding
6771	CUX1	Cassette	ENSG00000257923	protein_coding
2407	PBRM1	Cassette	ENSG00000163939	protein_coding
6813	PKN2	Cassette	ENSG00000065243	protein_coding
6684	IQCK	Cassette	ENSG00000174628	protein_coding
269	ADD1	Cassette	ENSG00000087274	protein_coding
2704	ZDHHC13	Cassette	ENSG00000177054	protein_coding
5214	WHSC1L1	Alt5Prime	ENSG00000147548	protein_coding
642	PCGF2	Cassette	ENSG00000277258	protein_coding
6566	TACC2	Cassette	ENSG00000138162	protein_coding
873	SLC3A2	Cassette	ENSG00000168003	protein_coding
2363	ADD3	Cassette	ENSG00000148700	protein_coding
2495	MAP3K7	Cassette	ENSG00000135341	protein_coding
2955	LTBP4	AltStart	ENSG00000090006	protein_coding
92	KIF1B	AltEnd	ENSG00000054523	protein_coding
1251	MBNL2	Cassette	ENSG00000139793	protein_coding
6539	SLC25A26	Cassette	ENSG00000144741	protein_coding
2948	SFRS3	Cassette	ENSG00000112081	protein_coding
2564	MARK2	Cassette	ENSG00000072518	protein_coding
2804	PIP5K1A	Cassette	ENSG00000143398	protein_coding
6447	PEX26	Cassette	ENSG00000215193	protein_coding
1884	MBNL2	Cassette	ENSG00000139793	protein_coding
329	HNRNPD	Cassette	ENSG00000138668	protein_coding
3038	RBM27	Cassette	ENSG00000091009	protein_coding
1827	CD46	Alt3Prime	ENSG00000117335	protein_coding
1223	PUM1	Cassette	ENSG00000134644	protein_coding
2908	TPM2	TwoMulx	ENSG00000198467	protein_coding
1120	PBRM1	Cassette	ENSG00000163939	protein_coding
1057	DDX46	Cassette	ENSG00000145833	protein_coding
1933	STX2	Cassette	ENSG00000111450	protein_coding
1901	MAX	Cassette	ENSG00000125952	protein_coding
3067	KIF13A	Cassette	ENSG00000137177	protein_coding
3367	VPS39	Cassette	ENSG00000166887	protein_coding
5979	ENDOV	Cassette	ENSG00000173818	protein_coding
6263	SRRM2	Cassette	ENSG00000167978	protein_coding
6842	DCUN1D4	Cassette	ENSG00000109184	protein_coding
5442	GRHL2	Alt5Prime	ENSG00000083307	protein_coding
2058	SMG7	Cassette	ENSG00000116698	protein_coding
3564	FGFR1	Cassette	ENSG00000077782	protein_coding
3201	OSBPL8	Cassette	ENSG00000091039	protein_coding
2486	SLK	Cassette	ENSG00000065613	protein_coding
5780	NDUFA3	Cassette	ENSG00000170906	protein_coding
823	TBRG4	MulSkip	ENSG00000136270	protein_coding
187	BPTF	Cassette	ENSG00000171634	protein_coding
2265	POMT1	Cassette	ENSG00000130714	protein_coding
1949	PLAUR	AltEnd	ENSG00000011422	protein_coding
6726	ZNF273	Cassette	ENSG00000198039	protein_coding
5497	CLTCL1	Cassette	ENSG00000070371	protein_coding
1707	MBNL2	Cassette	ENSG00000139793	protein_coding
6659	PILRB	Alt3Prime	ENSG00000121716	protein_coding
1523	CPSF6	Cassette	ENSG00000111605	protein_coding
1349	EPB41	Cassette	ENSG00000159023	protein_coding
3689	CLMN	Cassette	ENSG00000165959	protein_coding
6605	ERCC2	Cassette	ENSG00000104884	protein_coding
136	DIS3	Cassette	ENSG00000083520	protein_coding
833	CD47	MulSkip	ENSG00000196776	protein_coding
6442	SRRM2	Cassette	ENSG00000167978	protein_coding
3350	EIF5	Cassette	ENSG00000100664	protein_coding
5862	PFKM	Cassette	ENSG00000152556	protein_coding
3551	HRAS	Cassette	ENSG00000174775	protein_coding
2694	RBM10	Cassette	ENSG00000182872	protein_coding
5269	C11orf54	Cassette	ENSG00000182919	protein_coding
2811	PKP4	Cassette	ENSG00000144283	protein_coding
592	ACIN1	Cassette	ENSG00000100813	protein_coding
1536	HDAC7	Cassette	ENSG00000061273	protein_coding
5320	ddb2	Cassette	ENSG00000134574	protein_coding
3549	RBM3	Cassette	ENSG00000102317	protein_coding
218	CCNT1	Cassette	ENSG00000129315	protein_coding
1817	ATP2B4	Cassette	ENSG00000058668	protein_coding
6582	NEDD1	Cassette	ENSG00000139350	protein_coding
6409	ZMYM4	Cassette	ENSG00000146463	protein_coding
696	PHF8	Cassette	ENSG00000172943	protein_coding
5179	PIGT	Cassette	ENSG00000124155	protein_coding
2553	MBNL1	Cassette	ENSG00000152601	protein_coding
6068	MEN1	Alt5Prime	ENSG00000133895	protein_coding
2249	NR2C2AP	Cassette	ENSG00000184162	protein_coding
6198	ECT2	Cassette	ENSG00000114346	protein_coding
1354	ABR	Cassette	ENSG00000159842	protein_coding
3687	MUC1	Cassette	ENSG00000185499	protein_coding
6046	ZNF138	Cassette	ENSG00000197008	protein_coding
3555	CD55	Cassette	ENSG00000196352	protein_coding
5512	MYNN	Alt3Prime	ENSG00000085274	protein_coding
2949	PIF1	Cassette	ENSG00000140451	protein_coding
957	ABCC1	Cassette	ENSG00000103222	protein_coding
5789	SSFA2	Alt5Prime	ENSG00000138434	protein_coding
356	RHOT1	Cassette	ENSG00000126858	protein_coding
5239	PGAP2	Alt3Prime	ENSG00000148985	protein_coding
3155	HUWE1	Cassette	ENSG00000086758	protein_coding
1007	PWWP2A	Cassette	ENSG00000170234	protein_coding
6548	EXOSC2	Cassette	ENSG00000130713	protein_coding
18	ABL1	AltStart	ENSG00000097007	protein_coding
5397	MTHFD2	Cassette	ENSG00000065911	protein_coding
2686	SEC24B	Cassette	ENSG00000138802	protein_coding
1981	EPB41	Cassette	ENSG00000159023	protein_coding
1213	BAX	Cassette	ENSG00000087088	protein_coding
2552	RPLP0	Cassette	ENSG00000089157	protein_coding
1979	SEC31A	Cassette	ENSG00000138674	protein_coding
6176	RUSC1	Cassette	ENSG00000160753	protein_coding
6479	BTBD3	Cassette	ENSG00000132640	protein_coding
3507	CCDC55	Cassette	ENSG00000126653	protein_coding
5427	NEDD4L	Cassette	ENSG00000049759	protein_coding
5376	RNF121	Cassette	ENSG00000137522	protein_coding
6197	MPP5	Alt3Prime	ENSG00000072415	protein_coding
5134	PCNT	Alt5Prime	ENSG00000160299	protein_coding
579	UBP1	Cassette	ENSG00000153560	protein_coding
5331	RPS24	Cassette	ENSG00000138326	protein_coding
778	CAMTA1	Cassette	ENSG00000171735	protein_coding
1533	PDLIM7	Cassette	ENSG00000196923	protein_coding
1845	PTPRF	Cassette	ENSG00000142949	protein_coding
2289	NAB2	Cassette	ENSG00000166886	protein_coding
5294	PLEKHA8	Cassette	ENSG00000106086	protein_coding
2830	TIMM8B	Cassette	ENSG00000150779	protein_coding
5314	ARIH2	Cassette	ENSG00000177479	protein_coding
2723	SS18	Cassette	ENSG00000141380	protein_coding
3074	AP2S1	Cassette	ENSG00000042753	protein_coding
2978	PRPF38B	Cassette	ENSG00000134186	protein_coding
2151	ARFGAP1	Cassette	ENSG00000101199	protein_coding
6737	ELP2	Cassette	ENSG00000134759	protein_coding
1356	R3HDM2	Cassette	ENSG00000179912	protein_coding
2477	STRADA	Cassette	ENSG00000266173	protein_coding
1634	ZDHHC20	Cassette	ENSG00000180776	protein_coding
2437	GPR137	Cassette	ENSG00000173264	protein_coding
3605	TAF1	Cassette	ENSG00000147133	protein_coding
3606	PVRL4	Cassette	ENSG00000143217	protein_coding
1181	DNAJC7	Cassette	ENSG00000168259	protein_coding
2000	ACIN1	Cassette	ENSG00000100813	protein_coding
1478	USP8	Cassette	ENSG00000138592	protein_coding
1226	PUM1	Cassette	ENSG00000134644	protein_coding
5874	MTMR1	Cassette	ENSG00000063601	protein_coding
5560	POLR2F	Alt5Prime	ENSG00000100142	protein_coding
843	EHBP1	Cassette	ENSG00000115504	protein_coding
2433	ZBTB7B	Cassette	ENSG00000160685	protein_coding
3581	ANXA2	Alt5Prime	ENSG00000182718	protein_coding
1849	IPO9	Cassette	ENSG00000198700	protein_coding
2820	SMARCA4	Cassette	ENSG00000127616	protein_coding
3359	PRKDC	Cassette	ENSG00000253729	protein_coding
6567	ASXL1	Cassette	ENSG00000171456	protein_coding
2388	PDGFA	Cassette	ENSG00000197461	protein_coding
182	FKBP14	Cassette	ENSG00000106080	protein_coding
6084	HSD17B4	Cassette	ENSG00000133835	protein_coding
3600	WBSCR22	Cassette	ENSG00000071462	protein_coding
2599	DMPK	Cassette	ENSG00000104936	protein_coding
1690	POMT1	MulSkip	ENSG00000130714	protein_coding
5381	MSH2	Cassette	ENSG00000095002	protein_coding
6604	UBAP1	Cassette	ENSG00000165006	protein_coding
1189	EFNA1	Cassette	ENSG00000169242	protein_coding
6788	BCL6	Cassette	ENSG00000113916	protein_coding
1780	DCLRE1B	Cassette	ENSG00000118655	protein_coding
1074	BCLAF1	Cassette	ENSG00000029363	protein_coding
3280	ILF3	Cassette	ENSG00000129351	protein_coding
43	PARP6	Cassette	ENSG00000137817	protein_coding
3097	NQO1	Cassette	ENSG00000181019	protein_coding
6432	EPN2	Cassette	ENSG00000072134	protein_coding
2940	ITGB5	Cassette	ENSG00000082781	protein_coding
5842	BLVRA	Cassette	ENSG00000106605	protein_coding
6532	JMJD7-PLA2G4B	Cassette	ENSG00000168970	protein_coding
3636	RPS6KB1	Cassette	ENSG00000108443	protein_coding
1655	MINK1	Alt3Prime	ENSG00000141503	protein_coding
2926	MYH10	Cassette	ENSG00000133026	protein_coding
3191	PTPN18	Cassette	ENSG00000072135	protein_coding
6400	G6PC3	Cassette	ENSG00000141349	protein_coding
1414	ODZ3	Cassette	ENSG00000218336	protein_coding
5725	FBXO22	Cassette	ENSG00000167196	protein_coding
3705	OS9	Cassette	ENSG00000135506	protein_coding
5359	TERF1	Cassette	ENSG00000147601	protein_coding
1006	HNRNPU	Alt5Prime	ENSG00000153187	protein_coding
5777	RANBP17	Cassette	ENSG00000204764	protein_coding
1381	DNAJC5	Cassette	ENSG00000101152	protein_coding
6893	ZBTB1	Cassette	ENSG00000126804	protein_coding
5885	FUBP3	Cassette	ENSG00000107164	protein_coding
427	CTNNB1	Alt3Prime	ENSG00000168036	protein_coding
2384	C14orf101	Cassette	ENSG00000070269	protein_coding
6860	ASS1	Cassette	ENSG00000130707	protein_coding
6498	PLD3	Cassette	ENSG00000105223	protein_coding
3248	APC	AltStart	ENSG00000134982	protein_coding
5860	KLC1	Cassette	ENSG00000126214	protein_coding
2421	PABPC4	Cassette	ENSG00000090621	protein_coding
1654	WARS	Cassette	ENSG00000140105	protein_coding
6114	VPS37A	Cassette	ENSG00000155975	protein_coding
3363	RPP38	Cassette	ENSG00000152464	protein_coding
3559	HNRNPF	AltStart	ENSG00000169813	protein_coding
6390	RPS18	Cassette	ENSG00000231500	protein_coding
6895	CHEK2	Alt3Prime	ENSG00000183765	protein_coding
3130	DYNC1I2	Cassette	ENSG00000077380	protein_coding
5145	ARL13B	Cassette	ENSG00000169379	protein_coding
6156	CCND3	Cassette	ENSG00000112576	protein_coding
3180	USP8	Alt5Prime	ENSG00000138592	protein_coding
6058	TMEM14B	Cassette	ENSG00000137210	protein_coding
72	APP	Cassette	ENSG00000142192	protein_coding
2260	USP14	Cassette	ENSG00000101557	protein_coding
6693	RABGAP1L	Cassette	ENSG00000152061	protein_coding
5417	CALU	TwoMulx	ENSG00000128595	protein_coding
2352	ERCC2	AltEnd	ENSG00000104884	protein_coding
3554	DENND1A	Cassette	ENSG00000119522	protein_coding
874	VHL	Cassette	ENSG00000134086	protein_coding
450	DPY19L4	Cassette	ENSG00000156162	protein_coding
5999	PRKRIP1	Cassette	ENSG00000128563	protein_coding
3379	FAM98C	Cassette	ENSG00000130244	protein_coding
1664	SLC25A26	Cassette	ENSG00000144741	protein_coding
3492	PPP3CA	Cassette	ENSG00000138814	protein_coding
6496	UBA5	Alt5Prime	ENSG00000081307	protein_coding
129	BAX	Cassette	ENSG00000087088	protein_coding
1497	BNIP2	Cassette	ENSG00000140299	protein_coding
1652	MAPK3	Cassette	ENSG00000102882	protein_coding
1788	GTF2I	Cassette	ENSG00000263001	protein_coding
3008	TRPC4AP	Cassette	ENSG00000100991	protein_coding
2787	PRKAG1	Alt3Prime	ENSG00000181929	protein_coding
1518	LEPR	AltEnd	ENSG00000116678	protein_coding
3399	CPNE1	Cassette	ENSG00000214078	protein_coding
5528	MRPL42	Alt5Prime	ENSG00000198015	protein_coding
6462	AKT2	Cassette	ENSG00000105221	protein_coding
551	U2AF1	Cassette	ENSG00000160201	protein_coding
1847	U2AF1	TwoMulx	ENSG00000160201	protein_coding
619	SNRPA1	Cassette	ENSG00000131876	protein_coding
1649	GIPC1	Cassette	ENSG00000123159	protein_coding
1276	PTK7	Alt5_Cassette	ENSG00000112655	protein_coding
6087	CDS2	Cassette	ENSG00000101290	protein_coding
832	KIAA0427	Cassette	ENSG00000134030	protein_coding
6662	MAP2K3	Cassette	ENSG00000034152	protein_coding
6855	SMARCD1	Cassette	ENSG00000066117	protein_coding
2577	BPTF	Cassette	ENSG00000171634	protein_coding
1728	MTMR14	Cassette	ENSG00000163719	protein_coding
2470	SDR39U1	Cassette	ENSG00000100445	protein_coding
6239	TSEN15	Cassette	ENSG00000198860	protein_coding
28	TAF1	Alt3Prime	ENSG00000147133	protein_coding
184	L3MBTL3	Cassette	ENSG00000198945	protein_coding
6389	NUDT7	Cassette	ENSG00000140876	protein_coding
5805	CNOT6	Cassette	ENSG00000113300	protein_coding
6149	NFKBIB	Alt3Prime	ENSG00000104825	protein_coding
5151	NUB1	Alt5Prime	ENSG00000013374	protein_coding
2963	MDM2	MulSkip	ENSG00000135679	protein_coding
1459	ZBTB20	Cassette	ENSG00000181722	protein_coding
5770	RGNEF	Cassette	ENSG00000214944	protein_coding
790	R3HDM2	Cassette	ENSG00000179912	protein_coding
254	BNIP1	Cassette	ENSG00000113734	protein_coding
6405	C10orf104	Cassette	ENSG00000166295	protein_coding
382	C11orf80	Cassette	ENSG00000173715	protein_coding
1367	C11orf80	Cassette	ENSG00000173715	protein_coding
6641	GNPAT	Cassette	ENSG00000116906	protein_coding
1926	TCERG1	Cassette	ENSG00000113649	protein_coding
5623	ZNF687	Cassette	ENSG00000143373	protein_coding
5392	XPR1	Cassette	ENSG00000143324	protein_coding
1392	PATZ1	AltEnd	ENSG00000100105	protein_coding
1032	CNBP	Alt5Prime	ENSG00000169714	protein_coding
1809	MUC1	MulSkip	ENSG00000185499	protein_coding
3073	ADAM15	MulSkip	ENSG00000143537	protein_coding
1257	MPHOSPH9	Cassette	ENSG00000051825	protein_coding
5460	C1orf142	Cassette	ENSG00000143740	protein_coding
2034	HNRNPUL1	AltStart	ENSG00000105323	protein_coding
6384	RAD51C	Cassette	ENSG00000108384	protein_coding
3176	ADAR	Alt3Prime	ENSG00000160710	protein_coding
107	FBXW11	Cassette	ENSG00000072803	protein_coding
6229	AKT2	Cassette	ENSG00000105221	protein_coding
3213	NUMB	Cassette	ENSG00000133961	protein_coding
2177	SLTM	Cassette	ENSG00000137776	protein_coding
25	EZH2	Cassette	ENSG00000106462	protein_coding
157	HISPPD1	Cassette	ENSG00000145725	protein_coding
265	JMJD6	Cassette	ENSG00000070495	protein_coding
1921	MAZ	Cassette	ENSG00000103495	protein_coding
1885	ABCC1	Cassette	ENSG00000103222	protein_coding
6284	ANKHD1	Cassette	ENSG00000131503	protein_coding
141	FUBP1	Cassette	ENSG00000162613	protein_coding
3688	BTRC	Cassette	ENSG00000166167	protein_coding
2042	SLMAP	Cassette	ENSG00000163681	protein_coding
6493	TBC1D25	Cassette	ENSG00000068354	protein_coding
1908	THRB	TwoMulx	ENSG00000151090	protein_coding
6345	MYST4	Cassette	ENSG00000156650	protein_coding
2717	C7orf44	Cassette	ENSG00000106603	protein_coding
3577	C7orf44	Cassette	ENSG00000106603	protein_coding
1528	TPD52L1	Cassette	ENSG00000111907	protein_coding
1428	RBM41	Cassette	ENSG00000089682	protein_coding
2319	CCNL1	Cassette	ENSG00000163660	protein_coding
1821	ACOX1	Cassette	ENSG00000161533	protein_coding
23	FMNL2	Cassette	ENSG00000157827	protein_coding
1200	MBD1	Cassette	ENSG00000141644	protein_coding
2834	PYCARD	Cassette	ENSG00000103490	protein_coding
2543	GIPC1	Cassette	ENSG00000123159	protein_coding
996	SIN3A	AltStart	ENSG00000169375	protein_coding
3294	CHEK2	Cassette	ENSG00000183765	protein_coding
3207	RALY	Cassette	ENSG00000125970	protein_coding
6556	SPECC1L	Cassette	ENSG00000100014	protein_coding
5815	Pex14	Cassette	ENSG00000142655	protein_coding
6266	CASP8	Alt3Prime	ENSG00000064012	protein_coding
313	SPINT2	Cassette	ENSG00000167642	protein_coding
523	ADAM15	MulSkip	ENSG00000143537	protein_coding
6675	EEFSEC	Cassette	ENSG00000132394	protein_coding
3404	SYT7	Cassette	ENSG00000011347	protein_coding
2919	OCEL1	Cassette	ENSG00000099330	protein_coding
6868	RSRC1	Cassette	ENSG00000174891	protein_coding
5913	CDADC1	Cassette	ENSG00000102543	protein_coding
3011	MBNL2	Cassette	ENSG00000139793	protein_coding
2840	CLTB	Cassette	ENSG00000175416	protein_coding
150	YAP1	Cassette	ENSG00000137693	protein_coding
5604	CCNY	Cassette	ENSG00000108100	protein_coding
3423	TPK1	Cassette	ENSG00000196511	protein_coding
5940	TBC1D22A	Cassette	ENSG00000054611	protein_coding
2328	SFRS2	Cassette	ENSG00000161547	protein_coding
785	CHTF8	Cassette	ENSG00000168802	protein_coding
2793	CHTF8	Cassette	ENSG00000168802	protein_coding
6587	PRUNE	Cassette	ENSG00000143363	protein_coding
2467	SF1	Cassette	ENSG00000168066	protein_coding
3704	PRC1	Alt5Prime	ENSG00000198901	protein_coding
5602	XPA	Cassette	ENSG00000136936	protein_coding
1658	FAM76B	Cassette	ENSG00000077458	protein_coding
1001	EP400	Cassette	ENSG00000183495	protein_coding
5668	MAST2	Cassette	ENSG00000086015	protein_coding
1645	MFN2	Cassette	ENSG00000116688	protein_coding
115	SEMA3F	Cassette	ENSG00000001617	protein_coding

## Sheet: pseudogene
event_id	gene_symbol	event_type	Ensembl ID	classification
679	BAT2D1	Cassette	ENSG00000216777	processed_pseudogene

## Sheet: lncRNA
event_id	gene_symbol	event_type	Ensembl ID	classification
6807	CASC2	Cassette	ENSG00000177640	lncRNA
5184	NBR2	Cassette	ENSG00000198496	lncRNA
1879	AK057553	Cassette	ENSG00000242086	lncRNA
5643	NCRNA00188	Cassette	ENSG00000175061	lncRNA
