# Supplementary material for: Global Alternative Splicing Defects in Human Breast Cancer Cells
Source: Cancers (Basel). 2021 Jun 20;13(12):3071. doi: 10.3390/cancers13123071 (PMC8235023; doi:10.3390/cancers13123071)
Supplement: Supplementary file 1 [file cancers-13-03071-s001.zip › Supplementary Table 4.xlsx]

## Sheet: Up (log2FC>1)
Term	P-value	Adjusted P-value	Combined Score	Genes
positive regulation of protein serine/threonine kinase activity (GO:0071902)	1.94917e-06	0.00379698	90.0565	CCND3;CCNT1;CCNY;ATP2B4;PDGFA;CCNL1;TPD52L1;MAP3K7;HRAS;FGFR1;EZH2
mRNA processing (GO:0006397)	7.83501e-06	0.00647574	47.3622	SRRM2;CPSF6;DDX46;HNRNPU;U2AF1;TBRG4;HNRNPUL1;RSRC1;HNRNPF;ERCC2;HNRNPD;RBM41;POLR2F;SNRPA1;RALY;SF1
stress-activated protein kinase signaling cascade (GO:0031098)	1.10923e-05	0.00647574	97.3164	MAP2K3;SLK;FBXW11;STRADA;MINK1;BTRC;MAP3K7;MAPK3
cellular response to DNA damage stimulus (GO:0006974)	1.32972e-05	0.00647574	41.174	YAP1;PRKDC;ZBTB1;XPA;DDB2;PYCARD;ENDOV;RAD51C;MSH2;BCL6;APC;CHEK2;ABL1;BAX;MEN1;MAPK3;TAF1
regulation of protein metabolic process (GO:0051246)	3.09745e-05	0.0120677	92.1259	APP;CHEK2;BTBD3;PLAUR;LTBP4;MDM2;NEDD4L
gene expression (GO:0010467)	6.60947e-05	0.0147162	29.6466	WARS;THRB;PABPC4;RPLP0;HNRNPU;U2AF1;SMG7;RBM3;MRPL42;FUBP3;HNRNPUL1;RPS18;HNRNPF;HNRNPD;POLR2F;RPS24;BPTF;NFKBIB
positive regulation of protein kinase activity (GO:0045860)	6.93883e-05	0.0147162	43.4696	MAP2K3;EFNA1;SLK;STRADA;NAB2;MINK1;PRKAG1;BAX;ECT2;MARK2;EZH2
regulation of transcription from RNA polymerase II promoter (GO:0006357)	6.94906e-05	0.0147162	19.4412	YAP1;APP;TCERG1;SMARCD1;THRB;CCNT1;PRKDC;MAX;ZBTB1;HNRNPU;NEDD4L;UBP1;PPP3CA;MUC1;ZMYM4;SIN3A;CAMTA1;VHL;CCNL1;HRAS;MEN1;GTF2I;BPTF;MAPK3;SS18;MBD1;CNBP;ATP2B4;ELP2;GRHL2;SMARCA4;EFNA1;ASXL1;FUBP3;SLTM;BCL6;ERCC2;MDM2;CTNNB1;PFKM;EZH2;TAF1
RNA splicing, via transesterification reactions with bulged adenosine as nucleophile (GO:0000377)	7.26555e-05	0.0147162	37.0467	SRRM2;DDX46;HNRNPU;U2AF1;HNRNPUL1;RSRC1;HNRNPF;HNRNPD;RBM41;POLR2F;SNRPA1;RALY;SF1
ubiquitin-dependent protein catabolic process (GO:0006511)	7.55454e-05	0.0147162	31.3163	FBXW11;HUWE1;NEDD4L;VPS37A;FBXO22;TRPC4AP;NUB1;OS9;APC;BTBD3;ARIH2;MDM2;UBAP1;CTNNB1;BTRC;TAF1
negative regulation of transferase activity (GO:0051348)	8.31769e-05	0.0147299	123.194	PIF1;ABL1;HNRNPU;TERF1;MEN1
positive regulation of transcription, DNA-templated (GO:0045893)	0.000105011	0.0170468	19.6955	YAP1;APP;SMARCD1;THRB;CCNT1;PRKDC;HNRNPU;PHF8;PPP3CA;BCLAF1;SIN3A;CHEK2;CAMTA1;VHL;BTRC;CCNL1;HRAS;MEN1;BPTF;MAPK3;MAP2K3;SS18;FBXW11;CNBP;GRHL2;SMARCA4;ASXL1;ILF3;FUBP3;ERCC2;HNRNPD;CTNNB1;PFKM;TAF1
G2/M transition of mitotic cell cycle (GO:0000086)	0.000137242	0.017551	45.25	DYNC1I2;NEDD1;CCNY;FBXW11;CHEK2;MBD1;BTRC;PCNT;TPD52L1
positive regulation of gene expression (GO:0010628)	0.000140865	0.017551	21.02	YAP1;APP;PRKAG1;PHF8;RBM3;CHEK2;POLR2F;VHL;BTRC;ZBTB7B;BPTF;MAPK3;MAP2K3;SS18;WARS;FBXW11;CNBP;SMARCA4;ILF3;FUBP3;RPS6KB1;FUBP1;ERCC2;HNRNPD;CTNNB1;CD46
cell cycle G2/M phase transition (GO:0044839)	0.000145767	0.017551	44.5603	DYNC1I2;NEDD1;CCNY;FBXW11;CHEK2;MBD1;BTRC;PCNT;TPD52L1
mitotic cell cycle phase transition (GO:0044772)	0.00015681	0.017551	33.4517	DYNC1I2;NEDD1;CCNY;RPS6KB1;FBXW11;MAX;CHEK2;MBD1;BTRC;PCNT;TPD52L1;PHF8
transcription from RNA polymerase II promoter (GO:0006366)	0.000178937	0.017551	23.6533	YAP1;TCERG1;PBRM1;THRB;CCNT1;MAX;MBD1;MAZ;ZBTB1;ELP2;U2AF1;FUBP1;ERCC2;POLR2F;BAX;ZBTB7B;NR2C2AP;GTF2I;TAF1
DNA damage induced protein phosphorylation (GO:0006975)	0.000185808	0.017551	336.065	CHEK2;ABL1;MAPK3
negative regulation of telomerase activity (GO:0051974)	0.000185808	0.017551	336.065	PIF1;TERF1;MEN1
RNA processing (GO:0006396)	0.000192742	0.017551	34.3143	RBM3;MBNL1;CPSF6;HNRNPUL1;RSRC1;HNRNPF;PABPC4;HNRNPD;HNRNPU;SNRPA1;U2AF1
mRNA splicing, via spliceosome (GO:0000398)	0.000198214	0.017551	29.7656	SRRM2;DDX46;HNRNPU;U2AF1;HNRNPUL1;RSRC1;HNRNPF;HNRNPD;RBM41;POLR2F;SNRPA1;RALY;SF1
regulation of protein phosphorylation (GO:0001932)	0.000198214	0.017551	29.7656	APP;WARS;PRKDC;PLAUR;PDGFA;EFNA1;CCND3;AKT2;ABL1;ECT2;HRAS;MEN1;MAPK3
negative regulation of gene expression (GO:0010629)	0.000219196	0.018565	20.9893	APP;FBXW11;DIS3;MBD1;UBP1;PEX14;SMARCA4;BCLAF1;ILF3;BCL6;SIN3A;CPNE1;MDM2;CTNNB1;VHL;BTRC;PATZ1;CD46;HRAS;EZH2;MEN1;TAF1
positive regulation of cell cycle (GO:0045787)	0.000256118	0.0207882	50.8181	APP;CCND3;CCNT1;CCNY;RPS6KB1;MDM2;CCNL1
modification-dependent protein catabolic process (GO:0019941)	0.000319701	0.0240727	36.2666	NUB1;OS9;MDM2;ARIH2;NEDD4L;BTRC;FBXO22;TRPC4AP;TAF1
negative regulation of transcription, DNA-templated (GO:0045892)	0.000321299	0.0240727	18.008	TCERG1;MAX;NAB2;ZBTB1;HNRNPU;NEDD4L;UBP1;BCLAF1;MUC1;SIN3A;VHL;BTRC;PATZ1;MEN1;BPTF;FBXW11;MBD1;CNBP;PEX14;SMARCA4;EFNA1;ILF3;BCL6;MDM2;CTNNB1;EZH2
protein phosphorylation (GO:0006468)	0.00034633	0.0240905	21.2755	APP;DMPK;CCNT1;PRKDC;MAST2;MINK1;PRKAG1;ILF3;SLK;RPS6KB1;CHEK2;AKT2;ABL1;MAP3K7;MARK2;FGFR1;MAPK3;TAF1
stress-activated MAPK cascade (GO:0051403)	0.000359305	0.0240905	55.8159	MAP2K3;FBXW11;MINK1;BTRC;MAP3K7;MAPK3
regulation of DNA-templated transcription, initiation (GO:2000142)	0.000389229	0.0240905	219.362	BCLAF1;CTNNB1;TAF1
regulation of proteolysis (GO:0030162)	0.000392107	0.0240905	54.2299	CASP8;FBXW11;BTBD3;PLAUR;LTBP4;BTRC
signal transduction involved in mitotic G1 DNA damage checkpoint (GO:0072431)	0.000392107	0.0240905	54.2299	MUC1;CNOT6;PRKDC;CHEK2;MDM2;BAX
positive regulation of protein complex assembly (GO:0031334)	0.000395737	0.0240905	44.5645	BCLAF1;WARS;ERCC2;XPA;BAX;CTNNB1;DDB2
regulation of telomerase activity (GO:0051972)	0.000427599	0.0252413	68.6908	PIF1;TERF1;GRHL2;MAPK3;MEN1
DNA repair (GO:0006281)	0.000509514	0.0291921	23.8377	DCLRE1B;PRKDC;XPA;ZBTB1;HUWE1;DDB2;ENDOV;RAD51C;MSH2;CHEK2;ERCC2;ABL1;MEN1
regulation of cyclin-dependent protein serine/threonine kinase activity (GO:0000079)	0.000547359	0.0304644	48.509	CCND3;CCNT1;CCNY;APC;CCNL1;MEN1
DNA-templated transcription, initiation (GO:0006352)	0.000592272	0.0311812	27.9384	YAP1;THRB;MAZ;ERCC2;POLR2F;BAX;GTF2I;NR2C2AP;MAPK3;TAF1
positive regulation of cyclin-dependent protein kinase activity (GO:1904031)	0.000608257	0.0311812	87.9957	CCND3;CCNT1;CCNY;CCNL1
response to gamma radiation (GO:0010332)	0.000608257	0.0311812	87.9957	YAP1;MDM2;HRAS;MEN1
protein complex assembly (GO:0006461)	0.000670544	0.0334928	27.0072	SEC24B;CASP8;APC;BAX;CTNNB1;STX2;PFKM;MEN1;SEC31A;SMARCA4
regulation of catabolic process (GO:0009894)	0.000697603	0.0337688	157.92	CHEK2;MDM2;NEDD4L
RNA metabolic process (GO:0016070)	0.000727323	0.0337688	26.409	RBM3;HNRNPUL1;DDX46;DIS3;HNRNPF;PABPC4;HNRNPD;HNRNPU;POLR2F;TBRG4
cellular protein modification process (GO:0006464)	0.000728074	0.0337688	14.6232	APP;PIGT;CCNT1;PRKDC;MAST2;POMT1;PRKAG1;FBXO22;PPP3CA;NUB1;CHEK2;AKT2;ABL1;VHL;BTRC;MARK2;MEN1;MAPK3;PTPN18;DMPK;FBXW11;MINK1;PLAUR;DDB2;ILF3;RPS6KB1;CALU;FGFR1;TAF1
response to UV (GO:0009411)	0.00075792	0.0343355	36.3587	MSH2;ERCC2;XPA;ZBTB1;MEN1;DDB2;TAF1
intrinsic apoptotic signaling pathway in response to DNA damage (GO:0008630)	0.000798941	0.0344424	54.3265	PYCARD;MSH2;CHEK2;ABL1;BAX
transcription initiation from RNA polymerase II promoter (GO:0006367)	0.000801028	0.0344424	28.0578	YAP1;THRB;MAZ;ERCC2;POLR2F;BAX;GTF2I;NR2C2AP;TAF1
bicellular tight junction assembly (GO:0070830)	0.000813321	0.0344424	77.4901	APC;ECT2;MPP5;GRHL2
phosphorylation (GO:0016310)	0.000919241	0.0380996	18.8372	APP;DMPK;CCNT1;PRKDC;MAST2;MINK1;PRKAG1;ILF3;RPS6KB1;CHEK2;ABL1;MARK2;FGFR1;MAPK3;TAF1
activation of protein kinase activity (GO:0032147)	0.000942724	0.0382589	22.8641	MAP2K3;OSBPL8;SLK;STRADA;MINK1;ABL1;PILRB;ECT2;MAP3K7;MARK2;MAPK3
regulation of mitotic cell cycle (GO:0007346)	0.000996293	0.0396077	26.3208	MAP2K3;APP;SLK;RPS6KB1;STRADA;MINK1;ERCC2;MDM2;HNRNPU
positive regulation of cyclin-dependent protein serine/threonine kinase activity (GO:0045737)	0.00106285	0.0400717	68.832	CCND3;CCNT1;CCNY;CCNL1
negative regulation of DNA biosynthetic process (GO:2000279)	0.00106285	0.0400717	68.832	PIF1;HNRNPU;TERF1;MEN1
positive regulation of JNK cascade (GO:0046330)	0.00106968	0.0400717	38.4834	PYCARD;APP;MINK1;TPD52L1;MAP3K7;HRAS
transcription, DNA-templated (GO:0006351)	0.00120651	0.044345	18.2948	TCERG1;THRB;CCNT1;MAX;MBD1;FUBP3;FUBP1;ERCC2;POLR2F;ZBTB7B;GTF2I;BPTF;NFKBIB;TAF1
regulation of cell cycle phase transition (GO:1901987)	0.00169723	0.0601128	95.9348	ERCC2;ATP2B4;TAF1
positive regulation of DNA-templated transcription, initiation (GO:2000144)	0.00169723	0.0601128	95.9348	BCLAF1;CTNNB1;TAF1
positive regulation of protein phosphorylation (GO:0001934)	0.00174911	0.0608439	15.9623	MAP2K3;APP;CCNT1;PRKAG1;PLAUR;ATP2B4;PDGFA;EFNA1;CCND3;AKT2;ABL1;CCNL1;HRAS;FGFR1;MAPK3
apical junction assembly (GO:0043297)	0.0019129	0.0653744	52.7616	APC;ECT2;MPP5;GRHL2
cellular response to gamma radiation (GO:0071480)	0.0020378	0.0684421	86.524	YAP1;MDM2;HRAS
positive regulation of protein binding (GO:0032092)	0.00219673	0.0725295	36.4279	APP;EPB41;ABL1;MEN1;TAF1
regulation of vesicle fusion (GO:0031338)	0.00236352	0.0754778	35.3479	RABGAP1L;ANXA2;AKT2;TBC1D25;TBC1D22A
positive regulation of cellular amide metabolic process (GO:0034250)	0.00236352	0.0754778	35.3479	RBM3;EFNA1;APP;RPS6KB1;HNRNPD
regulation of gene expression (GO:0010468)	0.00251756	0.0776779	11.2029	RBM27;APP;DDX46;NAB2;PRKAG1;CHEK2;CPNE1;ABL1;VHL;ZBTB7B;PATZ1;HRAS;BPTF;MAPK3;MBNL1;MBNL2;WARS;CNBP;PUM1;FUBP3;SLTM;HNRNPF;FUBP1;HNRNPD;ZNF138;CD46;EZH2;TAF1
DNA damage response, signal transduction by p53 class mediator resulting in cell cycle arrest (GO:0006977)	0.00253933	0.0776779	34.314	MUC1;CNOT6;CHEK2;MDM2;BAX
regulation of JNK cascade (GO:0046328)	0.00255205	0.0776779	27.9729	PYCARD;APP;MINK1;TPD52L1;HRAS;MEN1
positive regulation of cellular protein metabolic process (GO:0032270)	0.00269793	0.0790098	27.385	RBM3;CASP8;RPS6KB1;FBXW11;HNRNPD;BTRC
positive regulation of transcription from RNA polymerase II promoter (GO:0045944)	0.00280549	0.0790098	11.4939	YAP1;APP;SS18;THRB;CCNT1;PRKDC;CNBP;HNRNPU;GRHL2;SMARCA4;ASXL1;PPP3CA;MUC1;FUBP3;SIN3A;ERCC2;CTNNB1;CAMTA1;CCNL1;HRAS;PFKM;MEN1;MAPK3;TAF1
positive regulation of GTPase activity (GO:0043547)	0.00282114	0.0790098	19.032	ABR;RABGAP1L;TBC1D25;PIP5K1A;PKP4;ECT2;TBC1D22A;HRAS;EZH2
nucleosome disassembly (GO:0006337)	0.00283916	0.0790098	71.6489	SMARCD1;PBRM1;SMARCA4
chromatin disassembly (GO:0031498)	0.00283916	0.0790098	71.6489	SMARCD1;PBRM1;SMARCA4
telomere capping (GO:0016233)	0.00283916	0.0790098	71.6489	DCLRE1B;PRKDC;TERF1
apoptotic process (GO:0006915)	0.00299014	0.0820392	17.362	PYCARD;APP;BCLAF1;CASP8;DMPK;ERCC2;BNIP1;BNIP2;BAX;MAP3K7
negative regulation of telomere maintenance via telomerase (GO:0032211)	0.00330281	0.0846166	65.6915	PIF1;HNRNPU;TERF1
DNA metabolic process (GO:0006259)	0.00333887	0.0846166	14.9964	DCLRE1B;PIF1;ENDOV;RAD51C;MSH2;PRKDC;MBD1;ZBTB1;XPA;TERF1;DDB2;MEN1
positive regulation of nucleobase-containing compound transport (GO:0032241)	0.003339	0.0846166	185.28	RBM27;CPSF6
positive regulation of vesicle fusion (GO:0031340)	0.003339	0.0846166	185.28	ANXA2;AKT2
positive regulation of RNA export from nucleus (GO:0046833)	0.003339	0.0846166	185.28	RBM27;CPSF6
transcription elongation from RNA polymerase II promoter (GO:0006368)	0.0033447	0.0846166	25.199	PBRM1;CCNT1;ERCC2;POLR2F;ELP2;TAF1
DNA duplex unwinding (GO:0032508)	0.00344451	0.0860244	40.0395	PIF1;ERCC2;XPA;DDB2
negative regulation of nucleic acid-templated transcription (GO:1903507)	0.00355158	0.0875757	13.1019	FBXW11;MBD1;UBP1;PEX14;SMARCA4;BCLAF1;ILF3;BCL6;SIN3A;MDM2;CTNNB1;BTRC;PATZ1;EZH2;MEN1
positive regulation of protein modification process (GO:0031401)	0.00361359	0.087991	19.0941	EFNA1;APP;CCND3;AKT2;ABL1;PLAUR;HRAS;MAPK3
positive regulation of transcription from RNA polymerase I promoter (GO:0045943)	0.00381018	0.0894245	60.487	PHF8;SMARCA4;TAF1
nucleotide-excision repair, preincision complex stabilization (GO:0006293)	0.00381018	0.0894245	60.487	ERCC2;XPA;DDB2
protein-DNA complex disassembly (GO:0032986)	0.00381018	0.0894245	60.487	SMARCD1;PBRM1;SMARCA4
positive regulation of neurogenesis (GO:0050769)	0.0040459	0.0927226	28.1687	CPNE1;NUMB;CTNNB1;ECT2;FGFR1
regulation of endocytosis (GO:0030100)	0.0040459	0.0927226	28.1687	AP2S1;ABL1;NEDD4L;ARFGAP1;SYT7
nucleotide-excision repair, DNA incision, 3'-to lesion (GO:0006295)	0.00436249	0.0967206	55.908	ERCC2;XPA;DDB2
nucleotide-excision repair, DNA duplex unwinding (GO:0000717)	0.00436249	0.0967206	55.908	ERCC2;XPA;DDB2
cellular macromolecule biosynthetic process (GO:0034645)	0.00436931	0.0967206	13.2156	EEFSEC;PIF1;WARS;THRB;PABPC4;RPLP0;MRPL42;FUBP3;RPS18;POLR2F;RPS24;BPTF;NFKBIB
attachment of GPI anchor to protein (GO:0016255)	0.00462762	0.100268	139.733	PIGT;PLAUR
positive regulation of nucleic acid-templated transcription (GO:1903508)	0.00463252	0.100268	11.7609	YAP1;MAP2K3;SS18;FBXW11;CNBP;SMARCA4;PHF8;ILF3;FUBP3;CHEK2;ERCC2;HNRNPD;CTNNB1;VHL;BTRC;BPTF
positive regulation of phosphorylation (GO:0042327)	0.00477246	0.102162	15.9214	EFNA1;APP;CCND3;AKT2;ABL1;PLAUR;HRAS;FGFR1;MAPK3
regulation of cell proliferation (GO:0042127)	0.00490984	0.103459	10.3754	YAP1;APP;PBRM1;WARS;PRKDC;CNBP;PDGFA;TBRG4;CNOT6;BCL6;APC;PRC1;AKT2;ABL1;MDM2;CTNNB1;CD47;VHL;HRAS;MEN1;FGFR1
cellular response to catecholamine stimulus (GO:0071870)	0.00496084	0.103459	51.8539	ATP2B4;ABL1;MAPK3
protein ubiquitination (GO:0016567)	0.0049924	0.103459	11.5001	PRKDC;FBXW11;HUWE1;NEDD4L;FBXO22;TRPC4AP;DDB2;NUB1;OS9;RUSC1;BTBD3;ARIH2;MDM2;VHL;BTRC;TAF1
cellular response to ionizing radiation (GO:0071479)	0.00523033	0.105038	32.6666	YAP1;MDM2;ECT2;HRAS
interleukin-12-mediated signaling pathway (GO:0035722)	0.00523033	0.105038	32.6666	ANXA2;HNRNPF;RPLP0;SNRPA1
cellular response to interleukin-12 (GO:0071349)	0.00523033	0.105038	32.6666	ANXA2;HNRNPF;RPLP0;SNRPA1
regulation of vesicle-mediated transport (GO:0060627)	0.0053111	0.105572	18.3751	RABGAP1L;ABL1;AP2S1;TBC1D25;TBC1D22A;ARFGAP1;MAPK3
protein autophosphorylation (GO:0046777)	0.00552725	0.106846	16.3726	SLK;CHEK2;MINK1;ABL1;MARK2;FGFR1;MAPK3;TAF1
negative regulation of cellular macromolecule biosynthetic process (GO:2000113)	0.0055747	0.106846	11.1211	FBXW11;MBD1;UBP1;TERF1;PEX14;SMARCA4;BCLAF1;ILF3;BCL6;SIN3A;MDM2;CTNNB1;BTRC;PATZ1;EZH2;MEN1
regulation of chromosome organization (GO:0033044)	0.00560628	0.106846	48.2438	PIF1;HNRNPD;HNRNPU
regulation of cell cycle G1/S phase transition (GO:1902806)	0.00560628	0.106846	48.2438	ATP2B4;TMEM14B;TAF1
regulation of intrinsic apoptotic signaling pathway (GO:2001242)	0.00564946	0.106846	31.4371	PYCARD;BCLAF1;PLAUR;BAX
negative regulation of phosphorylation (GO:0042326)	0.00577194	0.107197	24.0862	WARS;PRKDC;PRKRIP1;HNRNPU;MEN1
positive regulation of MAP kinase activity (GO:0043406)	0.00590969	0.107197	15.9689	MAP2K3;PDGFA;TPD52L1;MAP3K7;HRAS;FGFR1;EZH2;MAPK3
cellular macromolecule catabolic process (GO:0044265)	0.00609042	0.107197	30.275	DIS3;CHEK2;PABPC4;HNRNPD
nucleic acid-templated transcription (GO:0097659)	0.00610309	0.107197	23.4887	THRB;FUBP3;POLR2F;BPTF;NFKBIB
positive regulation of apoptotic signaling pathway (GO:2001235)	0.00610309	0.107197	23.4887	PYCARD;BCLAF1;PLAUR;BAX;TPD52L1
amyloid fibril formation (GO:1990000)	0.00610823	0.107197	110.426	APP;MDM2
positive regulation of regulatory T cell differentiation (GO:0045591)	0.00610823	0.107197	110.426	BCL6;CD46
regulation of receptor binding (GO:1900120)	0.00610823	0.107197	110.426	ADAM15;PTPRF
DNA-templated transcription, elongation (GO:0006354)	0.00625345	0.108141	19.5607	PBRM1;CCNT1;ERCC2;POLR2F;ELP2;TAF1
negative regulation of transcription from RNA polymerase II promoter (GO:0000122)	0.00627306	0.108141	10.4595	TCERG1;MAX;MBD1;CNBP;ZBTB1;HNRNPU;NEDD4L;SMARCA4;EFNA1;BCL6;SIN3A;MDM2;VHL;EZH2;MEN1;BPTF;TAF1
regulation of cytokinesis (GO:0032465)	0.00644737	0.110171	22.912	PRC1;GIPC1;KIF13A;PKP4;ECT2
positive regulation of glucose import (GO:0046326)	0.00704211	0.114689	42.1069	OSBPL8;AKT2;CLTCL1
cytoskeleton-dependent intracellular transport (GO:0030705)	0.00704211	0.114689	42.1069	DYNC1I2;KIF13A;KIF1B
positive regulation of release of cytochrome c from mitochondria (GO:0090200)	0.00704211	0.114689	42.1069	PYCARD;PLAUR;BAX
negative regulation of telomere maintenance via telomere lengthening (GO:1904357)	0.00704211	0.114689	42.1069	PIF1;HNRNPU;TERF1
regulation of protein binding (GO:0043393)	0.00712619	0.114689	18.5098	APP;EPB41;BAX;PEX14;MEN1;TAF1
regulation of apoptotic process (GO:0042981)	0.00713652	0.114689	9.15841	MAP2K3;PRKDC;STRADA;MINK1;PLAUR;PYCARD;ABR;BCLAF1;SLK;BCL6;RPS6KB1;APC;CHEK2;AKT2;ABL1;BNIP1;CTNNB1;BNIP2;BAX;VHL;ECT2;FGFR1
cell-cell junction assembly (GO:0007043)	0.00717638	0.114689	21.8171	APC;PKP4;ECT2;MPP5;GRHL2
regulation of transcription, DNA-templated (GO:0006355)	0.00718281	0.114689	7.9166	YAP1;SMARCD1;NAB2;UBP1;PHF8;BCLAF1;ZMYM4;SIN3A;CHEK2;ABL1;VHL;BTRC;PATZ1;MEN1;GTF2I;BPTF;MAP2K3;SS18;FBXW11;MBD1;CNBP;ATP2B4;ELP2;GRHL2;PEX14;SMARCA4;ILF3;FUBP3;SLTM;BCL6;ERCC2;HNRNPD;MDM2;CTNNB1;ZNF138;EZH2;TAF1
intracellular protein transport (GO:0006886)	0.00728152	0.114744	11.6507	RABGAP1L;IPO9;BCL6;STRADA;AKT2;GIPC1;RANBP17;KIF13A;TBC1D25;STX2;TBC1D22A;SEC31A
regulation of telomere maintenance via telomerase (GO:0032210)	0.00754895	0.114744	27.1455	PIF1;HNRNPU;TERF1;MAPK3
positive regulation of stress-activated MAPK cascade (GO:0032874)	0.00756162	0.114744	21.2972	PYCARD;APP;MINK1;TPD52L1;HRAS
regulation of organelle organization (GO:0033043)	0.0077549	0.114744	17.8514	RABGAP1L;RHOT1;TBC1D25;TBC1D22A;MARK2;MAPK3
negative regulation of NIK/NF-kappaB signaling (GO:1901223)	0.00777471	0.114744	90.1671	CPNE1;HDAC7
cellular response to dopamine (GO:1903351)	0.00777471	0.114744	90.1671	ABL1;MAPK3
response to dopamine (GO:1903350)	0.00777471	0.114744	90.1671	ABL1;MAPK3
sympathetic ganglion development (GO:0061549)	0.00777471	0.114744	90.1671	CTNNB1;SEMA3F
positive regulation of phosphorylation of RNA polymerase II C-terminal domain (GO:1901409)	0.00777471	0.114744	90.1671	CCNT1;CCNL1
telomere maintenance via telomere lengthening (GO:0010833)	0.00783418	0.114744	39.4825	DCLRE1B;SMG7;TERF1
cargo loading into vesicle (GO:0035459)	0.00783418	0.114744	39.4825	SEC24B;KIF13A;SEC31A
positive regulation of binding (GO:0051099)	0.00796104	0.115732	20.7944	APP;EPB41;PLAUR;MEN1;TAF1
regulation of anatomical structure morphogenesis (GO:0022603)	0.00837488	0.118898	20.3081	WARS;FMNL2;BCL6;ZMYM4;CTNNB1
DNA damage response, signal transduction by p53 class mediator (GO:0030330)	0.00837488	0.118898	20.3081	MUC1;CNOT6;CHEK2;MDM2;BAX
positive regulation of cell cycle arrest (GO:0071158)	0.00837488	0.118898	20.3081	MUC1;CNOT6;CHEK2;MDM2;BAX
protein modification by small protein conjugation (GO:0032446)	0.00842294	0.118898	10.6664	PRKDC;FBXW11;UBA5;DCUN1D4;HUWE1;NEDD4L;TRPC4AP;NUB1;OS9;ARIH2;MDM2;VHL;BTRC
neuron projection extension (GO:1990138)	0.00867669	0.119874	37.1029	CPNE1;CTNNB1;SEMA3F
regulation of mRNA processing (GO:0050684)	0.00867669	0.119874	37.1029	RBM27;SLTM;JMJD6
regulation of NIK/NF-kappaB signaling (GO:1901222)	0.00867669	0.119874	37.1029	APP;CPNE1;HDAC7
activation of GTPase activity (GO:0090630)	0.00924681	0.121701	19.3821	RABGAP1L;TBC1D25;PIP5K1A;ECT2;TBC1D22A
nucleotide-excision repair, preincision complex assembly (GO:0006294)	0.00957029	0.121701	34.9375	ERCC2;XPA;DDB2
regulation of chromosome segregation (GO:0051983)	0.00957029	0.121701	34.9375	APC;ECT2;PUM1
regulation of phospholipase C activity (GO:1900274)	0.00962109	0.121701	75.4311	ABL1;FGFR1
ganglion development (GO:0061548)	0.00962109	0.121701	75.4311	CTNNB1;SEMA3F
negative regulation of cellular protein catabolic process (GO:1903363)	0.00962109	0.121701	75.4311	EFNA1;ANXA2
regulation of attachment of spindle microtubules to kinetochore (GO:0051988)	0.00962109	0.121701	75.4311	APC;ECT2
positive regulation of amyloid-beta formation (GO:1902004)	0.00962109	0.121701	75.4311	EFNA1;APP
hair cell differentiation (GO:0035315)	0.00962109	0.121701	75.4311	ERCC2;CTNNB1
positive regulation of intracellular steroid hormone receptor signaling pathway (GO:0033145)	0.00962109	0.121701	75.4311	YAP1;TAF1
positive regulation of circadian rhythm (GO:0042753)	0.00962109	0.121701	75.4311	FBXW11;BTRC
ectoderm development (GO:0007398)	0.00962109	0.121701	75.4311	ZBTB7B;STX2
UV protection (GO:0009650)	0.00962109	0.121701	75.4311	ERCC2;XPA
regulation of RNA splicing (GO:0043484)	0.00982683	0.123501	23.6616	MBNL1;MBNL2;HNRNPF;JMJD6
beta-catenin-TCF complex assembly (GO:1904837)	0.0105156	0.130473	32.9602	CTNNB1;MEN1;SMARCA4
regulation of sodium ion transmembrane transport (GO:1902305)	0.0105156	0.130473	32.9602	SLMAP;ATP2B4;NEDD4L
regulation of MAP kinase activity (GO:0043405)	0.010669	0.131539	18.0998	PDGFA;TPD52L1;HRAS;FGFR1;EZH2
regulation of neurogenesis (GO:0050767)	0.011116	0.134986	22.1593	YAP1;MBD1;NUMB;CTNNB1
regulation of proteasomal ubiquitin-dependent protein catabolic process (GO:0032434)	0.0111744	0.134986	17.6986	NUB1;GIPC1;ARIH2;MDM2;TAF1
positive regulation of cellular biosynthetic process (GO:0031328)	0.0111837	0.134986	13.5705	RBM3;RPS6KB1;AKT2;HNRNPD;PDGFA;HRAS;ASS1
protein destabilization (GO:0031648)	0.011513	0.134986	31.1491	FBXW11;MDM2;BTRC
gene silencing by miRNA (GO:0035195)	0.011513	0.134986	31.1491	CNOT6;ADAR;PUM1
intracellular protein transmembrane transport (GO:0065002)	0.0116415	0.134986	64.2943	AKT2;PEX14
UV-damage excision repair (GO:0070914)	0.0116415	0.134986	64.2943	XPA;DDB2
lymphocyte mediated immunity (GO:0002449)	0.0116415	0.134986	64.2943	MSH2;CD46
regulation of phosphorylation of RNA polymerase II C-terminal domain (GO:1901407)	0.0116415	0.134986	64.2943	CCNT1;CCNL1
negative regulation of receptor binding (GO:1900121)	0.0116415	0.134986	64.2943	ADAM15;PTPRF
integrin-mediated signaling pathway (GO:0007229)	0.0117995	0.136008	21.4594	ITGB5;ADAM15;ABL1;CD47
negative regulation of intracellular signal transduction (GO:1902532)	0.0119202	0.136067	13.2027	PYCARD;CASP8;CPNE1;MDM2;PLAUR;ATP2B4;HDAC7
negative regulation of macromolecule metabolic process (GO:0010605)	0.0119443	0.136067	14.7402	APP;CPNE1;VHL;CD46;HRAS;TAF1
regulation of cell cycle process (GO:0010564)	0.0122339	0.138266	16.9321	APC;PRC1;AKT2;KIF13A;ECT2
mitotic cytokinesis (GO:0000281)	0.0125093	0.138266	20.7909	USP8;APC;ECT2;MYH10
GPI anchor biosynthetic process (GO:0006506)	0.0125632	0.138266	29.4854	PIGT;PGAP2;PLAUR
regulation of cell-cell adhesion (GO:0022407)	0.0125632	0.138266	29.4854	MINK1;SPINT2;CD47
positive regulation of T cell differentiation (GO:0045582)	0.0125632	0.138266	29.4854	BCL6;ZBTB1;CD46
global genome nucleotide-excision repair (GO:0070911)	0.0125632	0.138266	29.4854	ERCC2;XPA;DDB2
glycerophospholipid biosynthetic process (GO:0046474)	0.0130899	0.141055	12.6749	GNPAT;MTMR1;MTMR14;CPNE1;PIP5K1A;CDS2;PLEKHA8
regulation of mRNA splicing, via spliceosome (GO:0048024)	0.013246	0.141055	20.1519	MBNL1;MBNL2;HNRNPU;JMJD6
transcription initiation from RNA polymerase I promoter (GO:0006361)	0.0136664	0.141055	27.9531	ERCC2;POLR2F;MAPK3
exonucleolytic nuclear-transcribed mRNA catabolic process involved in deadenylation-dependent decay (GO:0043928)	0.0136664	0.141055	27.9531	CNOT6;DIS3;EXOSC2
transcription from RNA polymerase I promoter (GO:0006360)	0.0136664	0.141055	27.9531	ERCC2;POLR2F;MAPK3
positive regulation of nucleocytoplasmic transport (GO:0046824)	0.0136664	0.141055	27.9531	RBM27;CPSF6;ECT2
regulation of mRNA stability (GO:0043488)	0.0138008	0.141055	13.7889	DIS3;HNRNPD;HNRNPU;PUM1;EXOSC2;TBRG4
negative regulation of ERAD pathway (GO:1904293)	0.0138303	0.141055	55.6233	USP14;OS9
mitochondrial outer membrane permeabilization (GO:0097345)	0.0138303	0.141055	55.6233	RHOT1;BAX
protein import into peroxisome matrix (GO:0016558)	0.0138303	0.141055	55.6233	PEX14;PEX26
positive regulation of amyloid precursor protein catabolic process (GO:1902993)	0.0138303	0.141055	55.6233	EFNA1;APP
regulation of bone remodeling (GO:0046850)	0.0138303	0.141055	55.6233	LEPR;SYT7
cargo loading into COPII-coated vesicle (GO:0090110)	0.0138303	0.141055	55.6233	SEC24B;SEC31A
microtubule anchoring (GO:0034453)	0.0138303	0.141055	55.6233	MBD1;PEX14
proteasome-mediated ubiquitin-dependent protein catabolic process (GO:0043161)	0.0142466	0.144544	9.95639	OS9;APC;FBXW11;BTBD3;MDM2;NEDD4L;CTNNB1;BTRC;RNF121;TAF1
cellular protein catabolic process (GO:0044257)	0.0148007	0.148078	18.9557	CASP8;CHEK2;AP2S1;MDM2
positive regulation of muscle cell differentiation (GO:0051149)	0.014823	0.148078	26.538	ABL1;BNIP2;CTNNB1
positive regulation of cytokinesis (GO:0032467)	0.014823	0.148078	26.538	GIPC1;PKP4;ECT2
negative regulation of protein modification process (GO:0031400)	0.0156194	0.155238	18.3954	WARS;PRKDC;ATP2B4;MEN1
protein localization to nucleus (GO:0034504)	0.0158159	0.155282	14.8888	IPO9;RANBP17;XPA;MDM2;HNRNPU
nuclear-transcribed mRNA catabolic process, exonucleolytic (GO:0000291)	0.0160333	0.155282	25.2283	CNOT6;DIS3;EXOSC2
regulation of mitochondrial membrane potential (GO:0051881)	0.0160333	0.155282	25.2283	AKT2;ABL1;BAX
positive regulation of telomerase activity (GO:0051973)	0.0160333	0.155282	25.2283	HNRNPD;GRHL2;MAPK3
regulation of DNA-templated transcription in response to stress (GO:0043620)	0.0161819	0.155282	48.7093	MUC1;BCLAF1
alpha-linolenic acid metabolic process (GO:0036109)	0.0161819	0.155282	48.7093	ACOX1;HSD17B4
regulation of retinoic acid receptor signaling pathway (GO:0048385)	0.0161819	0.155282	48.7093	ASXL1;EZH2
antigen processing and presentation of exogenous peptide antigen via MHC class II (GO:0019886)	0.0164739	0.156542	14.5814	DYNC1I2;SEC24B;AP2S1;KLC1;SEC31A
antigen processing and presentation of exogenous peptide antigen (GO:0002478)	0.0164739	0.156542	14.5814	DYNC1I2;SEC24B;AP2S1;KLC1;SEC31A
regulation of translation (GO:0006417)	0.0168016	0.158196	10.4645	RBM3;APP;ILF3;EIF5;RPS6KB1;HNRNPD;POLR2F;PUM1
cellular protein metabolic process (GO:0044267)	0.0170688	0.158196	8.01035	APP;WARS;PRKDC;PABPC4;RPLP0;FBXO22;MRPL42;RPS18;CHEK2;AKT2;CALU;ABL1;RPS24;MEN1
phosphatidylinositol biosynthetic process (GO:0006661)	0.0171499	0.158196	14.2826	MTMR1;PGAP2;MTMR14;PIP5K1A;PLEKHA8
antigen processing and presentation of peptide antigen via MHC class II (GO:0002495)	0.0171499	0.158196	14.2826	DYNC1I2;SEC24B;AP2S1;KLC1;SEC31A
positive regulation of neuron differentiation (GO:0045666)	0.0171499	0.158196	14.2826	PTK7;CPNE1;ECT2;MARK2;FGFR1
regulation of muscle cell differentiation (GO:0051147)	0.0172976	0.158196	24.0134	ABL1;BNIP2;CTNNB1
organophosphate biosynthetic process (GO:0090407)	0.0172976	0.158196	24.0134	GNPAT;TPK1;PIP5K1A
Wnt signaling pathway, calcium modulating pathway (GO:0007223)	0.0172976	0.158196	24.0134	PPP3CA;CTNNB1;MAP3K7
positive regulation of programmed cell death (GO:0043068)	0.0175079	0.159371	9.64454	PYCARD;ABR;BCLAF1;BCL6;APC;ABL1;CTNNB1;BAX;ECT2
protein oligomerization (GO:0051259)	0.0185693	0.165499	10.0109	CPSF6;APC;ZBTB1;BAX;STX2;ECT2;PFKM;PEX14
phospholipid biosynthetic process (GO:0008654)	0.018616	0.165499	22.884	GNPAT;CPNE1;PIP5K1A
nucleotide-excision repair, DNA incision, 5'-to lesion (GO:0006296)	0.018616	0.165499	22.884	ERCC2;XPA;DDB2
clathrin coat assembly (GO:0048268)	0.0186908	0.165499	43.0874	CLTB;AP2S1
negative regulation of intrinsic apoptotic signaling pathway by p53 class mediator (GO:1902254)	0.0186908	0.165499	43.0874	MUC1;MDM2
adaptive immune response based on somatic recombination of immune receptors built from immunoglobulin superfamily domains (GO:0002460)	0.0186908	0.165499	43.0874	MSH2;CD46
transmembrane receptor protein tyrosine kinase signaling pathway (GO:0007169)	0.0189985	0.166768	8.16309	EFNA1;APC;AKT2;HNRNPF;AP2S1;ABL1;PDGFA;POLR2F;PILRB;HRAS;FGFR1;MAPK3
negative regulation of protein serine/threonine kinase activity (GO:0071901)	0.0191766	0.166768	16.3743	PYCARD;APC;ABL1;MEN1
negative regulation of protein binding (GO:0032091)	0.0191766	0.166768	16.3743	ADAM15;BAX;PTPRF;PEX14
cellular response to UV (GO:0034644)	0.0191766	0.166768	16.3743	XPA;ZBTB1;DDB2;TAF1
positive regulation of apoptotic process (GO:0043065)	0.0199031	0.172214	8.67199	PYCARD;ABR;BCLAF1;BCL6;APC;ABL1;CTNNB1;BAX;ECT2;TPD52L1
viral process (GO:0016032)	0.0199797	0.172214	9.68652	RPS18;RPLP0;AP2S1;NEDD4L;UBAP1;UBP1;VPS37A;RPS24
positive regulation of T cell activation (GO:0050870)	0.0201377	0.172811	15.9182	PYCARD;ZBTB1;CD47;CD46
regulation of cellular component organization (GO:0051128)	0.0205613	0.175284	11.3785	FMNL2;ZMYM4;LTBP4;ABL1;AP2S1;ARFGAP1
myeloid cell development (GO:0061515)	0.0213518	0.175284	38.4408	APP;ANXA2
regulation of mRNA metabolic process (GO:1903311)	0.0213518	0.175284	38.4408	RBM27;SLTM
fatty acid beta-oxidation using acyl-CoA oxidase (GO:0033540)	0.0213518	0.175284	38.4408	ACOX1;HSD17B4
transport along microtubule (GO:0010970)	0.0213518	0.175284	38.4408	APP;DYNC1I2
mitochondrion localization (GO:0051646)	0.0213518	0.175284	38.4408	MFN2;MARK2
intra-S DNA damage checkpoint (GO:0031573)	0.0213518	0.175284	38.4408	MSH2;CHEK2
regulation of RNA export from nucleus (GO:0046831)	0.0213518	0.175284	38.4408	RBM27;CPSF6
protein targeting to peroxisome (GO:0006625)	0.0213518	0.175284	38.4408	PEX14;PEX26
regulation of alternative mRNA splicing, via spliceosome (GO:0000381)	0.0214156	0.175284	20.8505	MBNL1;MBNL2;HNRNPU
regulation of RNA metabolic process (GO:0051252)	0.0214156	0.175284	20.8505	MBNL1;MBNL2;HNRNPF
positive regulation of macromolecule biosynthetic process (GO:0010557)	0.0218728	0.178277	11.0316	RBM3;RPS6KB1;AKT2;HNRNPD;PDGFA;HRAS
positive regulation of proteasomal ubiquitin-dependent protein catabolic process (GO:0032436)	0.0221476	0.178279	15.0583	NUB1;ARIH2;MDM2;TAF1
cytoskeleton-dependent cytokinesis (GO:0061640)	0.0221476	0.178279	15.0583	USP8;APC;ECT2;MYH10
protein ubiquitination involved in ubiquitin-dependent protein catabolic process (GO:0042787)	0.0221476	0.178279	15.0583	BTBD3;ARIH2;HUWE1;NEDD4L
regulation of programmed cell death (GO:0043067)	0.0222726	0.178547	8.68049	MAP2K3;SLK;CASP8;BCL6;STRADA;CHEK2;MINK1;ABL1;BAX
nucleotide-excision repair, DNA incision (GO:0033683)	0.0228969	0.182054	19.9329	ERCC2;XPA;DDB2
regulation of release of cytochrome c from mitochondria (GO:0090199)	0.0228969	0.182054	19.9329	PYCARD;PLAUR;BAX
regulation of mitotic cell cycle phase transition (GO:1901990)	0.0230694	0.182679	9.76335	DYNC1I2;NEDD1;MBD1;ERCC2;BTRC;PCNT;TMEM14B
peptidyl-serine phosphorylation (GO:0018105)	0.0239441	0.186019	10.5364	DMPK;PRKDC;CHEK2;AKT2;MAST2;TAF1
protein localization to microtubule organizing center (GO:1905508)	0.0241596	0.186019	34.5468	NEDD1;MBD1
neural tube development (GO:0021915)	0.0241596	0.186019	34.5468	ARL13B;GRHL2
sympathetic nervous system development (GO:0048485)	0.0241596	0.186019	34.5468	CTNNB1;SEMA3F
negative regulation of transcription regulatory region DNA binding (GO:2000678)	0.0241596	0.186019	34.5468	SIN3A;TAF1
regulation of stem cell proliferation (GO:0072091)	0.0241596	0.186019	34.5468	YAP1;HNRNPU
mitochondrial fusion (GO:0008053)	0.0241596	0.186019	34.5468	MFN2;BAX
positive regulation of cell division (GO:0051781)	0.0244327	0.186646	19.0738	GIPC1;PKP4;ECT2
positive regulation of viral transcription (GO:0050434)	0.0244327	0.186646	19.0738	CCNT1;POLR2F;SMARCA4
positive regulation of proteasomal protein catabolic process (GO:1901800)	0.0253846	0.193161	13.8858	NUB1;ARIH2;MDM2;TAF1
regulation of cell motility (GO:2000145)	0.0258202	0.194952	11.4802	SLK;AKT2;MINK1;ABL1;SPINT2
negative regulation of protein kinase activity (GO:0006469)	0.0258202	0.194952	11.4802	PYCARD;WARS;PRKRIP1;ABL1;ADAR
positive regulation of macromolecule metabolic process (GO:0010604)	0.0262777	0.197047	8.05107	APP;WARS;FUBP3;ANXA2;FUBP1;PRKAG1;ZBTB7B;CD46;MAPK3
regulation of tissue remodeling (GO:0034103)	0.0271091	0.197047	31.2445	LEPR;SYT7
positive regulation of lymphocyte migration (GO:2000403)	0.0271091	0.197047	31.2445	PYCARD;APP
positive regulation of stem cell proliferation (GO:2000648)	0.0271091	0.197047	31.2445	HNRNPU;CTNNB1
rRNA catabolic process (GO:0016075)	0.0271091	0.197047	31.2445	DIS3;EXOSC2
regulation of transcription from RNA polymerase I promoter (GO:0006356)	0.0271091	0.197047	31.2445	PHF8;TAF1
positive regulation by host of viral transcription (GO:0043923)	0.0271091	0.197047	31.2445	CCNT1;SMARCA4
regulation of T cell migration (GO:2000404)	0.0271091	0.197047	31.2445	PYCARD;APP
positive regulation of telomere capping (GO:1904355)	0.0271091	0.197047	31.2445	HNRNPD;MAPK3
platelet-derived growth factor receptor signaling pathway (GO:0048008)	0.0271091	0.197047	31.2445	ABL1;PDGFA
MAPK cascade (GO:0000165)	0.0273538	0.198086	7.90227	FBXW11;MINK1;PDGFA;BTRC;HRAS;MAP3K7;MEN1;FGFR1;MAPK3
RNA catabolic process (GO:0006401)	0.027667	0.198876	17.5114	DIS3;PABPC4;HNRNPD
nucleobase-containing compound catabolic process (GO:0034655)	0.027667	0.198876	17.5114	DIS3;PABPC4;HNRNPD
positive regulation of cellular process (GO:0048522)	0.028818	0.205668	6.4841	CNBP;PDGFA;TBRG4;BCLAF1;CNOT6;APC;PRC1;AKT2;MDM2;CD47;VHL;HRAS;EXOSC2;FGFR1
positive regulation of intracellular protein transport (GO:0090316)	0.0292778	0.205668	9.48725	AKT2;MBD1;ARIH2;HUWE1;ECT2;PCNT
regulation of T cell activation (GO:0050863)	0.0293654	0.205668	16.7997	PYCARD;ABL1;CD47
positive regulation of intracellular transport (GO:0032388)	0.0293654	0.205668	16.7997	MBD1;BAX;PCNT
regulation of smooth muscle cell proliferation (GO:0048660)	0.0293654	0.205668	16.7997	PRKDC;MFN2;CTNNB1
positive regulation of transport (GO:0051050)	0.0293654	0.205668	16.7997	ANXA2;AKT2;NEDD4L
posttranscriptional regulation of gene expression (GO:0010608)	0.0293654	0.205668	16.7997	RBM3;APP;PUM1
response to ionizing radiation (GO:0010212)	0.0301219	0.205668	12.511	RAD51C;MSH2;ECT2;MEN1
protein polyubiquitination (GO:0000209)	0.0301792	0.205668	7.54422	RUSC1;FBXW11;ARIH2;HUWE1;NEDD4L;BTRC;FBXO22;DDB2;TAF1
organelle fusion (GO:0048284)	0.0301955	0.205668	28.4149	MFN2;BAX
regulation of amyloid-beta formation (GO:1902003)	0.0301955	0.205668	28.4149	EFNA1;APP
protein localization to centrosome (GO:0071539)	0.0301955	0.205668	28.4149	NEDD1;MBD1
regulation of dephosphorylation (GO:0035303)	0.0301955	0.205668	28.4149	MTMR1;SMG7
ubiquitin-dependent protein catabolic process via the multivesicular body sorting pathway (GO:0043162)	0.0301955	0.205668	28.4149	UBAP1;VPS37A
positive regulation of actin cytoskeleton reorganization (GO:2000251)	0.0301955	0.205668	28.4149	ABL1;HRAS
positive regulation of blood vessel endothelial cell migration (GO:0043536)	0.0311177	0.21121	16.1295	MAP2K3;HDAC7;FGFR1
fibroblast growth factor receptor signaling pathway (GO:0008543)	0.0313822	0.212266	12.1969	HNRNPF;POLR2F;MAPK3;FGFR1
chromatin remodeling (GO:0006338)	0.032575	0.218424	10.069	SMARCD1;PBRM1;ZBTB1;BPTF;SMARCA4
response to calcium ion (GO:0051592)	0.0326732	0.218424	11.8935	PPP3CA;CPNE1;ECT2;SEC31A
regulation of DNA metabolic process (GO:0051052)	0.0329238	0.218424	15.4974	PIF1;HNRNPD;GRHL2
positive regulation of transforming growth factor beta receptor signaling pathway (GO:0030511)	0.0334139	0.218424	25.9683	GIPC1;MEN1
positive regulation of chromosome organization (GO:2001252)	0.0334139	0.218424	25.9683	HNRNPU;TERF1
regulation of long-term synaptic potentiation (GO:1900271)	0.0334139	0.218424	25.9683	APP;ABL1
negative regulation of proteolysis involved in cellular protein catabolic process (GO:1903051)	0.0334139	0.218424	25.9683	EFNA1;TAF1
protein heterotetramerization (GO:0051290)	0.0334139	0.218424	25.9683	CPSF6;ANXA2
positive regulation of cellular response to transforming growth factor beta stimulus (GO:1903846)	0.0334139	0.218424	25.9683	GIPC1;MEN1
positive regulation of neuron apoptotic process (GO:0043525)	0.0334139	0.218424	25.9683	CTNNB1;BAX
regulation of phosphatidylinositol 3-kinase signaling (GO:0014066)	0.0339949	0.220007	11.6004	PDGFA;PIP5K1A;MAPK3;FGFR1
nucleic acid metabolic process (GO:0090304)	0.0339949	0.220007	11.6004	HNRNPF;HNRNPD;HNRNPU;POLR2F
regulation of protein serine/threonine kinase activity (GO:0071900)	0.0339949	0.220007	11.6004	PYCARD;CCNT1;ABL1;EZH2
regulation of regulatory T cell differentiation (GO:0045589)	0.0367596	0.234012	23.8358	BCL6;CD46
intrinsic apoptotic signaling pathway in response to DNA damage by p53 class mediator (GO:0042771)	0.0367596	0.234012	23.8358	PYCARD;MSH2
regulation of cell development (GO:0060284)	0.0367596	0.234012	23.8358	YAP1;CTNNB1
positive regulation of T cell migration (GO:2000406)	0.0367596	0.234012	23.8358	PYCARD;APP
telomere maintenance via telomerase (GO:0007004)	0.0367596	0.234012	23.8358	TERF1;SMG7
stimulatory C-type lectin receptor signaling pathway (GO:0002223)	0.0380159	0.240438	9.19805	MUC1;FBXW11;BTRC;MAP3K7;HRAS
regulation of cell differentiation (GO:0045595)	0.0380159	0.240438	9.19805	BCL6;APC;LTBP4;VHL;FGFR1
protein modification process (GO:0036211)	0.0395894	0.247206	10.5217	PRKDC;AKT2;ABL1;FBXO22
regulation of cell cycle G2/M phase transition (GO:1902749)	0.0395894	0.247206	10.5217	DYNC1I2;NEDD1;MBD1;PCNT
RNA-dependent DNA biosynthetic process (GO:0006278)	0.040228	0.247206	21.9638	TERF1;SMG7
positive regulation of leukocyte cell-cell adhesion (GO:1903039)	0.040228	0.247206	21.9638	PYCARD;CD47
positive regulation of T cell mediated immunity (GO:0002711)	0.040228	0.247206	21.9638	ZBTB1;MAP3K7
positive regulation of histone acetylation (GO:0035066)	0.040228	0.247206	21.9638	MUC1;MAPK3
non-motile cilium assembly (GO:1905515)	0.040228	0.247206	21.9638	ARL13B;MBD1
regulation of interleukin-2 production (GO:0032663)	0.040228	0.247206	21.9638	MAP3K7;HDAC7
negative regulation of cyclin-dependent protein kinase activity (GO:1904030)	0.040228	0.247206	21.9638	APC;MEN1
regulation of peptidyl-tyrosine phosphorylation (GO:0050730)	0.0410652	0.251556	10.2735	EFNA1;APP;ABL1;PDGFA
innate immune response activating cell surface receptor signaling pathway (GO:0002220)	0.0415318	0.253617	8.72228	MUC1;FBXW11;BTRC;MAP3K7;HRAS
protein dephosphorylation (GO:0006470)	0.042746	0.259438	8.57081	PPP3CA;PTPN18;FBXW11;BTRC;PTPRF
telomere maintenance (GO:0000723)	0.0427514	0.259438	12.8175	DCLRE1B;PRKDC;TERF1
positive regulation of interleukin-10 production (GO:0032733)	0.0438146	0.263428	20.31	PYCARD;CD46
beta-catenin destruction complex disassembly (GO:1904886)	0.0438146	0.263428	20.31	APC;CTNNB1
ncRNA catabolic process (GO:0034661)	0.0438146	0.263428	20.31	DIS3;EXOSC2
protein deubiquitination (GO:0016579)	0.0440515	0.264038	6.56829	ASXL1;USP8;USP14;RHOT1;APC;MDM2;MAP3K7;DDB2
positive regulation of proteolysis (GO:0045862)	0.044874	0.266508	12.3623	CASP8;FBXW11;BTRC
regulation of cell-matrix adhesion (GO:0001952)	0.044874	0.266508	12.3623	SLK;ADAM15;MINK1
positive regulation of mitotic cell cycle (GO:0045931)	0.044874	0.266508	12.3623	APP;RPS6KB1;MDM2
peptidyl-serine modification (GO:0018209)	0.0463966	0.272233	7.33794	DMPK;PRKDC;CHEK2;AKT2;MAST2;TAF1
positive regulation of mitochondrion organization (GO:0010822)	0.046516	0.272233	8.13633	PYCARD;ARIH2;PLAUR;HUWE1;BAX
positive regulation of sequence-specific DNA binding transcription factor activity (GO:0051091)	0.047271	0.272233	6.71626	PYCARD;APP;CTNNB1;MAP3K7;SMARCA4;NFKBIB;TAF1
regulation of cell cycle (GO:0051726)	0.047271	0.272233	6.71626	MAP2K3;SLK;STRADA;MINK1;HNRNPU;PUM1;MEN1
regulation of neuron apoptotic process (GO:0043523)	0.0472767	0.272233	9.3562	MSH2;ERCC2;BAX;CTNNB1
protein modification by small protein removal (GO:0070646)	0.0474605	0.272233	6.30883	ASXL1;USP8;USP14;RHOT1;APC;MDM2;MAP3K7;DDB2
regulation of telomere capping (GO:1904353)	0.0475149	0.272233	18.8405	HNRNPD;MAPK3
regulation of proteolysis involved in cellular protein catabolic process (GO:1903050)	0.0475149	0.272233	18.8405	EFNA1;USP14
nucleotide-excision repair, DNA damage recognition (GO:0000715)	0.0475149	0.272233	18.8405	XPA;DDB2
membrane assembly (GO:0071709)	0.0475149	0.272233	18.8405	ANXA2;STX2
cellular response to ammonium ion (GO:0071242)	0.0475149	0.272233	18.8405	ABL1;MAPK3
negative regulation of axon extension (GO:0030517)	0.0475149	0.272233	18.8405	ERCC2;SEMA3F
positive regulation of hydrolase activity (GO:0051345)	0.0486134	0.27771	7.1386	ABR;MSH2;PKP4;ECT2;HRAS;EZH2
cell morphogenesis involved in differentiation (GO:0000904)	0.0492733	0.280656	11.5185	EFNA1;ARL13B;GRHL2
regulation of protein catabolic process (GO:0042176)	0.0505672	0.284845	8.93865	APC;CHEK2;MDM2;NEDD4L
protein-DNA complex assembly (GO:0065004)	0.0505672	0.284845	8.93865	RAD51C;ERCC2;XPA;DDB2
vesicle-mediated transport (GO:0016192)	0.0507004	0.284845	5.39537	APP;ANXA2;DENND1A;KIF13A;CLTCL1;CPNE1;KIF1B;STX2;VPS39;SYT7;ARFGAP1
peptide biosynthetic process (GO:0043043)	0.0508946	0.284845	6.94594	MRPL42;WARS;RPS18;PABPC4;RPLP0;RPS24
positive regulation of immune effector process (GO:0002699)	0.0513248	0.284845	17.5279	PUM1;CD46
negative regulation of cyclin-dependent protein serine/threonine kinase activity (GO:0045736)	0.0513248	0.284845	17.5279	APC;MEN1
positive regulation of endopeptidase activity (GO:0010950)	0.0513248	0.284845	17.5279	EFNA1;PYCARD
negative regulation of proteasomal ubiquitin-dependent protein catabolic process (GO:0032435)	0.0513248	0.284845	17.5279	USP14;GIPC1
cytoplasmic pattern recognition receptor signaling pathway (GO:0002753)	0.0513248	0.284845	17.5279	CASP8;MAP3K7
regulation of axonogenesis (GO:0050770)	0.051549	0.285277	11.1269	ERCC2;ABL1;MARK2
positive regulation of cytokine production (GO:0001819)	0.0522816	0.288511	6.34047	PYCARD;PRKDC;CTNNB1;POLR2F;PUM1;CD46;MAP3K7
chromosome organization (GO:0051276)	0.0538749	0.293973	10.754	MSH2;XPA;DDB2
regulation of tumor necrosis factor-mediated signaling pathway (GO:0010803)	0.0538749	0.293973	10.754	PYCARD;CASP8;CPNE1
chordate embryonic development (GO:0043009)	0.0538749	0.293973	10.754	MBNL1;GRHL2;FGFR1
positive regulation of protein transport (GO:0051222)	0.0538749	0.293973	10.754	MBD1;PCNT;MYH10
regulation of cell migration (GO:0030334)	0.0540369	0.294033	5.6033	SLK;ADAM15;APC;AKT2;MINK1;NUMB;PDGFA;SEMA3F;HRAS
regulation of telomere maintenance (GO:0032204)	0.05524	0.294815	16.35	PIF1;HNRNPD
nucleotide-binding domain, leucine rich repeat containing receptor signaling pathway (GO:0035872)	0.05524	0.294815	16.35	CASP8;MAP3K7
positive regulation of glucose transport (GO:0010828)	0.05524	0.294815	16.35	AKT2;CLTCL1
negative regulation of cellular protein localization (GO:1903828)	0.05524	0.294815	16.35	SIN3A;NEDD4L
regulation of apoptotic signaling pathway (GO:2001233)	0.05524	0.294815	16.35	PYCARD;TPD52L1
regulation of nervous system development (GO:0051960)	0.05524	0.294815	16.35	YAP1;CTNNB1
signal transduction in response to DNA damage (GO:0042770)	0.05524	0.294815	16.35	CHEK2;ABL1
cellular response to fibroblast growth factor stimulus (GO:0044344)	0.0557327	0.296632	8.35782	HNRNPF;POLR2F;MAPK3;FGFR1
IRE1-mediated unfolded protein response (GO:0036498)	0.0562504	0.298572	10.3984	FKBP14;ARFGAP1;SEC31A
positive regulation of cell motility (GO:2000147)	0.0568805	0.301096	6.49166	APC;AKT2;NUMB;PDGFA;SEMA3F;HRAS
interleukin-1-mediated signaling pathway (GO:0070498)	0.0575154	0.302811	8.17541	FBXW11;BTRC;MAP3K7;MAPK3
regulation of cytoskeleton organization (GO:0051493)	0.0575154	0.302811	8.17541	ABL1;PDGFA;MARK2;MAPK3
response to growth factor (GO:0070848)	0.0592565	0.309844	15.2882	RPS6KB1;CTNNB1
negative chemotaxis (GO:0050919)	0.0592565	0.309844	15.2882	PDGFA;SEMA3F
ciliary basal body-plasma membrane docking (GO:0097711)	0.0593284	0.309844	7.99826	DYNC1I2;NEDD1;MBD1;PCNT
regulation of intracellular signal transduction (GO:1902531)	0.0598065	0.310842	4.94461	PYCARD;ABR;RHOT1;CHEK2;CPNE1;PRKAG1;MDM2;PIP5K1A;ECT2;MAPK3;TAF1
ncRNA processing (GO:0034470)	0.0598387	0.310842	5.85579	RPS18;DIS3;RPLP0;ADAR;EXOSC2;RPS24;RPP38
Fc-epsilon receptor signaling pathway (GO:0038095)	0.060667	0.314306	6.23661	PPP3CA;FBXW11;BTRC;MAP3K7;HRAS;MAPK3
cell junction assembly (GO:0034329)	0.0611481	0.315244	9.73516	CTNNB1;PKP4;GRHL2
mRNA metabolic process (GO:0016071)	0.0611716	0.315244	7.82616	CPSF6;DIS3;U2AF1;TBRG4
positive regulation of cell proliferation (GO:0008284)	0.0614226	0.315702	4.87358	CNOT6;PRC1;AKT2;CNBP;MDM2;HNRNPU;PDGFA;CD47;HRAS;FGFR1;TBRG4
Fc receptor signaling pathway (GO:0038093)	0.0619616	0.317635	6.15433	PPP3CA;FBXW11;BTRC;MAP3K7;HRAS;MAPK3
mRNA polyadenylation (GO:0006378)	0.0633703	0.320545	14.3273	APP;CPSF6
modulation by host of viral transcription (GO:0043921)	0.0633703	0.320545	14.3273	CCNT1;SMARCA4
negative regulation of osteoblast differentiation (GO:0045668)	0.0633703	0.320545	14.3273	HDAC7;MEN1
extrinsic apoptotic signaling pathway via death domain receptors (GO:0008625)	0.0633703	0.320545	14.3273	CASP8;BAX
regulation of protein localization to cell surface (GO:2000008)	0.0633703	0.320545	14.3273	NEDD4L;CTNNB1
negative regulation of sequence-specific DNA binding transcription factor activity (GO:0043433)	0.0635166	0.320545	6.65633	PYCARD;BTRC;PEX14;MEN1;TAF1
positive regulation of intracellular signal transduction (GO:1902533)	0.0644639	0.324485	4.6232	APP;OSBPL8;BCLAF1;CASP8;CPNE1;PDGFA;BAX;PUM1;ECT2;HRAS;MAP3K7;FGFR1
double-strand break repair (GO:0006302)	0.065072	0.326702	6.54906	DCLRE1B;RAD51C;MSH2;PRKDC;CHEK2
translation (GO:0006412)	0.0656277	0.328645	5.53648	EEFSEC;MRPL42;WARS;RPS18;PABPC4;RPLP0;RPS24
actin cytoskeleton reorganization (GO:0031532)	0.0662379	0.329103	9.1296	PTK7;MINK1;PIP5K1A
regulation of DNA replication (GO:0006275)	0.0662379	0.329103	9.1296	PDGFA;TERF1;HRAS
regulation of vasculature development (GO:1901342)	0.0675775	0.329103	13.4546	WARS;CTNNB1
RNA polyadenylation (GO:0043631)	0.0675775	0.329103	13.4546	APP;CPSF6
cellular response to hydrogen peroxide (GO:0070301)	0.0675775	0.329103	13.4546	ABL1;ECT2
production of miRNAs involved in gene silencing by miRNA (GO:0035196)	0.0675775	0.329103	13.4546	ADAR;PUM1
antigen processing and presentation of peptide antigen via MHC class I (GO:0002474)	0.0675775	0.329103	13.4546	SEC24B;SEC31A
nucleotide-binding oligomerization domain containing signaling pathway (GO:0070423)	0.0675775	0.329103	13.4546	CASP8;MAP3K7
regulation of cell morphogenesis (GO:0022604)	0.0675775	0.329103	13.4546	FMNL2;ZMYM4
protein export from nucleus (GO:0006611)	0.0675775	0.329103	13.4546	STRADA;RANBP17
transcription elongation from RNA polymerase I promoter (GO:0006362)	0.0675775	0.329103	13.4546	ERCC2;POLR2F
intrinsic apoptotic signaling pathway (GO:0097193)	0.0688437	0.333648	7.18466	PYCARD;CHEK2;ABL1;BAX
positive regulation of type I interferon production (GO:0032481)	0.0688534	0.333648	8.84637	PRKDC;POLR2F;CTNNB1
nuclear-transcribed mRNA catabolic process, deadenylation-dependent decay (GO:0000288)	0.0715151	0.337912	8.57519	CNOT6;DIS3;EXOSC2
protein import into nucleus (GO:0006606)	0.0728573	0.337912	6.88975	IPO9;BCL6;RANBP17;CTNNB1
regulation of protein kinase activity (GO:0045859)	0.0748485	0.337912	5.94918	MAP2K3;WARS;PRKRIP1;PRKAG1;ECT2
positive regulation of MAPK cascade (GO:0043410)	0.0761178	0.337912	4.79291	PYCARD;APP;PDGFA;TPD52L1;HRAS;EZH2;FGFR1;MAPK3
regulation of actin cytoskeleton reorganization (GO:2000249)	0.0762572	0.337912	11.9321	ABL1;HRAS
regulation of cell adhesion mediated by integrin (GO:0033628)	0.0762572	0.337912	11.9321	EFNA1;MUC1
regulation of cation transmembrane transport (GO:1904062)	0.0762572	0.337912	11.9321	SLMAP;ATP2B4
regulation of intracellular estrogen receptor signaling pathway (GO:0033146)	0.0762572	0.337912	11.9321	YAP1;UBA5
regulation of developmental growth (GO:0048638)	0.0762572	0.337912	11.9321	APP;ABL1
ATP-dependent chromatin remodeling (GO:0043044)	0.0762572	0.337912	11.9321	PBRM1;SMARCA4
cellular response to reactive oxygen species (GO:0034614)	0.0769747	0.337912	8.0663	ABL1;ECT2;MAPK3
regulation of G2/M transition of mitotic cell cycle (GO:0010389)	0.0782754	0.337912	5.76465	DYNC1I2;NEDD1;RAD51C;MBD1;PCNT
DNA-templated transcription, termination (GO:0006353)	0.0790957	0.337912	6.47636	MAZ;ERCC2;POLR2F;U2AF1
RNA splicing (GO:0008380)	0.0790957	0.337912	6.47636	MBNL1;RSRC1;SNRPA1;U2AF1
positive regulation of cellular protein localization (GO:1903829)	0.0797714	0.337912	7.82739	APC;MBD1;PCNT
negative regulation of cell differentiation (GO:0045596)	0.08002	0.337912	5.67507	EFNA1;ASXL1;HNRNPU;MEN1;HDAC7
cellular response to interleukin-1 (GO:0071347)	0.08002	0.337912	5.67507	PYCARD;FBXW11;BTRC;MAP3K7;MAPK3
negative regulation of cell-cell adhesion (GO:0022408)	0.0807223	0.337912	11.2653	SPINT2;ASS1
regulation of ubiquitin-protein transferase activity (GO:0051438)	0.0807223	0.337912	11.2653	DCUN1D4;ABL1
regulation of glucose import (GO:0046324)	0.0807223	0.337912	11.2653	AKT2;CLTCL1
organelle transport along microtubule (GO:0072384)	0.0807223	0.337912	11.2653	RHOT1;PEX14
regulation of protein tyrosine kinase activity (GO:0061097)	0.0807223	0.337912	11.2653	EFNA1;APP
termination of RNA polymerase I transcription (GO:0006363)	0.0807223	0.337912	11.2653	ERCC2;POLR2F
viral life cycle (GO:0019058)	0.0812326	0.337912	6.34577	UBP1;NEDD4L;UBAP1;VPS37A
epidermal cell differentiation (GO:0009913)	0.0826118	0.337912	7.59808	ERCC2;PIP5K1A;CTNNB1
nucleotide-excision repair (GO:0006289)	0.0833979	0.337912	6.21858	ERCC2;XPA;POLR2F;DDB2
dendrite morphogenesis (GO:0048813)	0.0852662	0.337912	10.6523	BTBD3;MINK1
7-methylguanosine mRNA capping (GO:0006370)	0.0852662	0.337912	10.6523	ERCC2;POLR2F
regulation of glutamate receptor signaling pathway (GO:1900449)	0.0852662	0.337912	10.6523	APP;MINK1
7-methylguanosine RNA capping (GO:0009452)	0.0852662	0.337912	10.6523	ERCC2;POLR2F
positive regulation of telomere maintenance (GO:0032206)	0.0852662	0.337912	10.6523	HNRNPD;MAPK3
regulation of nitric oxide biosynthetic process (GO:0045428)	0.0852662	0.337912	10.6523	ATP2B4;ASS1
mismatch repair (GO:0006298)	0.0852662	0.337912	10.6523	MSH2;ABL1
positive regulation of myeloid leukocyte differentiation (GO:0002763)	0.0852662	0.337912	10.6523	CASP8;ACIN1
regulation of epithelial to mesenchymal transition (GO:0010717)	0.0854952	0.337912	7.37788	EFNA1;CTNNB1;EZH2
peptidyl-threonine phosphorylation (GO:0018107)	0.0854952	0.337912	7.37788	CHEK2;MARK2;TAF1
Wnt signaling pathway (GO:0016055)	0.0855913	0.337912	6.09468	APC;PTK7;CTNNB1;BTRC
regulation of Wnt signaling pathway (GO:0030111)	0.0855913	0.337912	6.09468	APP;CCNY;BTRC;SMARCA4
rRNA metabolic process (GO:0016072)	0.0864556	0.337912	4.9382	RPS18;DIS3;RPLP0;EXOSC2;RPS24;RPP38
macroautophagy (GO:0016236)	0.0878127	0.337912	5.97395	MTMR14;PRKAG1;MFN2;VPS37A
cellular response to insulin stimulus (GO:0032869)	0.0878127	0.337912	5.97395	APC;RPS6KB1;PRKDC;AKT2
positive regulation of ERK1 and ERK2 cascade (GO:0070374)	0.0880414	0.337912	4.87615	PYCARD;APP;PDGFA;HRAS;FGFR1;MAPK3
pyrimidine-containing compound biosynthetic process (GO:0072528)	0.088092	0.337912	31.47	TPK1
macropinocytosis (GO:0044351)	0.088092	0.337912	31.47	PYCARD
positive regulation of adaptive immune response (GO:0002821)	0.088092	0.337912	31.47	PYCARD
neuron projection maintenance (GO:1990535)	0.088092	0.337912	31.47	APP
arginine biosynthetic process (GO:0006526)	0.088092	0.337912	31.47	ASS1
transmembrane receptor protein tyrosine phosphatase signaling pathway (GO:0007185)	0.088092	0.337912	31.47	PTPRF
nuclear polyadenylation-dependent ncRNA catabolic process (GO:0071046)	0.088092	0.337912	31.47	EXOSC2
negative regulation of keratinocyte differentiation (GO:0045617)	0.088092	0.337912	31.47	GRHL2
regulation of extent of cell growth (GO:0061387)	0.088092	0.337912	31.47	ABL1
regulation of intrinsic apoptotic signaling pathway by p53 class mediator (GO:1902253)	0.088092	0.337912	31.47	MDM2
protein retention in ER lumen (GO:0006621)	0.088092	0.337912	31.47	OS9
positive regulation of aspartic-type peptidase activity (GO:1905247)	0.088092	0.337912	31.47	EFNA1
establishment of mitochondrion localization, microtubule-mediated (GO:0034643)	0.088092	0.337912	31.47	RHOT1
activation of transmembrane receptor protein tyrosine kinase activity (GO:0007171)	0.088092	0.337912	31.47	PILRB
mRNA 3'-splice site recognition (GO:0000389)	0.088092	0.337912	31.47	SF1
positive regulation of receptor binding (GO:1900122)	0.088092	0.337912	31.47	ANXA2
nuclear polyadenylation-dependent rRNA catabolic process (GO:0071035)	0.088092	0.337912	31.47	EXOSC2
ceramide transport (GO:0035627)	0.088092	0.337912	31.47	PLEKHA8
phagosome-lysosome fusion (GO:0090385)	0.088092	0.337912	31.47	SYT7
regulation of skeletal muscle contraction (GO:0014819)	0.088092	0.337912	31.47	DMPK
positive regulation of mitochondrial membrane potential (GO:0010918)	0.088092	0.337912	31.47	AKT2
aortic valve development (GO:0003176)	0.088092	0.337912	31.47	EFNA1
negative regulation of dendritic spine development (GO:0061000)	0.088092	0.337912	31.47	EFNA1
membrane raft assembly (GO:0001765)	0.088092	0.337912	31.47	ANXA2
positive regulation of memory T cell differentiation (GO:0043382)	0.088092	0.337912	31.47	CD46
citrulline metabolic process (GO:0000052)	0.088092	0.337912	31.47	ASS1
negative regulation of complement activation (GO:0045916)	0.088092	0.337912	31.47	CD55
regulation of phosphatidylinositol biosynthetic process (GO:0010511)	0.088092	0.337912	31.47	PDGFA
embryonic skeletal joint morphogenesis (GO:0060272)	0.088092	0.337912	31.47	CTNNB1
regulation of protein localization to cell cortex (GO:1904776)	0.088092	0.337912	31.47	EPB41
aortic valve morphogenesis (GO:0003180)	0.088092	0.337912	31.47	EFNA1
growth hormone secretion (GO:0030252)	0.088092	0.337912	31.47	LTBP4
positive regulation of microtubule motor activity (GO:2000576)	0.088092	0.337912	31.47	DYNC1I2
positive regulation of mitophagy in response to mitochondrial depolarization (GO:0098779)	0.088092	0.337912	31.47	MFN2
positive regulation of helicase activity (GO:0051096)	0.088092	0.337912	31.47	MSH2
protein insertion into mitochondrial membrane involved in apoptotic signaling pathway (GO:0001844)	0.088092	0.337912	31.47	BAX
positive regulation of histone phosphorylation (GO:0033129)	0.088092	0.337912	31.47	MAPK3
dosage compensation by inactivation of X chromosome (GO:0009048)	0.088092	0.337912	31.47	HNRNPU
plus-end-directed organelle transport along microtubule (GO:0072386)	0.088092	0.337912	31.47	KIF13A
positive regulation of microglial cell activation (GO:1903980)	0.088092	0.337912	31.47	APP
regulation of interleukin-10 secretion (GO:2001179)	0.088092	0.337912	31.47	PYCARD
polyphosphate metabolic process (GO:0006797)	0.088092	0.337912	31.47	BNIP2
negative regulation of phospholipase activity (GO:0010519)	0.088092	0.337912	31.47	ABL1
regulation of cardiac muscle hypertrophy in response to stress (GO:1903242)	0.088092	0.337912	31.47	ATP2B4
morphogenesis of an endothelium (GO:0003159)	0.088092	0.337912	31.47	CTNNB1
positive regulation of intracellular estrogen receptor signaling pathway (GO:0033148)	0.088092	0.337912	31.47	YAP1
tRNA catabolic process (GO:0016078)	0.088092	0.337912	31.47	EXOSC2
astrocyte activation (GO:0048143)	0.088092	0.337912	31.47	APP
L-amino acid import (GO:0043092)	0.088092	0.337912	31.47	SLC3A2
positive regulation of protein localization to centrosome (GO:1904781)	0.088092	0.337912	31.47	APC
positive regulation of aspartic-type endopeptidase activity involved in amyloid precursor protein catabolic process (GO:1902961)	0.088092	0.337912	31.47	EFNA1
fructose 6-phosphate metabolic process (GO:0006002)	0.088092	0.337912	31.47	PFKM
neuron remodeling (GO:0016322)	0.088092	0.337912	31.47	APP
negative regulation of angiogenesis (GO:0016525)	0.088421	0.337912	7.16632	CTNNB1;GTF2I;EPN2
rRNA processing (GO:0006364)	0.0896431	0.337912	4.81503	RPS18;DIS3;RPLP0;EXOSC2;RPS24;RPP38
regulation of T cell differentiation (GO:0045580)	0.0898856	0.337912	10.0873	ZBTB1;ABL1
positive regulation of intrinsic apoptotic signaling pathway (GO:2001244)	0.0898856	0.337912	10.0873	BCLAF1;BAX
positive regulation of catalytic activity (GO:0043085)	0.0898856	0.337912	10.0873	ABL1;MAPK3
regulation of intracellular protein transport (GO:0033157)	0.0898856	0.337912	10.0873	MBD1;PCNT
regulation of neurotransmitter receptor activity (GO:0099601)	0.0898856	0.337912	10.0873	APP;MINK1
positive regulation of organelle organization (GO:0010638)	0.0898856	0.337912	10.0873	ANXA2;AKT2
positive regulation of endothelial cell migration (GO:0010595)	0.0913885	0.337912	6.96293	MAP2K3;ABL1;FGFR1
nuclear-transcribed mRNA catabolic process, nonsense-mediated decay (GO:0000184)	0.0923384	0.337912	5.7416	RPS18;RPLP0;SMG7;RPS24
phosphatidylinositol metabolic process (GO:0046488)	0.0923384	0.337912	5.7416	MTMR1;MTMR14;PIP5K1A;PLEKHA8
actomyosin structure organization (GO:0031032)	0.0943969	0.337912	6.76732	ITGB5;EPB41;MYH10
regulation of cation channel activity (GO:2001257)	0.0943969	0.337912	6.76732	APP;SLMAP;MINK1
organelle membrane fusion (GO:0090174)	0.0943969	0.337912	6.76732	BNIP1;STX2;SYT7
response to insulin (GO:0032868)	0.0943969	0.337912	6.76732	RPS6KB1;PRKDC;AKT2
embryonic limb morphogenesis (GO:0030326)	0.094577	0.337912	9.56519	MBNL1;CTNNB1
negative regulation of DNA binding (GO:0043392)	0.094577	0.337912	9.56519	SIN3A;CPNE1
regulation of axon extension (GO:0030516)	0.094577	0.337912	9.56519	ERCC2;ABL1
endoplasmic reticulum organization (GO:0007029)	0.094577	0.337912	9.56519	BNIP1;SEC31A
axon guidance (GO:0007411)	0.0947154	0.337912	5.01722	EFNA1;SEMA3F;HRAS;PDLIM7;MAPK3
post-translational protein modification (GO:0043687)	0.0974374	0.337912	3.93613	APP;NUB1;FBXW11;CALU;VHL;BTRC;FBXO22;DDB2;MEN1
response to metal ion (GO:0010038)	0.0974457	0.337912	6.57909	PPP3CA;NEDD4L;SEC31A
negative regulation of cell growth (GO:0030308)	0.0993308	0.337912	5.41442	ADAM15;BCL6;ERCC2;SMARCA4
positive regulation of NIK/NF-kappaB signaling (GO:1901224)	0.0993372	0.337912	9.08174	APP;MAP3K7
anatomical structure homeostasis (GO:0060249)	0.0993372	0.337912	9.08174	DCLRE1B;TERF1
positive regulation of DNA replication (GO:0045740)	0.0993372	0.337912	9.08174	PDGFA;HRAS
endothelial cell migration (GO:0043542)	0.0993372	0.337912	9.08174	GIPC1;ABL1
regulation of sodium ion transport (GO:0002028)	0.0993372	0.337912	9.08174	SLMAP;ATP2B4
positive regulation of ATPase activity (GO:0032781)	0.0993372	0.337912	9.08174	DYNC1I2;HNRNPU
transcription-coupled nucleotide-excision repair (GO:0006283)	0.100534	0.337912	6.39788	ERCC2;XPA;POLR2F
nucleic acid phosphodiester bond hydrolysis (GO:0090305)	0.100534	0.337912	6.39788	ERCC2;XPA;DDB2
canonical Wnt signaling pathway (GO:0060070)	0.100534	0.337912	6.39788	APC;PTK7;CTNNB1
adherens junction assembly (GO:0034333)	0.102003	0.337912	24.641	CTNNB1
phosphate ion transmembrane transport (GO:0035435)	0.102003	0.337912	24.641	XPR1
cellular divalent inorganic anion homeostasis (GO:0072501)	0.102003	0.337912	24.641	XPR1
exonucleolytic trimming to generate mature 3'-end of 5.8S rRNA from tricistronic rRNA transcript (SSU-rRNA, 5.8S rRNA, LSU-rRNA) (GO:0000467)	0.102003	0.337912	24.641	EXOSC2
progesterone receptor signaling pathway (GO:0050847)	0.102003	0.337912	24.641	YAP1
protein C-linked glycosylation via tryptophan (GO:0018317)	0.102003	0.337912	24.641	DPY19L4
cellular trivalent inorganic anion homeostasis (GO:0072502)	0.102003	0.337912	24.641	XPR1
exonucleolytic trimming involved in rRNA processing (GO:0000459)	0.102003	0.337912	24.641	EXOSC2
negative regulation of transcription elongation from RNA polymerase II promoter (GO:0034244)	0.102003	0.337912	24.641	HNRNPU
mitral valve development (GO:0003174)	0.102003	0.337912	24.641	EFNA1
bone cell development (GO:0098751)	0.102003	0.337912	24.641	ANXA2
cellular response to laminar fluid shear stress (GO:0071499)	0.102003	0.337912	24.641	ASS1
regulation of endothelial cell chemotaxis to fibroblast growth factor (GO:2000544)	0.102003	0.337912	24.641	FGFR1
regulation of low-density lipoprotein particle clearance (GO:0010988)	0.102003	0.337912	24.641	ANXA2
positive regulation of histone H4 acetylation (GO:0090240)	0.102003	0.337912	24.641	MUC1
death-inducing signaling complex assembly (GO:0071550)	0.102003	0.337912	24.641	CASP8
sequestering of extracellular ligand from receptor (GO:0035581)	0.102003	0.337912	24.641	CD46
miRNA loading onto RISC involved in gene silencing by miRNA (GO:0035280)	0.102003	0.337912	24.641	ADAR
translational readthrough (GO:0006451)	0.102003	0.337912	24.641	EEFSEC
cellular response to leptin stimulus (GO:0044320)	0.102003	0.337912	24.641	LEPR
negative regulation of dendrite morphogenesis (GO:0050774)	0.102003	0.337912	24.641	EFNA1
strand invasion (GO:0042148)	0.102003	0.337912	24.641	RAD51C
negative regulation of platelet-derived growth factor receptor-beta signaling pathway (GO:2000587)	0.102003	0.337912	24.641	PDGFA
regulation of response to biotic stimulus (GO:0002831)	0.102003	0.337912	24.641	CD55
negative regulation of cell adhesion mediated by integrin (GO:0033629)	0.102003	0.337912	24.641	MUC1
regulation of memory T cell differentiation (GO:0043380)	0.102003	0.337912	24.641	CD46
heme catabolic process (GO:0042167)	0.102003	0.337912	24.641	BLVRA
chromatin-mediated maintenance of transcription (GO:0048096)	0.102003	0.337912	24.641	SMARCD1
negative regulation of protein kinase activity by regulation of protein phosphorylation (GO:0044387)	0.102003	0.337912	24.641	ADAR
protein C-linked glycosylation via 2'-alpha-mannosyl-L-tryptophan (GO:0018406)	0.102003	0.337912	24.641	DPY19L4
morphogenesis of a polarized epithelium (GO:0001738)	0.102003	0.337912	24.641	PTK7
porphyrin-containing compound catabolic process (GO:0006787)	0.102003	0.337912	24.641	BLVRA
cellular lipid biosynthetic process (GO:0097384)	0.102003	0.337912	24.641	GNPAT
negative regulation of nitric oxide metabolic process (GO:1904406)	0.102003	0.337912	24.641	ATP2B4
regulation of RNA biosynthetic process (GO:2001141)	0.102003	0.337912	24.641	RALY
positive regulation of RIG-I signaling pathway (GO:1900246)	0.102003	0.337912	24.641	PUM1
positive regulation of tumor necrosis factor-mediated signaling pathway (GO:1903265)	0.102003	0.337912	24.641	CPNE1
positive regulation of fatty acid beta-oxidation (GO:0032000)	0.102003	0.337912	24.641	AKT2
protection from non-homologous end joining at telomere (GO:0031848)	0.102003	0.337912	24.641	DCLRE1B
thiamine-containing compound metabolic process (GO:0042723)	0.102003	0.337912	24.641	TPK1
positive regulation of neuroblast proliferation (GO:0002052)	0.102003	0.337912	24.641	CTNNB1
negative regulation of B cell apoptotic process (GO:0002903)	0.102003	0.337912	24.641	BCL6
activation of signaling protein activity involved in unfolded protein response (GO:0006987)	0.102003	0.337912	24.641	BAX
negative regulation of epidermal cell differentiation (GO:0045605)	0.102003	0.337912	24.641	GRHL2
activation of cysteine-type endopeptidase activity involved in apoptotic process by cytochrome c (GO:0008635)	0.102003	0.337912	24.641	BAX
G-quadruplex DNA unwinding (GO:0044806)	0.102003	0.337912	24.641	PIF1
negative regulation of nitric oxide biosynthetic process (GO:0045019)	0.102003	0.337912	24.641	ATP2B4
positive regulation of isomerase activity (GO:0010912)	0.102003	0.337912	24.641	HNRNPU
regulation of microtubule binding (GO:1904526)	0.102003	0.337912	24.641	ABL1
regulation of RNA polymerase II regulatory region sequence-specific DNA binding (GO:1903025)	0.102003	0.337912	24.641	TAF1
regulation of microglial cell activation (GO:1903978)	0.102003	0.337912	24.641	APP
negative regulation of retinoic acid receptor signaling pathway (GO:0048387)	0.102003	0.337912	24.641	EZH2
regulation of protein localization to centrosome (GO:1904779)	0.102003	0.337912	24.641	APC
regulation of protein heterodimerization activity (GO:0043497)	0.102003	0.337912	24.641	BAX
positive regulation of CD4-positive, alpha-beta T cell activation (GO:2000516)	0.102003	0.337912	24.641	CD55
selenocysteine incorporation (GO:0001514)	0.102003	0.337912	24.641	EEFSEC
cellular phosphate ion homeostasis (GO:0030643)	0.102003	0.337912	24.641	XPR1
regulation of Cdc42 protein signal transduction (GO:0032489)	0.102003	0.337912	24.641	ABL1
mitotic spindle organization (GO:0007052)	0.103661	0.337912	6.22334	PRC1;CHEK2;PCNT
mRNA 3'-end processing (GO:0031124)	0.103661	0.337912	6.22334	APP;CPSF6;U2AF1
regulation of response to DNA damage stimulus (GO:2001020)	0.104163	0.337912	8.63312	BCLAF1;ABL1
plasma membrane organization (GO:0007009)	0.104163	0.337912	8.63312	STX2;SYT7
epithelial cell migration (GO:0010631)	0.104163	0.337912	8.63312	GIPC1;ABL1
regulation of cell morphogenesis involved in differentiation (GO:0010769)	0.104163	0.337912	8.63312	NEDD4L;MARK2
negative regulation of blood coagulation (GO:0030195)	0.104163	0.337912	8.63312	PLAUR;PDGFA
neuron projection morphogenesis (GO:0048812)	0.104552	0.337912	4.65358	APP;BTBD3;MINK1;CPNE1;CTNNB1
negative regulation of cell proliferation (GO:0008285)	0.105112	0.337912	3.74227	APP;PBRM1;WARS;APC;MFN2;CTNNB1;VHL;HRAS;MEN1
cytokine-mediated signaling pathway (GO:0019221)	0.106394	0.337912	3.32198	ANXA2;FBXW11;RPLP0;ADAR;SMARCA4;PYCARD;MUC1;BCL6;HNRNPF;LEPR;SNRPA1;BTRC;MAP3K7;MAPK3
endocytosis (GO:0006897)	0.108804	0.337912	3.95656	APP;DENND1A;CLTCL1;PIP5K1A;SYT7;PDLIM7;MAPK3
base-excision repair (GO:0006284)	0.109051	0.337912	8.21599	XPA;HUWE1
positive regulation of mitochondrial outer membrane permeabilization involved in apoptotic signaling pathway (GO:1901030)	0.109051	0.337912	8.21599	CASP8;BAX
positive regulation of receptor activity (GO:2000273)	0.109051	0.337912	8.21599	ANXA2;TAF1
regulation of sodium ion transmembrane transporter activity (GO:2000649)	0.109051	0.337912	8.21599	SLMAP;NEDD4L
negative regulation of G0 to G1 transition (GO:0070317)	0.109051	0.337912	8.21599	MAX;EZH2
macromolecular complex assembly (GO:0065003)	0.111511	0.337912	4.92028	YAP1;APC;MDM2;PEX14
mitochondrion organization (GO:0007005)	0.11277	0.337912	4.38569	TIMM8B;PIF1;RHOT1;MFN2;BAX
water-soluble vitamin metabolic process (GO:0006767)	0.113269	0.337912	5.73667	ABCC1;MTHFD2;TPK1
ERAD pathway (GO:0036503)	0.113269	0.337912	5.73667	OS9;POMT1;RNF121
positive regulation of cytoskeleton organization (GO:0051495)	0.113269	0.337912	5.73667	PYCARD;ABL1;HRAS
positive regulation of neuron death (GO:1901216)	0.113999	0.337912	7.82742	BAX;CTNNB1
regulation of cellular amide metabolic process (GO:0034248)	0.113999	0.337912	7.82742	RBM3;APP
chemical homeostasis (GO:0048878)	0.113999	0.337912	7.82742	ACOX1;NEDD4L
protein insertion into mitochondrial membrane (GO:0051204)	0.115702	0.337912	19.9539	BAX
regulation of DNA methylation (GO:0044030)	0.115702	0.337912	19.9539	GRHL2
regulation of stress-activated protein kinase signaling cascade (GO:0070302)	0.115702	0.337912	19.9539	MAPK3
positive regulation of smooth muscle cell apoptotic process (GO:0034393)	0.115702	0.337912	19.9539	MFN2
positive regulation of macrophage differentiation (GO:0045651)	0.115702	0.337912	19.9539	CASP8
neuron projection extension involved in neuron projection guidance (GO:1902284)	0.115702	0.337912	19.9539	SEMA3F
DNA recombinase assembly (GO:0000730)	0.115702	0.337912	19.9539	RAD51C
response to epinephrine (GO:0071871)	0.115702	0.337912	19.9539	ATP2B4
positive regulation of membrane potential (GO:0045838)	0.115702	0.337912	19.9539	AKT2
negative regulation of protein homooligomerization (GO:0032463)	0.115702	0.337912	19.9539	PEX14
negative regulation of anion transmembrane transport (GO:1903960)	0.115702	0.337912	19.9539	AKT2
regulation of histone H4 acetylation (GO:0090239)	0.115702	0.337912	19.9539	MUC1
positive regulation of transforming growth factor beta production (GO:0071636)	0.115702	0.337912	19.9539	CD46
DNA repair complex assembly (GO:0090735)	0.115702	0.337912	19.9539	RAD51C
negative regulation of potassium ion transmembrane transporter activity (GO:1901017)	0.115702	0.337912	19.9539	NEDD4L
negative regulation of monooxygenase activity (GO:0032769)	0.115702	0.337912	19.9539	ATP2B4
regulation of T cell mediated immunity (GO:0002709)	0.115702	0.337912	19.9539	ZBTB1
protein localization to microtubule (GO:0035372)	0.115702	0.337912	19.9539	HNRNPU
phagolysosome assembly (GO:0001845)	0.115702	0.337912	19.9539	SYT7
axon extension involved in axon guidance (GO:0048846)	0.115702	0.337912	19.9539	SEMA3F
glycerolipid biosynthetic process (GO:0045017)	0.115702	0.337912	19.9539	CPNE1
regulation of cytoplasmic transport (GO:1903649)	0.115702	0.337912	19.9539	MAPK3
regulation of striated muscle cell differentiation (GO:0051153)	0.115702	0.337912	19.9539	DMPK
negative regulation of retrograde protein transport, ER to cytosol (GO:1904153)	0.115702	0.337912	19.9539	OS9
peptidyl-lysine hydroxylation (GO:0017185)	0.115702	0.337912	19.9539	JMJD6
positive regulation of IRE1-mediated unfolded protein response (GO:1903896)	0.115702	0.337912	19.9539	BAX
lung epithelium development (GO:0060428)	0.115702	0.337912	19.9539	GRHL2
regulation of chemokine secretion (GO:0090196)	0.115702	0.337912	19.9539	PYCARD
cellular response to epinephrine stimulus (GO:0071872)	0.115702	0.337912	19.9539	ATP2B4
negative regulation of establishment of protein localization (GO:1904950)	0.115702	0.337912	19.9539	TERF1
regulation of aspartic-type endopeptidase activity involved in amyloid precursor protein catabolic process (GO:1902959)	0.115702	0.337912	19.9539	EFNA1
negative regulation of mRNA polyadenylation (GO:1900364)	0.115702	0.337912	19.9539	CCNT1
B cell mediated immunity (GO:0019724)	0.115702	0.337912	19.9539	MSH2
double-strand break repair via synthesis-dependent strand annealing (GO:0045003)	0.115702	0.337912	19.9539	RAD51C
regulation of protein ADP-ribosylation (GO:0010835)	0.115702	0.337912	19.9539	WARS
positive regulation of monocyte differentiation (GO:0045657)	0.115702	0.337912	19.9539	ACIN1
regulation of cytoplasmic mRNA processing body assembly (GO:0010603)	0.115702	0.337912	19.9539	CNOT6
leptin-mediated signaling pathway (GO:0033210)	0.115702	0.337912	19.9539	LEPR
response to hydroperoxide (GO:0033194)	0.115702	0.337912	19.9539	STX2
positive regulation of mitochondrial membrane permeability involved in apoptotic process (GO:1902110)	0.115702	0.337912	19.9539	RHOT1
calcium ion import into cytosol (GO:1902656)	0.115702	0.337912	19.9539	ATP2B4
regulation of amyloid fibril formation (GO:1905906)	0.115702	0.337912	19.9539	APP
positive regulation of chromatin silencing (GO:0031937)	0.115702	0.337912	19.9539	SIN3A
positive regulation of chemokine secretion (GO:0090197)	0.115702	0.337912	19.9539	PYCARD
osteoblast development (GO:0002076)	0.115702	0.337912	19.9539	MEN1
snoRNA 3'-end processing (GO:0031126)	0.115702	0.337912	19.9539	EXOSC2
mammary gland epithelial cell differentiation (GO:0060644)	0.115702	0.337912	19.9539	AKT2
U4 snRNA 3'-end processing (GO:0034475)	0.115702	0.337912	19.9539	EXOSC2
calcium ion import across plasma membrane (GO:0098703)	0.115702	0.337912	19.9539	ATP2B4
glycerol-3-phosphate metabolic process (GO:0006072)	0.115702	0.337912	19.9539	GNPAT
histone H3-K36 demethylation (GO:0070544)	0.115702	0.337912	19.9539	PHF8
regulation of peroxisome proliferator activated receptor signaling pathway (GO:0035358)	0.115702	0.337912	19.9539	ASXL1
response to leptin (GO:0044321)	0.115702	0.337912	19.9539	LEPR
telomeric D-loop disassembly (GO:0061820)	0.115702	0.337912	19.9539	TERF1
DNA cytosine deamination (GO:0070383)	0.115702	0.337912	19.9539	CDADC1
cellular monovalent inorganic anion homeostasis (GO:0030320)	0.115702	0.337912	19.9539	XPR1
positive regulation of translation (GO:0045727)	0.116544	0.339863	5.58581	RBM3;RPS6KB1;HNRNPD
negative regulation of cellular process (GO:0048523)	0.117934	0.341656	3.21563	APP;PBRM1;WARS;ADAM15;BCL6;APC;NEDD4L;CTNNB1;VHL;HRAS;SMARCA4;MEN1
clathrin-dependent endocytosis (GO:0072583)	0.119004	0.341656	7.46481	CLTB;AP2S1
ERBB2 signaling pathway (GO:0038128)	0.119004	0.341656	7.46481	PTPN18;HRAS
regulation of G0 to G1 transition (GO:0070316)	0.119004	0.341656	7.46481	MAX;EZH2
inositol lipid-mediated signaling (GO:0048017)	0.119004	0.341656	7.46481	RPS6KB1;FGFR1
mitotic DNA damage checkpoint (GO:0044773)	0.119004	0.341656	7.46481	MSH2;CHEK2
nucleosome organization (GO:0034728)	0.119855	0.341656	5.4402	SMARCD1;PBRM1;SMARCA4
peptidyl-tyrosine phosphorylation (GO:0018108)	0.119855	0.341656	5.4402	ABL1;MAPK3;FGFR1
activation of cysteine-type endopeptidase activity involved in apoptotic process (GO:0006919)	0.119855	0.341656	5.4402	PYCARD;CASP8;BAX
regulation of transforming growth factor beta receptor signaling pathway (GO:0017015)	0.119855	0.341656	5.4402	GIPC1;LTBP4;MEN1
dephosphorylation (GO:0016311)	0.12171	0.341656	4.56558	PPP3CA;PTPN18;FBXW11;BTRC
Golgi vesicle transport (GO:0048193)	0.121936	0.341656	3.63808	DYNC1I2;SEC24B;BNIP1;KLC1;CD55;ARFGAP1;SEC31A
positive regulation of cell migration (GO:0030335)	0.123019	0.341656	3.80978	APC;AKT2;NUMB;PDGFA;SEMA3F;HRAS
retrograde vesicle-mediated transport, Golgi to ER (GO:0006890)	0.1232	0.341656	5.2996	BNIP1;KLC1;ARFGAP1
ERBB signaling pathway (GO:0038127)	0.1232	0.341656	5.2996	PTPN18;ABL1;HRAS
NIK/NF-kappaB signaling (GO:0038061)	0.1232	0.341656	5.2996	FBXW11;BTRC;MAP3K7
positive regulation of epithelial to mesenchymal transition (GO:0010718)	0.124062	0.341656	7.12587	CTNNB1;EZH2
neuron migration (GO:0001764)	0.124062	0.341656	7.12587	MARK2;FGFR1
regulation of viral transcription (GO:0046782)	0.124062	0.341656	7.12587	CCNT1;POLR2F
negative regulation of apoptotic process (GO:0043066)	0.124686	0.341656	3.15875	MSH2;RPS6KB1;PRKDC;AKT2;ERCC2;PLAUR;BNIP1;CTNNB1;BNIP2;VHL;FGFR1
negative regulation of cell cycle process (GO:0010948)	0.126579	0.341656	5.16379	MAX;MDM2;EZH2
axonogenesis (GO:0007409)	0.126847	0.341656	3.71909	EFNA1;APP;SEMA3F;HRAS;PDLIM7;MAPK3
nuclear-transcribed mRNA catabolic process (GO:0000956)	0.127872	0.341656	3.96052	CNOT6;RPS18;RPLP0;SMG7;RPS24
cellular protein localization (GO:0034613)	0.12864	0.341656	3.35519	RABGAP1L;KIF13A;MFN2;CTNNB1;TBC1D25;STX2;TBC1D22A;SEC31A
regulation of phagocytosis (GO:0050764)	0.129171	0.341656	6.80854	PYCARD;SYT7
telomere organization (GO:0032200)	0.129171	0.341656	6.80854	DCLRE1B;TERF1
cellular response to peptide (GO:1901653)	0.129171	0.341656	6.80854	APP;MDM2
negative regulation of circadian rhythm (GO:0042754)	0.129193	0.341656	16.566	SIN3A
positive regulation of transcription of nuclear large rRNA transcript from RNA polymerase I promoter (GO:1901838)	0.129193	0.341656	16.566	SMARCA4
small RNA loading onto RISC (GO:0070922)	0.129193	0.341656	16.566	ADAR
RNA destabilization (GO:0050779)	0.129193	0.341656	16.566	PUM1
neuron maturation (GO:0042551)	0.129193	0.341656	16.566	APP
microtubule anchoring at centrosome (GO:0034454)	0.129193	0.341656	16.566	MBD1
anoikis (GO:0043276)	0.129193	0.341656	16.566	MAP3K7
regulation of ER-associated ubiquitin-dependent protein catabolic process (GO:1903069)	0.129193	0.341656	16.566	USP14
regulation of cysteine-type endopeptidase activity involved in apoptotic signaling pathway (GO:2001267)	0.129193	0.341656	16.566	PLAUR
ionotropic glutamate receptor signaling pathway (GO:0035235)	0.129193	0.341656	16.566	APP
positive regulation of long-term synaptic potentiation (GO:1900273)	0.129193	0.341656	16.566	APP
nuclear migration (GO:0007097)	0.129193	0.341656	16.566	MBD1
negative regulation of mRNA 3'-end processing (GO:0031441)	0.129193	0.341656	16.566	CCNT1
regulation of platelet-derived growth factor receptor-beta signaling pathway (GO:2000586)	0.129193	0.341656	16.566	PDGFA
somatic recombination of immunoglobulin genes involved in immune response (GO:0002204)	0.129193	0.341656	16.566	MSH2
maintenance of protein localization in endoplasmic reticulum (GO:0035437)	0.129193	0.341656	16.566	OS9
regulation of endoplasmic reticulum unfolded protein response (GO:1900101)	0.129193	0.341656	16.566	BAX
negative regulation of protein exit from endoplasmic reticulum (GO:0070862)	0.129193	0.341656	16.566	OS9
positive regulation of astrocyte differentiation (GO:0048711)	0.129193	0.341656	16.566	APP
peptidyl-amino acid modification (GO:0018193)	0.129193	0.341656	16.566	MDM2
Golgi vesicle budding (GO:0048194)	0.129193	0.341656	16.566	SEC31A
nuclear-transcribed mRNA catabolic process, exonucleolytic, 3'-5' (GO:0034427)	0.129193	0.341656	16.566	EXOSC2
pinocytosis (GO:0006907)	0.129193	0.341656	16.566	PYCARD
negative regulation of protein sumoylation (GO:0033234)	0.129193	0.341656	16.566	CTNNB1
positive regulation of cell activation (GO:0050867)	0.129193	0.341656	16.566	APP
negative regulation of lymphocyte apoptotic process (GO:0070229)	0.129193	0.341656	16.566	BCL6
negative regulation of vascular endothelial growth factor receptor signaling pathway (GO:0030948)	0.129193	0.341656	16.566	EPN2
toll-like receptor 3 signaling pathway (GO:0034138)	0.129193	0.341656	16.566	CASP8
negative regulation of interferon-beta production (GO:0032688)	0.129193	0.341656	16.566	PYCARD
ether lipid metabolic process (GO:0046485)	0.129193	0.341656	16.566	GNPAT
negative regulation of chromatin silencing (GO:0031936)	0.129193	0.341656	16.566	PHF8
regulation of helicase activity (GO:0051095)	0.129193	0.341656	16.566	MSH2
mitral valve morphogenesis (GO:0003183)	0.129193	0.341656	16.566	EFNA1
T cell mediated immunity (GO:0002456)	0.129193	0.341656	16.566	CD46
negative regulation of transcription by competitive promoter binding (GO:0010944)	0.129193	0.341656	16.566	MUC1
positive regulation of vascular endothelial cell proliferation (GO:1905564)	0.129193	0.341656	16.566	FGFR1
negative regulation of potassium ion transmembrane transport (GO:1901380)	0.129193	0.341656	16.566	NEDD4L
neuron projection organization (GO:0106027)	0.129193	0.341656	16.566	APP
mitochondrial fragmentation involved in apoptotic process (GO:0043653)	0.129193	0.341656	16.566	BAX
regulation of nephron tubule epithelial cell differentiation (GO:0072182)	0.129193	0.341656	16.566	CTNNB1
negative regulation of DNA-templated transcription, elongation (GO:0032785)	0.129193	0.341656	16.566	HNRNPU
vesicle organization (GO:0016050)	0.129612	0.341656	4.32053	USP8;ANXA2;STX2;SYT7
positive regulation of protein kinase B signaling (GO:0051897)	0.129612	0.341656	4.32053	OSBPL8;CPNE1;PDGFA;FGFR1
non-canonical Wnt signaling pathway (GO:0035567)	0.129612	0.341656	4.32053	PPP3CA;AP2S1;CTNNB1;MAP3K7
ephrin receptor signaling pathway (GO:0048013)	0.129991	0.341731	5.03256	EFNA1;AP2S1;HRAS
negative regulation of binding (GO:0051100)	0.129991	0.341731	5.03256	CPNE1;BAX;PEX14
positive regulation of NF-kappaB transcription factor activity (GO:0051092)	0.132292	0.346936	4.24253	PYCARD;APP;MAP3K7;NFKBIB
ribosome biogenesis (GO:0042254)	0.132697	0.346936	3.58773	RPS18;DIS3;RPLP0;EXOSC2;RPS24;RPP38
cellular response to calcium ion (GO:0071277)	0.134329	0.346936	6.51101	CPNE1;ECT2
regulation of macromolecule metabolic process (GO:0060255)	0.134996	0.346936	4.16629	APP;MTMR1;DDX46;MAPK3
regulation of neuron differentiation (GO:0045664)	0.136911	0.346936	4.78304	CPNE1;ECT2;FGFR1
generation of neurons (GO:0048699)	0.137721	0.346936	4.09176	YAP1;CTNNB1;MARK2;FGFR1
endosomal transport (GO:0016197)	0.138673	0.346936	3.46173	DENND1A;KIF13A;CLTCL1;UBAP1;VPS37A;VPS39
protein transmembrane import into intracellular organelle (GO:0044743)	0.139532	0.346936	6.23164	PEX14;PEX26
intrinsic apoptotic signaling pathway by p53 class mediator (GO:0072332)	0.139532	0.346936	6.23164	PYCARD;MSH2
negative regulation of DNA metabolic process (GO:0051053)	0.139532	0.346936	6.23164	MSH2;TERF1
response to hydrogen peroxide (GO:0042542)	0.139532	0.346936	6.23164	ABL1;ECT2
regulation of type I interferon production (GO:0032479)	0.140418	0.346936	4.66438	PRKDC;POLR2F;CTNNB1
ER to Golgi vesicle-mediated transport (GO:0006888)	0.141512	0.346936	3.63513	DYNC1I2;SEC24B;ARFGAP1;CD55;SEC31A
regulation of B cell apoptotic process (GO:0002902)	0.142479	0.346936	14.0203	BCL6
low-density lipoprotein particle receptor catabolic process (GO:0032802)	0.142479	0.346936	14.0203	AP2S1
regulation of chromatin organization (GO:1902275)	0.142479	0.346936	14.0203	HNRNPU
membrane raft organization (GO:0031579)	0.142479	0.346936	14.0203	ANXA2
negative regulation of sodium ion transmembrane transport (GO:1902306)	0.142479	0.346936	14.0203	NEDD4L
thyroid gland development (GO:0030878)	0.142479	0.346936	14.0203	THRB
phosphatidylglycerol biosynthetic process (GO:0006655)	0.142479	0.346936	14.0203	CDS2
positive regulation of receptor recycling (GO:0001921)	0.142479	0.346936	14.0203	ANXA2
contractile actin filament bundle assembly (GO:0030038)	0.142479	0.346936	14.0203	ITGB5
response to laminar fluid shear stress (GO:0034616)	0.142479	0.346936	14.0203	ASS1
I-kappaB phosphorylation (GO:0007252)	0.142479	0.346936	14.0203	MAP3K7
aspartate family amino acid metabolic process (GO:0009066)	0.142479	0.346936	14.0203	ASS1
positive regulation of glucose import in response to insulin stimulus (GO:2001275)	0.142479	0.346936	14.0203	OSBPL8
cellular copper ion homeostasis (GO:0006878)	0.142479	0.346936	14.0203	APP
regulation of transforming growth factor beta production (GO:0071634)	0.142479	0.346936	14.0203	CD46
astrocyte development (GO:0014002)	0.142479	0.346936	14.0203	APP
epithelial cell morphogenesis (GO:0003382)	0.142479	0.346936	14.0203	GRHL2
positive regulation of lipase activity (GO:0060193)	0.142479	0.346936	14.0203	FGFR1
mitotic G1 DNA damage checkpoint (GO:0031571)	0.142479	0.346936	14.0203	PRKDC
positive regulation of natural killer cell activation (GO:0032816)	0.142479	0.346936	14.0203	ZBTB1
telomere maintenance in response to DNA damage (GO:0043247)	0.142479	0.346936	14.0203	DCLRE1B
glycerolipid metabolic process (GO:0046486)	0.142479	0.346936	14.0203	PIP5K1A
negative regulation of cell activation (GO:0050866)	0.142479	0.346936	14.0203	PDGFA
regulation of histone phosphorylation (GO:0033127)	0.142479	0.346936	14.0203	MAPK3
endosomal vesicle fusion (GO:0034058)	0.142479	0.346936	14.0203	VPS39
regulation of establishment of protein localization to telomere (GO:0070203)	0.142479	0.346936	14.0203	TERF1
cellular response to ATP (GO:0071318)	0.142479	0.346936	14.0203	TAF1
regulation of fatty acid beta-oxidation (GO:0031998)	0.142479	0.346936	14.0203	AKT2
negative regulation of stem cell differentiation (GO:2000737)	0.142479	0.346936	14.0203	HNRNPU
negative regulation of transcription from RNA polymerase II promoter in response to stress (GO:0097201)	0.142479	0.346936	14.0203	VHL
regulation of phospholipase activity (GO:0010517)	0.142479	0.346936	14.0203	FGFR1
coenzyme A metabolic process (GO:0015936)	0.142479	0.346936	14.0203	NUDT7
negative regulation of sodium ion transmembrane transporter activity (GO:2000650)	0.142479	0.346936	14.0203	NEDD4L
negative regulation of embryonic development (GO:0045992)	0.142479	0.346936	14.0203	CTNNB1
stress fiber assembly (GO:0043149)	0.142479	0.346936	14.0203	ITGB5
chaperone-mediated protein transport (GO:0072321)	0.142479	0.346936	14.0203	TIMM8B
positive regulation of execution phase of apoptosis (GO:1900119)	0.142479	0.346936	14.0203	BAX
Wnt signaling pathway involved in midbrain dopaminergic neuron differentiation (GO:1904953)	0.142479	0.346936	14.0203	CTNNB1
regulation of neuroblast proliferation (GO:1902692)	0.142479	0.346936	14.0203	CTNNB1
endothelial tube morphogenesis (GO:0061154)	0.142479	0.346936	14.0203	CTNNB1
positive regulation of adaptive immune response based on somatic recombination of immune receptors built from immunoglobulin superfamily domains (GO:0002824)	0.142479	0.346936	14.0203	ZBTB1
positive regulation of vacuole organization (GO:0044090)	0.142479	0.346936	14.0203	ANXA2
regulation of phospholipid metabolic process (GO:1903725)	0.142479	0.346936	14.0203	MTMR1
telomeric loop disassembly (GO:0090657)	0.142479	0.346936	14.0203	TERF1
positive regulation of nuclease activity (GO:0032075)	0.142479	0.346936	14.0203	BAX
intracellular cholesterol transport (GO:0032367)	0.142479	0.346936	14.0203	SYT7
negative regulation of signal transduction (GO:0009968)	0.143078	0.34796	3.21349	ASXL1;PTPN18;RPS6KB1;BTRC;EZH2;FGFR1;EPN2
regulation of focal adhesion assembly (GO:0051893)	0.144778	0.35078	5.96896	SLK;ABL1
unsaturated fatty acid metabolic process (GO:0033559)	0.144778	0.35078	5.96896	ACOX1;HSD17B4
positive regulation of viral process (GO:0048524)	0.144778	0.35078	5.96896	CCNT1;POLR2F
protein targeting (GO:0006605)	0.14603	0.352367	3.87792	TIMM8B;ZDHHC20;GIPC1;MFN2
cellular response to organic substance (GO:0071310)	0.14603	0.352367	3.87792	PTPN18;RPS6KB1;CTNNB1;MAPK3
peptidyl-tyrosine autophosphorylation (GO:0038083)	0.150064	0.352367	5.72166	ABL1;MAPK3
negative regulation of ossification (GO:0030279)	0.150064	0.352367	5.72166	HDAC7;MEN1
T cell activation (GO:0042110)	0.151115	0.352367	4.33081	PPP3CA;CASP8;LEPR
regulation of stem cell differentiation (GO:2000736)	0.151115	0.352367	4.33081	YAP1;ABL1;HNRNPU
negative regulation of translation (GO:0017148)	0.151115	0.352367	4.33081	ILF3;CNOT6;PUM1
SRP-dependent cotranslational protein targeting to membrane (GO:0006614)	0.154737	0.352367	4.22658	RPS18;RPLP0;RPS24
peptidyl-threonine modification (GO:0018210)	0.154737	0.352367	4.22658	CHEK2;MARK2;TAF1
proteasomal protein catabolic process (GO:0010498)	0.155206	0.352367	3.15002	APC;FBXW11;BTBD3;NEDD4L;CTNNB1;BTRC
protein complex disassembly (GO:0043241)	0.155389	0.352367	5.48855	APC;CTNNB1
regulation of fibroblast proliferation (GO:0048145)	0.155389	0.352367	5.48855	PDGFA;CTNNB1
positive regulation of posttranscriptional gene silencing (GO:0060148)	0.155562	0.352367	12.0487	PUM1
isotype switching (GO:0045190)	0.155562	0.352367	12.0487	MSH2
formation of extrachromosomal circular DNA (GO:0001325)	0.155562	0.352367	12.0487	TERF1
replicative senescence (GO:0090399)	0.155562	0.352367	12.0487	CHEK2
microtubule anchoring at microtubule organizing center (GO:0072393)	0.155562	0.352367	12.0487	MBD1
nitric oxide biosynthetic process (GO:0006809)	0.155562	0.352367	12.0487	NQO1
drug transmembrane transport (GO:0006855)	0.155562	0.352367	12.0487	ABCC1
regulation of feeding behavior (GO:0060259)	0.155562	0.352367	12.0487	LEPR
morphogenesis of an epithelial sheet (GO:0002011)	0.155562	0.352367	12.0487	MPP5
negative regulation of protein localization to nucleus (GO:1900181)	0.155562	0.352367	12.0487	SIN3A
regulation of leukocyte cell-cell adhesion (GO:1903037)	0.155562	0.352367	12.0487	ASS1
negative regulation of protein ubiquitination involved in ubiquitin-dependent protein catabolic process (GO:2000059)	0.155562	0.352367	12.0487	TAF1
negative regulation of leukocyte cell-cell adhesion (GO:1903038)	0.155562	0.352367	12.0487	ASS1
protein localization to pre-autophagosomal structure (GO:0034497)	0.155562	0.352367	12.0487	MFN2
calcineurin-NFAT signaling cascade (GO:0033173)	0.155562	0.352367	12.0487	PPP3CA
regulation of long-term neuronal synaptic plasticity (GO:0048169)	0.155562	0.352367	12.0487	APP
urea cycle (GO:0000050)	0.155562	0.352367	12.0487	ASS1
activation of cysteine-type endopeptidase activity involved in apoptotic signaling pathway (GO:0097296)	0.155562	0.352367	12.0487	CASP8
myeloid cell activation involved in immune response (GO:0002275)	0.155562	0.352367	12.0487	PYCARD
calcium ion regulated exocytosis (GO:0017156)	0.155562	0.352367	12.0487	SYT7
phosphatidylinositol dephosphorylation (GO:0046856)	0.155562	0.352367	12.0487	MTMR1
positive regulation of mesenchymal cell proliferation (GO:0002053)	0.155562	0.352367	12.0487	PDGFA
negative regulation of histone acetylation (GO:0035067)	0.155562	0.352367	12.0487	SIN3A
negative regulation of protein localization to cell surface (GO:2000009)	0.155562	0.352367	12.0487	NEDD4L
macrophage differentiation (GO:0030225)	0.155562	0.352367	12.0487	CASP8
protein kinase C signaling (GO:0070528)	0.155562	0.352367	12.0487	ADAM15
negative regulation of potassium ion transport (GO:0043267)	0.155562	0.352367	12.0487	NEDD4L
phosphate ion homeostasis (GO:0055062)	0.155562	0.352367	12.0487	XPR1
arginine metabolic process (GO:0006525)	0.155562	0.352367	12.0487	ASS1
negative regulation of intrinsic apoptotic signaling pathway in response to DNA damage by p53 class mediator (GO:1902166)	0.155562	0.352367	12.0487	MUC1
t-circle formation (GO:0090656)	0.155562	0.352367	12.0487	TERF1
negative regulation of cardiac muscle hypertrophy (GO:0010614)	0.155562	0.352367	12.0487	ATP2B4
mitotic spindle elongation (GO:0000022)	0.155562	0.352367	12.0487	PRC1
positive regulation of fatty acid oxidation (GO:0046321)	0.155562	0.352367	12.0487	AKT2
methylation-dependent chromatin silencing (GO:0006346)	0.155562	0.352367	12.0487	MBD1
low-density lipoprotein receptor particle metabolic process (GO:0032799)	0.155562	0.352367	12.0487	AP2S1
positive regulation of glucose metabolic process (GO:0010907)	0.155562	0.352367	12.0487	AKT2
epithelial cell-cell adhesion (GO:0090136)	0.155562	0.352367	12.0487	ITGB5
regulation of autophagosome maturation (GO:1901096)	0.155562	0.352367	12.0487	TBC1D25
telomere maintenance via telomere trimming (GO:0090737)	0.155562	0.352367	12.0487	TERF1
midbrain dopaminergic neuron differentiation (GO:1904948)	0.155562	0.352367	12.0487	CTNNB1
regulation of chromatin silencing (GO:0031935)	0.155562	0.352367	12.0487	SIN3A
regulation of mRNA polyadenylation (GO:1900363)	0.155562	0.352367	12.0487	CCNT1
RNA polymerase II transcriptional preinitiation complex assembly (GO:0051123)	0.155562	0.352367	12.0487	TAF1
positive regulation of transferase activity (GO:0051347)	0.157402	0.356121	3.61393	DCUN1D4;GRHL2;FGFR1;MAPK3
cell-matrix adhesion (GO:0007160)	0.158386	0.357516	4.1256	ITGB5;ADAM15;PIP5K1A
regulation of Ras protein signal transduction (GO:0046578)	0.158386	0.357516	4.1256	DENND1A;MFN2;ARFGAP1
regulation of signal transduction by p53 class mediator (GO:1901796)	0.160296	0.35901	3.55144	CHEK2;MDM2;PRKAG1;TAF1
response to cytokine (GO:0034097)	0.160296	0.35901	3.55144	PTPN18;NUB1;CASP8;ADAR
regulation of GTPase activity (GO:0043087)	0.160631	0.35901	3.24959	ABR;PKP4;ECT2;HRAS;EZH2
negative regulation of I-kappaB kinase/NF-kappaB signaling (GO:0043124)	0.160749	0.35901	5.26856	PYCARD;CASP8
postreplication repair (GO:0006301)	0.160749	0.35901	5.26856	MSH2;ZBTB1
positive regulation of gene expression, epigenetic (GO:0045815)	0.160749	0.35901	5.26856	SMARCD1;POLR2F
negative regulation of kinase activity (GO:0033673)	0.162062	0.35901	4.02773	WARS;PRKRIP1;HNRNPU
protein homooligomerization (GO:0051260)	0.165568	0.35901	3.16092	APC;ZBTB1;BAX;ECT2;PEX14
nuclear export (GO:0051168)	0.165763	0.35901	3.93286	STRADA;RANBP17;U2AF1
cell cycle G1/S phase transition (GO:0044843)	0.165763	0.35901	3.93286	RPS6KB1;MAX;PHF8
negative regulation of mitotic cell cycle (GO:0045930)	0.166143	0.35901	5.06072	BCL6;CTNNB1
endosome to lysosome transport (GO:0008333)	0.166143	0.35901	5.06072	KIF13A;VPS39
cytoplasmic microtubule organization (GO:0031122)	0.166143	0.35901	5.06072	SLK;MBD1
protein K48-linked ubiquitination (GO:0070936)	0.166143	0.35901	5.06072	ARIH2;NEDD4L
regulation of cell cycle arrest (GO:0071156)	0.166143	0.35901	5.06072	AKT2;MDM2
interstrand cross-link repair (GO:0036297)	0.166143	0.35901	5.06072	DCLRE1B;XPA
cellular response to mechanical stimulus (GO:0071260)	0.166143	0.35901	5.06072	CASP8;MAPK3
regulation of retrograde protein transport, ER to cytosol (GO:1904152)	0.168447	0.35901	10.4844	OS9
rRNA 3'-end processing (GO:0031125)	0.168447	0.35901	10.4844	EXOSC2
regulation of mesenchymal cell proliferation (GO:0010464)	0.168447	0.35901	10.4844	PDGFA
regulation of transcription of nuclear large rRNA transcript from RNA polymerase I promoter (GO:1901836)	0.168447	0.35901	10.4844	SMARCA4
histone H3-K9 demethylation (GO:0033169)	0.168447	0.35901	10.4844	PHF8
regulation of protein glycosylation (GO:0060049)	0.168447	0.35901	10.4844	WARS
regulation of IRE1-mediated unfolded protein response (GO:1903894)	0.168447	0.35901	10.4844	BAX
vesicle budding from membrane (GO:0006900)	0.168447	0.35901	10.4844	ANXA2
regulation of intrinsic apoptotic signaling pathway in response to DNA damage by p53 class mediator (GO:1902165)	0.168447	0.35901	10.4844	MUC1
regulation of cytokine biosynthetic process (GO:0042035)	0.168447	0.35901	10.4844	MAST2
entry of bacterium into host cell (GO:0035635)	0.168447	0.35901	10.4844	CTNNB1
mitochondrion transport along microtubule (GO:0047497)	0.168447	0.35901	10.4844	RHOT1
regulation of cholesterol homeostasis (GO:2000188)	0.168447	0.35901	10.4844	RALY
pre-mRNA cleavage required for polyadenylation (GO:0098789)	0.168447	0.35901	10.4844	CPSF6
somatic hypermutation of immunoglobulin genes (GO:0016446)	0.168447	0.35901	10.4844	MSH2
positive regulation of ruffle assembly (GO:1900029)	0.168447	0.35901	10.4844	HRAS
nitric oxide metabolic process (GO:0046209)	0.168447	0.35901	10.4844	NQO1
tRNA 5'-leader removal (GO:0001682)	0.168447	0.35901	10.4844	RPP38
positive regulation of pseudopodium assembly (GO:0031274)	0.168447	0.35901	10.4844	APC
cellular response to fluid shear stress (GO:0071498)	0.168447	0.35901	10.4844	ASS1
activation of cysteine-type endopeptidase activity (GO:0097202)	0.168447	0.35901	10.4844	CASP8
regulation of pseudopodium assembly (GO:0031272)	0.168447	0.35901	10.4844	APC
regulation of sequestering of triglyceride (GO:0010889)	0.168447	0.35901	10.4844	OSBPL8
positive regulation of endoplasmic reticulum unfolded protein response (GO:1900103)	0.168447	0.35901	10.4844	BAX
aromatic compound biosynthetic process (GO:0019438)	0.168447	0.35901	10.4844	TPK1
negative regulation of DNA damage response, signal transduction by p53 class mediator (GO:0043518)	0.168447	0.35901	10.4844	MDM2
positive regulation of cyclase activity (GO:0031281)	0.168447	0.35901	10.4844	MAPK3
regulation of vascular endothelial cell proliferation (GO:1905562)	0.168447	0.35901	10.4844	FGFR1
prostanoid metabolic process (GO:0006692)	0.168447	0.35901	10.4844	ACOX1
negative regulation of androgen receptor signaling pathway (GO:0060766)	0.168447	0.35901	10.4844	SMARCA4
regulation of sister chromatid cohesion (GO:0007063)	0.168447	0.35901	10.4844	CTNNB1
DNA deamination (GO:0045006)	0.168447	0.35901	10.4844	CDADC1
positive regulation of T cell cytokine production (GO:0002726)	0.168447	0.35901	10.4844	MAP3K7
calcineurin-mediated signaling (GO:0097720)	0.168447	0.35901	10.4844	PPP3CA
regulation of cellular macromolecule biosynthetic process (GO:2000112)	0.169137	0.360085	2.4422	APP;CNBP;NAB2;RBM3;CHEK2;HNRNPD;ABL1;ZNF138;VHL;PATZ1;EZH2;BPTF;TAF1
cotranslational protein targeting to membrane (GO:0006613)	0.169489	0.360442	3.84086	RPS18;RPLP0;RPS24
non-recombinational repair (GO:0000726)	0.171568	0.363276	4.86413	DCLRE1B;PRKDC
protein heterooligomerization (GO:0051291)	0.171568	0.363276	4.86413	CPSF6;ANXA2
protein autoubiquitination (GO:0051865)	0.171568	0.363276	4.86413	MDM2;DDB2
establishment of protein localization to mitochondrion (GO:0072655)	0.171568	0.363276	4.86413	TIMM8B;MFN2
vesicle fusion (GO:0006906)	0.17324	0.364141	3.75162	STX2;VPS39;SYT7
positive regulation of cell differentiation (GO:0045597)	0.175619	0.364141	2.99201	ABL1;CTNNB1;BNIP2;VHL;EZH2
regulation of cellular protein metabolic process (GO:0032268)	0.177021	0.364141	4.67801	RBM3;APP
fatty acid oxidation (GO:0019395)	0.177021	0.364141	4.67801	ACOX1;HSD17B4
regulation of blood vessel endothelial cell migration (GO:0043535)	0.177021	0.364141	4.67801	MAP2K3;FGFR1
wound healing (GO:0042060)	0.177021	0.364141	4.67801	PDGFA;SYT7
negative regulation of protein ubiquitination (GO:0031397)	0.177021	0.364141	4.67801	ABL1;TAF1
fatty acid beta-oxidation (GO:0006635)	0.177021	0.364141	4.67801	ACOX1;HSD17B4
double-strand break repair via nonhomologous end joining (GO:0006303)	0.177021	0.364141	4.67801	DCLRE1B;PRKDC
regulation of ERK1 and ERK2 cascade (GO:0070372)	0.177024	0.364141	2.8047	PYCARD;APP;PDGFA;HRAS;FGFR1;MAPK3
positive regulation of protein metabolic process (GO:0051247)	0.180809	0.364141	3.58102	APP;APC;NEDD4L
cellular metal ion homeostasis (GO:0006875)	0.180809	0.364141	3.58102	DMPK;ATP2B4;NEDD4L
DNA-templated transcriptional preinitiation complex assembly (GO:0070897)	0.181136	0.364141	9.21835	TAF1
DNA strand elongation (GO:0022616)	0.181136	0.364141	9.21835	DCLRE1B
positive regulation of histone H3-K4 methylation (GO:0051571)	0.181136	0.364141	9.21835	CTNNB1
mitochondrial genome maintenance (GO:0000002)	0.181136	0.364141	9.21835	PIF1
embryonic appendage morphogenesis (GO:0035113)	0.181136	0.364141	9.21835	MBNL1
regulation of NMDA receptor activity (GO:2000310)	0.181136	0.364141	9.21835	APP
positive regulation of cellular carbohydrate metabolic process (GO:0010676)	0.181136	0.364141	9.21835	AKT2
regulation of glucose import in response to insulin stimulus (GO:2001273)	0.181136	0.364141	9.21835	OSBPL8
synaptic vesicle cycle (GO:0099504)	0.181136	0.364141	9.21835	SYT7
mRNA cleavage involved in mRNA processing (GO:0098787)	0.181136	0.364141	9.21835	CPSF6
positive regulation of glycogen biosynthetic process (GO:0045725)	0.181136	0.364141	9.21835	AKT2
tricarboxylic acid metabolic process (GO:0072350)	0.181136	0.364141	9.21835	ASS1
DNA damage response, signal transduction by p53 class mediator resulting in transcription of p21 class mediator (GO:0006978)	0.181136	0.364141	9.21835	MUC1
positive regulation of endothelial cell chemotaxis (GO:2001028)	0.181136	0.364141	9.21835	FGFR1
regulation of macrophage differentiation (GO:0045649)	0.181136	0.364141	9.21835	CASP8
glutamine family amino acid biosynthetic process (GO:0009084)	0.181136	0.364141	9.21835	ASS1
copper ion homeostasis (GO:0055070)	0.181136	0.364141	9.21835	APP
response to UV-B (GO:0010224)	0.181136	0.364141	9.21835	MSH2
phosphate ion transport (GO:0006817)	0.181136	0.364141	9.21835	XPR1
tetrahydrofolate metabolic process (GO:0046653)	0.181136	0.364141	9.21835	MTHFD2
B cell activation involved in immune response (GO:0002312)	0.181136	0.364141	9.21835	MSH2
ER-associated misfolded protein catabolic process (GO:0071712)	0.181136	0.364141	9.21835	POMT1
negative regulation of reactive oxygen species biosynthetic process (GO:1903427)	0.181136	0.364141	9.21835	ATP2B4
protein neddylation (GO:0045116)	0.181136	0.364141	9.21835	DCUN1D4
regulation of necrotic cell death (GO:0010939)	0.181136	0.364141	9.21835	CASP8
regulation of oxidoreductase activity (GO:0051341)	0.181136	0.364141	9.21835	ABL1
mammary gland epithelium development (GO:0061180)	0.181136	0.364141	9.21835	AKT2
regulation of cAMP-dependent protein kinase activity (GO:2000479)	0.181136	0.364141	9.21835	ATP2B4
semaphorin-plexin signaling pathway involved in neuron projection guidance (GO:1902285)	0.181136	0.364141	9.21835	SEMA3F
regulation of T cell cytokine production (GO:0002724)	0.181136	0.364141	9.21835	MAP3K7
positive regulation of alpha-beta T cell proliferation (GO:0046641)	0.181136	0.364141	9.21835	CD55
regulation of transcription initiation from RNA polymerase II promoter (GO:0060260)	0.181136	0.364141	9.21835	TAF1
negative regulation of ubiquitin-protein transferase activity (GO:0051444)	0.181136	0.364141	9.21835	ABL1
mitotic DNA integrity checkpoint (GO:0044774)	0.181136	0.364141	9.21835	CHEK2
ribonucleoprotein complex disassembly (GO:0032988)	0.181136	0.364141	9.21835	KLC1
tRNA splicing, via endonucleolytic cleavage and ligation (GO:0006388)	0.181136	0.364141	9.21835	TSEN15
pre-miRNA processing (GO:0031054)	0.181136	0.364141	9.21835	ADAR
peptidyl-tyrosine modification (GO:0018212)	0.182502	0.366508	4.50162	ABL1;FGFR1
cell morphogenesis involved in neuron differentiation (GO:0048667)	0.184628	0.369255	3.49946	APP;BTBD3;MINK1
positive regulation of neuron projection development (GO:0010976)	0.184628	0.369255	3.49946	PTK7;NEDD4L;MARK2
protein targeting to ER (GO:0045047)	0.184628	0.369255	3.49946	RPS18;RPLP0;RPS24
response to tumor necrosis factor (GO:0034612)	0.184628	0.369255	3.49946	PYCARD;NUB1;CASP8
regulation of DNA binding (GO:0051101)	0.188007	0.375628	4.33429	CPNE1;PLAUR
histone modification (GO:0016570)	0.188467	0.376162	3.42026	SIN3A;HUWE1;EZH2
small GTPase mediated signal transduction (GO:0007264)	0.192327	0.377042	3.34334	USP8;ABR;HRAS
positive regulation of phosphatidylinositol 3-kinase signaling (GO:0014068)	0.193535	0.377042	4.17541	PDGFA;FGFR1
branching involved in blood vessel morphogenesis (GO:0001569)	0.193632	0.377042	8.17658	CTNNB1
positive regulation of neural precursor cell proliferation (GO:2000179)	0.193632	0.377042	8.17658	CTNNB1
regulation of Golgi organization (GO:1903358)	0.193632	0.377042	8.17658	MAPK3
acetyl-CoA metabolic process (GO:0006084)	0.193632	0.377042	8.17658	NUDT7
myeloid dendritic cell activation (GO:0001773)	0.193632	0.377042	8.17658	PYCARD
regulation of phosphate metabolic process (GO:0019220)	0.193632	0.377042	8.17658	SMG7
retrograde transport, endosome to plasma membrane (GO:1990126)	0.193632	0.377042	8.17658	VPS39
regulation of calcineurin-NFAT signaling cascade (GO:0070884)	0.193632	0.377042	8.17658	ATP2B4
regulation of monocyte differentiation (GO:0045655)	0.193632	0.377042	8.17658	ACIN1
thymus development (GO:0048538)	0.193632	0.377042	8.17658	ZBTB1
regulation of lymphocyte differentiation (GO:0045619)	0.193632	0.377042	8.17658	ABL1
cellular protein complex disassembly (GO:0043624)	0.193632	0.377042	8.17658	PEX14
positive regulation of glycogen metabolic process (GO:0070875)	0.193632	0.377042	8.17658	AKT2
DNA damage response, signal transduction resulting in transcription (GO:0042772)	0.193632	0.377042	8.17658	MUC1
positive regulation of vascular smooth muscle cell proliferation (GO:1904707)	0.193632	0.377042	8.17658	MFN2
regulation of synapse organization (GO:0050807)	0.193632	0.377042	8.17658	ABL1
RNA splicing, via endonucleolytic cleavage and ligation (GO:0000394)	0.193632	0.377042	8.17658	TSEN15
regulation of adaptive immune response (GO:0002819)	0.193632	0.377042	8.17658	PYCARD
estrogen metabolic process (GO:0008210)	0.193632	0.377042	8.17658	HSD17B4
negative regulation of cation transmembrane transport (GO:1904063)	0.193632	0.377042	8.17658	NEDD4L
positive regulation of interleukin-8 secretion (GO:2000484)	0.193632	0.377042	8.17658	PYCARD
response to ATP (GO:0033198)	0.193632	0.377042	8.17658	TAF1
regulation of cell growth (GO:0001558)	0.193747	0.377042	2.72124	ADAM15;BCL6;LTBP4;EXOSC2;SMARCA4
cellular response to metal ion (GO:0071248)	0.196207	0.381448	3.26862	CPNE1;ECT2;MAPK3
protein targeting to mitochondrion (GO:0006626)	0.199083	0.383524	4.02443	TIMM8B;MFN2
intracellular transport of virus (GO:0075733)	0.199083	0.383524	4.02443	UBAP1;VPS37A
positive regulation of immune response (GO:0050778)	0.199083	0.383524	4.02443	PYCARD;CD46
membrane fusion (GO:0061025)	0.199083	0.383524	4.02443	MFN2;BAX
transport of virus (GO:0046794)	0.199083	0.383524	4.02443	UBAP1;VPS37A
regulation of kinase activity (GO:0043549)	0.200106	0.383524	3.19602	HNRNPU;ECT2;FGFR1
regulation of I-kappaB kinase/NF-kappaB signaling (GO:0043122)	0.201711	0.383524	2.61403	PYCARD;CASP8;CPNE1;ECT2;MAP3K7
protein stabilization (GO:0050821)	0.202694	0.383524	2.80131	EFNA1;CHEK2;VHL;TAF1
positive regulation of cysteine-type endopeptidase activity (GO:2001056)	0.20465	0.383524	3.88083	PYCARD;CASP8
long-chain fatty acid metabolic process (GO:0001676)	0.20465	0.383524	3.88083	ACOX1;HSD17B4
regulation of gene silencing by RNA (GO:0060966)	0.20465	0.383524	3.88083	POLR2F;PUM1
regulation of posttranscriptional gene silencing (GO:0060147)	0.20465	0.383524	3.88083	POLR2F;PUM1
positive regulation of DNA biosynthetic process (GO:2000573)	0.20465	0.383524	3.88083	GRHL2;MAPK3
fat cell differentiation (GO:0045444)	0.20465	0.383524	3.88083	OSBPL8;AKT2
positive regulation of peptidyl-lysine acetylation (GO:2000758)	0.205937	0.383524	7.30723	MAPK3
atrioventricular valve morphogenesis (GO:0003181)	0.205937	0.383524	7.30723	EFNA1
positive regulation of alpha-beta T cell activation (GO:0046635)	0.205937	0.383524	7.30723	CD55
maintenance of protein location in nucleus (GO:0051457)	0.205937	0.383524	7.30723	HNRNPU
positive regulation of response to wounding (GO:1903036)	0.205937	0.383524	7.30723	HRAS
negative regulation of platelet-derived growth factor receptor signaling pathway (GO:0010642)	0.205937	0.383524	7.30723	PDGFA
mitotic sister chromatid cohesion (GO:0007064)	0.205937	0.383524	7.30723	CHTF8
response to X-ray (GO:0010165)	0.205937	0.383524	7.30723	MSH2
L-alpha-amino acid transmembrane transport (GO:1902475)	0.205937	0.383524	7.30723	SLC3A2
positive regulation of protein import (GO:1904591)	0.205937	0.383524	7.30723	ECT2
positive regulation of cytokine production involved in immune response (GO:0002720)	0.205937	0.383524	7.30723	MAP3K7
ventricular cardiac muscle cell action potential (GO:0086005)	0.205937	0.383524	7.30723	NEDD4L
intracellular lipid transport (GO:0032365)	0.205937	0.383524	7.30723	PLEKHA8
negative regulation of interleukin-2 production (GO:0032703)	0.205937	0.383524	7.30723	HDAC7
regulation of cell-substrate junction assembly (GO:0090109)	0.205937	0.383524	7.30723	SLK
pyrimidine-containing compound metabolic process (GO:0072527)	0.205937	0.383524	7.30723	TPK1
negative regulation of cellular component movement (GO:0051271)	0.205937	0.383524	7.30723	SPINT2
fatty acid beta-oxidation using acyl-CoA dehydrogenase (GO:0033539)	0.205937	0.383524	7.30723	ACOX1
negative regulation of signal transduction by p53 class mediator (GO:1901797)	0.205937	0.383524	7.30723	MDM2
negative regulation of axon extension involved in axon guidance (GO:0048843)	0.205937	0.383524	7.30723	SEMA3F
positive regulation of cellular response to insulin stimulus (GO:1900078)	0.205937	0.383524	7.30723	OSBPL8
negative regulation of platelet activation (GO:0010544)	0.205937	0.383524	7.30723	PDGFA
positive regulation of NF-kappaB import into nucleus (GO:0042346)	0.205937	0.383524	7.30723	APP
JAK-STAT cascade involved in growth hormone signaling pathway (GO:0060397)	0.205937	0.383524	7.30723	MAPK3
regulation of protein complex disassembly (GO:0043244)	0.205937	0.383524	7.30723	TBC1D25
negative regulation of protein processing (GO:0010955)	0.205937	0.383524	7.30723	CD55
positive regulation of cysteine-type endopeptidase activity involved in apoptotic signaling pathway (GO:2001269)	0.205937	0.383524	7.30723	CASP8
base conversion or substitution editing (GO:0016553)	0.205937	0.383524	7.30723	ADAR
cellular sodium ion homeostasis (GO:0006883)	0.205937	0.383524	7.30723	NEDD4L
cellular response to corticosteroid stimulus (GO:0071384)	0.205937	0.383524	7.30723	HNRNPU
positive regulation of signal transduction (GO:0009967)	0.207081	0.385286	2.54528	ASXL1;BAX;TPD52L1;SMARCA4;EPN2
protein import (GO:0017038)	0.210235	0.390407	3.74413	IPO9;RANBP17
phosphatidylinositol-mediated signaling (GO:0048015)	0.210235	0.390407	3.74413	RPS6KB1;FGFR1
regulation of cellular response to stress (GO:0080135)	0.21191	0.393144	2.99016	DNAJC7;ABL1;MAPK3
epidermal growth factor receptor signaling pathway (GO:0007173)	0.215834	0.393673	3.61391	ABL1;HRAS
response to retinoic acid (GO:0032526)	0.215834	0.393673	3.61391	ASXL1;PTK7
G1/S transition of mitotic cell cycle (GO:0000082)	0.215878	0.393673	2.92529	RPS6KB1;MAX;PHF8
fibrinolysis (GO:0042730)	0.218056	0.393673	6.57296	PLAUR
negative regulation of immune effector process (GO:0002698)	0.218056	0.393673	6.57296	CD55
regulation of membrane depolarization (GO:0003254)	0.218056	0.393673	6.57296	NEDD4L
glucose 6-phosphate metabolic process (GO:0051156)	0.218056	0.393673	6.57296	G6PC3
regulation of RIG-I signaling pathway (GO:0039535)	0.218056	0.393673	6.57296	PUM1
histone H2A acetylation (GO:0043968)	0.218056	0.393673	6.57296	EP400
activation of NF-kappaB-inducing kinase activity (GO:0007250)	0.218056	0.393673	6.57296	MAP3K7
epithelial cell development (GO:0002064)	0.218056	0.393673	6.57296	GRHL2
protein deacylation (GO:0035601)	0.218056	0.393673	6.57296	SIN3A
regulation of histone H3-K4 methylation (GO:0051569)	0.218056	0.393673	6.57296	CTNNB1
positive regulation of lymphocyte differentiation (GO:0045621)	0.218056	0.393673	6.57296	ZBTB1
regulation of energy homeostasis (GO:2000505)	0.218056	0.393673	6.57296	LEPR
neuron apoptotic process (GO:0051402)	0.218056	0.393673	6.57296	APP
negative regulation of DNA recombination (GO:0045910)	0.218056	0.393673	6.57296	MSH2
negative regulation of DNA replication (GO:0008156)	0.218056	0.393673	6.57296	TERF1
positive regulation of G2/M transition of mitotic cell cycle (GO:0010971)	0.218056	0.393673	6.57296	RAD51C
regulation of protein homodimerization activity (GO:0043496)	0.218056	0.393673	6.57296	BAX
mRNA transcription from RNA polymerase II promoter (GO:0042789)	0.218056	0.393673	6.57296	ZBTB1
positive regulation of cell migration involved in sprouting angiogenesis (GO:0090050)	0.218056	0.393673	6.57296	HDAC7
regulation of necroptotic process (GO:0060544)	0.218056	0.393673	6.57296	CASP8
regulation of membrane repolarization (GO:0060306)	0.218056	0.393673	6.57296	NEDD4L
endoplasmic reticulum to cytosol transport (GO:1903513)	0.218056	0.393673	6.57296	OS9
ruffle organization (GO:0031529)	0.218056	0.393673	6.57296	PIP5K1A
myoblast differentiation (GO:0045445)	0.218056	0.393673	6.57296	MBNL1
positive regulation of response to endoplasmic reticulum stress (GO:1905898)	0.218056	0.393673	6.57296	BAX
negative regulation of lipid storage (GO:0010888)	0.218056	0.393673	6.57296	OSBPL8
regulation of nucleic acid-templated transcription (GO:1903506)	0.218404	0.393936	2.00021	CHEK2;CNBP;NAB2;HNRNPD;ABL1;RALY;ZNF138;VHL;PATZ1;EZH2;BPTF;TAF1
response to endoplasmic reticulum stress (GO:0034976)	0.219862	0.395468	2.86219	OS9;UBA5;BAX
fatty acid metabolic process (GO:0006631)	0.219862	0.395468	2.86219	GNPAT;NUDT7;ACOX1
positive regulation of cellular component organization (GO:0051130)	0.219862	0.395468	2.86219	WARS;NEDD4L;BAX
phospholipid transport (GO:0015914)	0.221447	0.396852	3.48977	OSBPL8;ABCC1
response to light stimulus (GO:0009416)	0.221447	0.396852	3.48977	MEN1;DDB2
ubiquitin-dependent ERAD pathway (GO:0030433)	0.221447	0.396852	3.48977	OS9;RNF121
regulation of epidermal growth factor receptor signaling pathway (GO:0042058)	0.221447	0.396852	3.48977	APP;PLAUR
regulation of response to external stimulus (GO:0032101)	0.223861	0.400018	2.80079	USP14;BCL6;CD55
positive regulation of cell cycle process (GO:0090068)	0.223861	0.400018	2.80079	GIPC1;PKP4;ECT2
regulation of extrinsic apoptotic signaling pathway (GO:2001236)	0.227071	0.400018	3.37133	PYCARD;CASP8
dicarboxylic acid metabolic process (GO:0043648)	0.227071	0.400018	3.37133	MTHFD2;ASS1
regulation of protein sumoylation (GO:0033233)	0.22999	0.400018	5.94626	CTNNB1
regulation of multicellular organism growth (GO:0040014)	0.22999	0.400018	5.94626	APP
positive regulation of transcription initiation from RNA polymerase II promoter (GO:0060261)	0.22999	0.400018	5.94626	TAF1
positive regulation of cell cycle G2/M phase transition (GO:1902751)	0.22999	0.400018	5.94626	RAD51C
positive regulation of focal adhesion assembly (GO:0051894)	0.22999	0.400018	5.94626	ABL1
negative regulation of axon guidance (GO:1902668)	0.22999	0.400018	5.94626	SEMA3F
regulation of telomere maintenance via telomere lengthening (GO:1904356)	0.22999	0.400018	5.94626	TERF1
response to interferon-alpha (GO:0035455)	0.22999	0.400018	5.94626	ADAR
positive regulation of nitrogen compound metabolic process (GO:0051173)	0.22999	0.400018	5.94626	APP
positive regulation of interleukin-6 secretion (GO:2000778)	0.22999	0.400018	5.94626	PYCARD
RNA stabilization (GO:0043489)	0.22999	0.400018	5.94626	HNRNPU
negative regulation of telomere maintenance (GO:0032205)	0.22999	0.400018	5.94626	TERF1
histone H2A ubiquitination (GO:0033522)	0.22999	0.400018	5.94626	DDB2
regulation of mitochondrial outer membrane permeabilization involved in apoptotic signaling pathway (GO:1901028)	0.22999	0.400018	5.94626	BAX
positive regulation of response to biotic stimulus (GO:0002833)	0.22999	0.400018	5.94626	PUM1
positive regulation of dendrite extension (GO:1903861)	0.22999	0.400018	5.94626	NEDD4L
protein mannosylation (GO:0035268)	0.22999	0.400018	5.94626	DPY19L4
histone H2A monoubiquitination (GO:0035518)	0.22999	0.400018	5.94626	DDB2
negative regulation of cell development (GO:0010721)	0.22999	0.400018	5.94626	MBD1
spindle assembly checkpoint (GO:0071173)	0.22999	0.400018	5.94626	APC
regulation of receptor recycling (GO:0001919)	0.22999	0.400018	5.94626	ANXA2
embryo development ending in birth or egg hatching (GO:0009792)	0.22999	0.400018	5.94626	FGFR1
positive regulation of macrophage activation (GO:0043032)	0.22999	0.400018	5.94626	APP
synaptic vesicle transport (GO:0048489)	0.22999	0.400018	5.94626	SYT7
regulation of early endosome to late endosome transport (GO:2000641)	0.22999	0.400018	5.94626	MAPK3
cellular response to glucocorticoid stimulus (GO:0071385)	0.22999	0.400018	5.94626	HNRNPU
mitotic spindle assembly checkpoint (GO:0007094)	0.22999	0.400018	5.94626	APC
cellular monovalent inorganic cation homeostasis (GO:0030004)	0.22999	0.400018	5.94626	NEDD4L
mitotic spindle checkpoint (GO:0071174)	0.22999	0.400018	5.94626	APC
protein transport (GO:0015031)	0.231244	0.40184	2.0892	TIMM8B;RABGAP1L;KIF13A;TBC1D25;STX2;TBC1D22A;SEC31A
positive regulation of cysteine-type endopeptidase activity involved in apoptotic process (GO:0043280)	0.231901	0.402624	2.68289	PYCARD;CASP8;BAX
cell chemotaxis (GO:0060326)	0.232706	0.403661	3.25826	ABCC1;PIP5K1A
viral gene expression (GO:0019080)	0.235941	0.408182	2.62627	RPS18;RPLP0;RPS24
positive regulation of establishment of protein localization to mitochondrion (GO:1903749)	0.235941	0.408182	2.62627	CASP8;ARIH2;HUWE1
cellular response to peptide hormone stimulus (GO:0071375)	0.235941	0.408182	2.62627	RPS6KB1;PRKDC;AKT2
regulation of protein kinase B signaling (GO:0051896)	0.238064	0.409135	2.34341	OSBPL8;CPNE1;PDGFA;FGFR1
positive regulation of I-kappaB kinase/NF-kappaB signaling (GO:0043123)	0.238064	0.409135	2.34341	APP;CASP8;ECT2;MAP3K7
positive regulation of T cell proliferation (GO:0042102)	0.238349	0.409135	3.15024	PYCARD;CD46
regulation of adherens junction organization (GO:1903391)	0.241743	0.409135	5.40643	SLK
mitotic recombination (GO:0006312)	0.241743	0.409135	5.40643	RAD51C
anion transmembrane transport (GO:0098656)	0.241743	0.409135	5.40643	ABCC1
posttranscriptional gene silencing by RNA (GO:0035194)	0.241743	0.409135	5.40643	CNOT6
regulation of cellular response to transforming growth factor beta stimulus (GO:1903844)	0.241743	0.409135	5.40643	LTBP4
release of cytochrome c from mitochondria (GO:0001836)	0.241743	0.409135	5.40643	BAX
positive regulation of lipid catabolic process (GO:0050996)	0.241743	0.409135	5.40643	AKT2
endoplasmic reticulum calcium ion homeostasis (GO:0032469)	0.241743	0.409135	5.40643	BAX
maintenance of protein localization in organelle (GO:0072595)	0.241743	0.409135	5.40643	HNRNPU
regulation of lipopolysaccharide-mediated signaling pathway (GO:0031664)	0.241743	0.409135	5.40643	CD55
establishment or maintenance of apical/basal cell polarity (GO:0035088)	0.241743	0.409135	5.40643	MARK2
positive regulation of metabolic process (GO:0009893)	0.241743	0.409135	5.40643	ABL1
negative regulation of microtubule depolymerization (GO:0007026)	0.241743	0.409135	5.40643	APC
retrograde protein transport, ER to cytosol (GO:0030970)	0.241743	0.409135	5.40643	OS9
positive regulation of p38MAPK cascade (GO:1900745)	0.241743	0.409135	5.40643	MINK1
regulation of microtubule polymerization or depolymerization (GO:0031110)	0.241743	0.409135	5.40643	ABL1
cell-substrate adherens junction assembly (GO:0007045)	0.241743	0.409135	5.40643	PIP5K1A
regulation of dendrite extension (GO:1903859)	0.241743	0.409135	5.40643	NEDD4L
regulation of smooth muscle cell migration (GO:0014910)	0.241743	0.409135	5.40643	PDGFA
mRNA destabilization (GO:0061157)	0.241743	0.409135	5.40643	PUM1
focal adhesion assembly (GO:0048041)	0.241743	0.409135	5.40643	PIP5K1A
negative regulation of calcium-mediated signaling (GO:0050849)	0.241743	0.409135	5.40643	ATP2B4
positive regulation of catabolic process (GO:0009896)	0.243999	0.410812	3.04697	APC;NEDD4L
regulation of actin filament-based process (GO:0032970)	0.243999	0.410812	3.04697	ABL1;PDGFA
negative regulation of intrinsic apoptotic signaling pathway (GO:2001243)	0.243999	0.410812	3.04697	PLAUR;MDM2
tRNA processing (GO:0008033)	0.243999	0.410812	3.04697	TSEN15;RPP38
establishment of protein localization to organelle (GO:0072594)	0.243999	0.410812	3.04697	IPO9;RANBP17
regulation of translational initiation (GO:0006446)	0.243999	0.410812	3.04697	EIF5;RPS6KB1
viral transcription (GO:0019083)	0.248132	0.410875	2.46515	RPS18;RPLP0;RPS24
positive regulation of kinase activity (GO:0033674)	0.248132	0.410875	2.46515	MAP2K3;PRKAG1;FGFR1
vesicle coating (GO:0006901)	0.249654	0.410875	2.94819	SEC24B;SEC31A
COPII vesicle coating (GO:0048208)	0.249654	0.410875	2.94819	SEC24B;SEC31A
vesicle targeting, rough ER to cis-Golgi (GO:0048207)	0.249654	0.410875	2.94819	SEC24B;SEC31A
regulation of viral genome replication (GO:0045069)	0.249654	0.410875	2.94819	ILF3;ADAR
negative regulation of neuron apoptotic process (GO:0043524)	0.249654	0.410875	2.94819	MSH2;ERCC2
positive regulation of cell projection organization (GO:0031346)	0.249654	0.410875	2.94819	PTK7;MARK2
regulation of mitotic spindle assembly (GO:1901673)	0.253317	0.410875	4.93764	HNRNPU
negative regulation of smoothened signaling pathway (GO:0045879)	0.253317	0.410875	4.93764	BTRC
protein ADP-ribosylation (GO:0006471)	0.253317	0.410875	4.93764	PARP6
regulation of sprouting angiogenesis (GO:1903670)	0.253317	0.410875	4.93764	EPN2
negative regulation of phosphate metabolic process (GO:0045936)	0.253317	0.410875	4.93764	PRKRIP1
histone methylation (GO:0016571)	0.253317	0.410875	4.93764	EZH2
negative regulation of protein localization to plasma membrane (GO:1903077)	0.253317	0.410875	4.93764	NUMB
endoplasmic reticulum mannose trimming (GO:1904380)	0.253317	0.410875	4.93764	OS9
protein exit from endoplasmic reticulum (GO:0032527)	0.253317	0.410875	4.93764	OS9
positive regulation of activated T cell proliferation (GO:0042104)	0.253317	0.410875	4.93764	PYCARD
maturation of 5.8S rRNA from tricistronic rRNA transcript (SSU-rRNA, 5.8S rRNA, LSU-rRNA) (GO:0000466)	0.253317	0.410875	4.93764	EXOSC2
vesicle transport along microtubule (GO:0047496)	0.253317	0.410875	4.93764	KIF13A
production of small RNA involved in gene silencing by RNA (GO:0070918)	0.253317	0.410875	4.93764	PUM1
sulfur compound transport (GO:0072348)	0.253317	0.410875	4.93764	SLC25A26
acylglycerol biosynthetic process (GO:0046463)	0.253317	0.410875	4.93764	GNPAT
regulation of myotube differentiation (GO:0010830)	0.253317	0.410875	4.93764	DMPK
morphogenesis of an epithelium (GO:0002009)	0.253317	0.410875	4.93764	MPP5
positive regulation of oxidoreductase activity (GO:0051353)	0.253317	0.410875	4.93764	ABL1
osteoclast differentiation (GO:0030316)	0.253317	0.410875	4.93764	ANXA2
leukotriene metabolic process (GO:0006691)	0.253317	0.410875	4.93764	ABCC1
extrinsic apoptotic signaling pathway in absence of ligand (GO:0097192)	0.253317	0.410875	4.93764	BAX
purine ribonucleotide catabolic process (GO:0009154)	0.253317	0.410875	4.93764	NUDT7
folic acid metabolic process (GO:0046655)	0.253317	0.410875	4.93764	MTHFD2
cellular response to interleukin-7 (GO:0098761)	0.253317	0.410875	4.93764	SMARCA4
fatty-acyl-CoA metabolic process (GO:0035337)	0.253317	0.410875	4.93764	HSD17B4
negative regulation of protein localization to cell periphery (GO:1904376)	0.253317	0.410875	4.93764	NUMB
regulation of platelet activation (GO:0010543)	0.253317	0.410875	4.93764	PDGFA
calcium ion transport into cytosol (GO:0060402)	0.253317	0.410875	4.93764	ATP2B4
positive regulation of phospholipase activity (GO:0010518)	0.253317	0.410875	4.93764	FGFR1
positive regulation of pri-miRNA transcription from RNA polymerase II promoter (GO:1902895)	0.253317	0.410875	4.93764	SMARCA4
interleukin-7-mediated signaling pathway (GO:0038111)	0.253317	0.410875	4.93764	SMARCA4
drug transport (GO:0015893)	0.253317	0.410875	4.93764	ABCC1
positive regulation of adherens junction organization (GO:1903393)	0.253317	0.410875	4.93764	ABL1
positive regulation of transcription regulatory region DNA binding (GO:2000679)	0.253317	0.410875	4.93764	CTNNB1
triglyceride biosynthetic process (GO:0019432)	0.253317	0.410875	4.93764	GNPAT
mitochondrial membrane organization (GO:0007006)	0.253317	0.410875	4.93764	MFN2
glycerophospholipid metabolic process (GO:0006650)	0.255313	0.413425	2.85364	CPNE1;PIP5K1A
positive regulation of endocytosis (GO:0045807)	0.255313	0.413425	2.85364	PYCARD;NEDD4L
regulation of macroautophagy (GO:0016241)	0.260417	0.420264	2.31615	PRKAG1;TBC1D25;MAP3K7
negative regulation of blood vessel morphogenesis (GO:2000181)	0.260975	0.420264	2.76309	CTNNB1;GTF2I
DNA synthesis involved in DNA repair (GO:0000731)	0.260975	0.420264	2.76309	RAD51C;ZBTB1
regulation of cell division (GO:0051302)	0.260975	0.420264	2.76309	PRC1;KIF13A
negative regulation of cell adhesion (GO:0007162)	0.260975	0.420264	2.76309	MUC1;SPINT2
fatty acid catabolic process (GO:0009062)	0.260975	0.420264	2.76309	NUDT7;HSD17B4
activation of MAPK activity (GO:0000187)	0.26453	0.420264	2.26898	MAP2K3;MAP3K7;MAPK3
positive regulation of interleukin-2 production (GO:0032743)	0.264714	0.420264	4.52761	MAP3K7
regulation of vacuole organization (GO:0044088)	0.264714	0.420264	4.52761	ANXA2
cell projection assembly (GO:0030031)	0.264714	0.420264	4.52761	PDGFA
viral budding via host ESCRT complex (GO:0039702)	0.264714	0.420264	4.52761	VPS37A
response to progesterone (GO:0032570)	0.264714	0.420264	4.52761	YAP1
axon extension (GO:0048675)	0.264714	0.420264	4.52761	SEMA3F
androgen metabolic process (GO:0008209)	0.264714	0.420264	4.52761	HSD17B4
negative regulation of protein depolymerization (GO:1901880)	0.264714	0.420264	4.52761	APC
positive regulation of gene silencing by miRNA (GO:2000637)	0.264714	0.420264	4.52761	PUM1
glial cell development (GO:0021782)	0.264714	0.420264	4.52761	APP
growth hormone receptor signaling pathway (GO:0060396)	0.264714	0.420264	4.52761	MAPK3
regulation of glycogen biosynthetic process (GO:0005979)	0.264714	0.420264	4.52761	AKT2
organelle disassembly (GO:1903008)	0.264714	0.420264	4.52761	KLC1
covalent chromatin modification (GO:0016569)	0.264714	0.420264	4.52761	MBD1
inositol phosphate-mediated signaling (GO:0048016)	0.264714	0.420264	4.52761	PPP3CA
dopaminergic neuron differentiation (GO:0071542)	0.264714	0.420264	4.52761	CTNNB1
mitochondrial RNA metabolic process (GO:0000959)	0.264714	0.420264	4.52761	TBRG4
cellular response to light stimulus (GO:0071482)	0.266637	0.422284	2.67632	ZBTB1;TAF1
intracellular steroid hormone receptor signaling pathway (GO:0030518)	0.266637	0.422284	2.67632	YAP1;CTNNB1
JNK cascade (GO:0007254)	0.266637	0.422284	2.67632	MINK1;MAP3K7
calcium ion transport (GO:0006816)	0.268651	0.425128	2.22299	ATP2B4;SLC3A2;TRPC4AP
extracellular matrix organization (GO:0030198)	0.271773	0.427628	1.88739	APP;ADAM15;ITGB5;PDGFA;CD47
regulation of gene silencing by miRNA (GO:0060964)	0.2723	0.427628	2.59312	POLR2F;PUM1
extrinsic apoptotic signaling pathway (GO:0097191)	0.2723	0.427628	2.59312	CASP8;BAX
insulin receptor signaling pathway (GO:0008286)	0.2723	0.427628	2.59312	APC;AKT2
regulation of cardiac conduction (GO:1903779)	0.2723	0.427628	2.59312	DMPK;ATP2B4
regulation of neuron projection development (GO:0010975)	0.272779	0.427628	2.17814	PTK7;ERCC2;MARK2
regulation of phosphorylation (GO:0042325)	0.272779	0.427628	2.17814	APP;PRKRIP1;PRKAG1
brain development (GO:0007420)	0.272779	0.427628	2.17814	GRHL2;BPTF;PHF8
cobalamin metabolic process (GO:0009235)	0.275939	0.427628	4.16662	ABCC1
positive regulation of cellular component movement (GO:0051272)	0.275939	0.427628	4.16662	AKT2
mRNA transcription (GO:0009299)	0.275939	0.427628	4.16662	ZBTB1
regulation of ruffle assembly (GO:1900027)	0.275939	0.427628	4.16662	HRAS
cortical actin cytoskeleton organization (GO:0030866)	0.275939	0.427628	4.16662	FMNL2
energy reserve metabolic process (GO:0006112)	0.275939	0.427628	4.16662	LEPR
histone lysine demethylation (GO:0070076)	0.275939	0.427628	4.16662	PHF8
histone ubiquitination (GO:0016574)	0.275939	0.427628	4.16662	HUWE1
tetrapyrrole metabolic process (GO:0033013)	0.275939	0.427628	4.16662	ABCC1
negative regulation of ion transmembrane transporter activity (GO:0032413)	0.275939	0.427628	4.16662	NEDD4L
phospholipid translocation (GO:0045332)	0.275939	0.427628	4.16662	ABCC1
positive regulation of translational initiation (GO:0045948)	0.275939	0.427628	4.16662	RPS6KB1
vesicle docking (GO:0048278)	0.275939	0.427628	4.16662	STX2
positive regulation of defense response to virus by host (GO:0002230)	0.275939	0.427628	4.16662	SIN3A
limb morphogenesis (GO:0035108)	0.275939	0.427628	4.16662	MBNL1
cellular response to misfolded protein (GO:0071218)	0.275939	0.427628	4.16662	POMT1
phosphatidylserine acyl-chain remodeling (GO:0036150)	0.275939	0.427628	4.16662	OSBPL8
negative regulation of cell cycle arrest (GO:0071157)	0.275939	0.427628	4.16662	MDM2
enzyme linked receptor protein signaling pathway (GO:0007167)	0.276914	0.428459	2.13441	ABL1;PILRB;PTPRF
negative regulation of growth (GO:0045926)	0.276914	0.428459	2.13441	ADAM15;BCL6;SMARCA4
COPII-coated vesicle budding (GO:0090114)	0.27796	0.429395	2.51331	SEC24B;SEC31A
termination of RNA polymerase II transcription (GO:0006369)	0.27796	0.429395	2.51331	MAZ;U2AF1
regulation of osteoblast differentiation (GO:0045667)	0.283618	0.436085	2.4367	MEN1;HDAC7
positive regulation of plasma membrane bounded cell projection assembly (GO:0120034)	0.283618	0.436085	2.4367	APC;HRAS
negative regulation of programmed cell death (GO:0043069)	0.28507	0.436085	1.63068	RPS6KB1;PRKDC;AKT2;PLAUR;BNIP1;BNIP2;VHL;FGFR1
regulation of vascular endothelial growth factor receptor signaling pathway (GO:0030947)	0.286992	0.436085	3.84697	EPN2
regulation of calcium ion import (GO:0090279)	0.286992	0.436085	3.84697	CTNNB1
positive regulation of protein autophosphorylation (GO:0031954)	0.286992	0.436085	3.84697	PDGFA
peptidyl-S-diacylglycerol-L-cysteine biosynthetic process from peptidyl-cysteine (GO:0018231)	0.286992	0.436085	3.84697	ZDHHC20
peptidyl-L-cysteine S-palmitoylation (GO:0018230)	0.286992	0.436085	3.84697	ZDHHC20
positive regulation of protein targeting to membrane (GO:0090314)	0.286992	0.436085	3.84697	AKT2
lipid translocation (GO:0034204)	0.286992	0.436085	3.84697	ABCC1
nuclear transport (GO:0051169)	0.286992	0.436085	3.84697	RSRC1
regulation of transcription from RNA polymerase III promoter (GO:0006359)	0.286992	0.436085	3.84697	NAB2
histone lysine methylation (GO:0034968)	0.286992	0.436085	3.84697	EZH2
negative regulation of sprouting angiogenesis (GO:1903671)	0.286992	0.436085	3.84697	EPN2
protein localization to cell surface (GO:0034394)	0.286992	0.436085	3.84697	CTNNB1
phosphatidylglycerol metabolic process (GO:0046471)	0.286992	0.436085	3.84697	CDS2
regulation of microtubule depolymerization (GO:0031114)	0.286992	0.436085	3.84697	APC
regulation of ERBB signaling pathway (GO:1901184)	0.286992	0.436085	3.84697	PTPN18
viral genome replication (GO:0019079)	0.286992	0.436085	3.84697	UBP1
negative regulation of nervous system development (GO:0051961)	0.286992	0.436085	3.84697	MBD1
negative regulation of GTPase activity (GO:0034260)	0.286992	0.436085	3.84697	HRAS
negative regulation of protein phosphorylation (GO:0001933)	0.288314	0.437626	1.85423	WARS;PRKDC;PRKRIP1;MEN1
regulation of Notch signaling pathway (GO:0008593)	0.289272	0.437626	2.36314	CD46;EPN2
phospholipid metabolic process (GO:0006644)	0.289272	0.437626	2.36314	GNPAT;PIP5K1A
snRNA transcription (GO:0009301)	0.289272	0.437626	2.36314	CCNT1;POLR2F
snRNA transcription from RNA polymerase II promoter (GO:0042795)	0.289272	0.437626	2.36314	CCNT1;POLR2F
cellular calcium ion homeostasis (GO:0006874)	0.289355	0.437626	2.00952	DMPK;ATP2B4;BAX
histone acetylation (GO:0016573)	0.294921	0.441938	2.29247	EP400;MAP3K7
nuclear import (GO:0051170)	0.294921	0.441938	2.29247	IPO9;RANBP17
regulation of axon extension involved in axon guidance (GO:0048841)	0.297877	0.441938	3.56242	SEMA3F
regulation of protein oligomerization (GO:0032459)	0.297877	0.441938	3.56242	BAX
chromosome condensation (GO:0030261)	0.297877	0.441938	3.56242	ACIN1
positive regulation of ERBB signaling pathway (GO:1901186)	0.297877	0.441938	3.56242	PLAUR
melanosome organization (GO:0032438)	0.297877	0.441938	3.56242	KIF13A
glycolytic process (GO:0006096)	0.297877	0.441938	3.56242	PFKM
regulation of transcription elongation from RNA polymerase II promoter (GO:0034243)	0.297877	0.441938	3.56242	HNRNPU
positive regulation of protein oligomerization (GO:0032461)	0.297877	0.441938	3.56242	BAX
TOR signaling (GO:0031929)	0.297877	0.441938	3.56242	RPS6KB1
protein K48-linked deubiquitination (GO:0071108)	0.297877	0.441938	3.56242	USP8
peroxisome organization (GO:0007031)	0.297877	0.441938	3.56242	PEX14
phospholipid dephosphorylation (GO:0046839)	0.297877	0.441938	3.56242	MTMR1
cellular nitrogen compound biosynthetic process (GO:0044271)	0.297877	0.441938	3.56242	NQO1
apoptotic nuclear changes (GO:0030262)	0.297877	0.441938	3.56242	ACIN1
regulation of interleukin-8 secretion (GO:2000482)	0.297877	0.441938	3.56242	PYCARD
folic acid-containing compound metabolic process (GO:0006760)	0.297877	0.441938	3.56242	MTHFD2
regulation of dendritic spine morphogenesis (GO:0061001)	0.297877	0.441938	3.56242	EFNA1
negative regulation of axonogenesis (GO:0050771)	0.297877	0.441938	3.56242	ERCC2
cellular response to amyloid-beta (GO:1904646)	0.297877	0.441938	3.56242	APP
viral budding (GO:0046755)	0.297877	0.441938	3.56242	VPS37A
regulation of androgen receptor signaling pathway (GO:0060765)	0.297877	0.441938	3.56242	SMARCA4
positive regulation of cell junction assembly (GO:1901890)	0.297877	0.441938	3.56242	ABL1
regulation of ion homeostasis (GO:2000021)	0.297877	0.441938	3.56242	NEDD4L
lipid biosynthetic process (GO:0008610)	0.300563	0.444568	2.22453	GNPAT;PIP5K1A
lysosomal transport (GO:0007041)	0.300563	0.444568	2.22453	KIF13A;VPS39
SCF-dependent proteasomal ubiquitin-dependent protein catabolic process (GO:0031146)	0.300563	0.444568	2.22453	FBXW11;BTRC
negative regulation of cell cycle (GO:0045786)	0.300563	0.444568	2.22453	APC;MEN1
cytoskeleton organization (GO:0007010)	0.301835	0.446112	1.89346	FMNL2;ZMYM4;MAST2
phosphate-containing compound metabolic process (GO:0006796)	0.305408	0.446618	1.71852	PPP3CA;G6PC3;PFKM;MAPK3
B cell activation (GO:0042113)	0.306197	0.446618	2.15921	CASP8;MSH2
lymphocyte differentiation (GO:0030098)	0.306197	0.446618	2.15921	MSH2;LEPR
positive regulation of histone methylation (GO:0031062)	0.308597	0.446618	3.30789	CTNNB1
cellular lipid catabolic process (GO:0044242)	0.308597	0.446618	3.30789	NUDT7
negative regulation of protein localization to membrane (GO:1905476)	0.308597	0.446618	3.30789	NUMB
histone monoubiquitination (GO:0010390)	0.308597	0.446618	3.30789	DDB2
response to glucocorticoid (GO:0051384)	0.308597	0.446618	3.30789	HNRNPU
Golgi to plasma membrane protein transport (GO:0043001)	0.308597	0.446618	3.30789	KIF13A
response to dsRNA (GO:0043331)	0.308597	0.446618	3.30789	SLC3A2
negative regulation of G1/S transition of mitotic cell cycle (GO:2000134)	0.308597	0.446618	3.30789	PRKDC
negative regulation of developmental growth (GO:0048640)	0.308597	0.446618	3.30789	ERCC2
ATP generation from ADP (GO:0006757)	0.308597	0.446618	3.30789	PFKM
intrinsic apoptotic signaling pathway in response to endoplasmic reticulum stress (GO:0070059)	0.308597	0.446618	3.30789	BAX
receptor catabolic process (GO:0032801)	0.308597	0.446618	3.30789	AP2S1
regulation of epidermal growth factor-activated receptor activity (GO:0007176)	0.308597	0.446618	3.30789	APP
neuromuscular synaptic transmission (GO:0007274)	0.308597	0.446618	3.30789	KIF1B
DNA geometric change (GO:0032392)	0.308597	0.446618	3.30789	PIF1
regulation of transmembrane transport (GO:0034762)	0.308597	0.446618	3.30789	NEDD4L
regulation of chemotaxis (GO:0050920)	0.308597	0.446618	3.30789	USP14
cellular senescence (GO:0090398)	0.308597	0.446618	3.30789	HRAS
regulation of AMPA receptor activity (GO:2000311)	0.308597	0.446618	3.30789	MINK1
chaperone mediated protein folding requiring cofactor (GO:0051085)	0.308597	0.446618	3.30789	DNAJC7
regulation of neuronal synaptic plasticity (GO:0048168)	0.308597	0.446618	3.30789	APP
mRNA splice site selection (GO:0006376)	0.308597	0.446618	3.30789	SF1
protein alpha-1,2-demannosylation (GO:0036508)	0.308597	0.446618	3.30789	OS9
regulation of cardiac muscle cell action potential (GO:0098901)	0.308597	0.446618	3.30789	SLMAP
negative regulation of intrinsic apoptotic signaling pathway in response to DNA damage (GO:1902230)	0.308597	0.446618	3.30789	MUC1
regulation of gene expression, epigenetic (GO:0040029)	0.311823	0.449213	2.09636	POLR2F;EZH2
nitrogen compound transport (GO:0071705)	0.311823	0.449213	2.09636	ABCC1;SLC3A2
regulation of actin cytoskeleton organization (GO:0032956)	0.31744	0.449213	2.03586	ABL1;PDGFA
gland development (GO:0048732)	0.31744	0.449213	2.03586	THRB;ZBTB1
protein localization to plasma membrane (GO:0072659)	0.318514	0.449213	1.75112	SLMAP;KIF13A;PIP5K1A
glycolytic process through glucose-6-phosphate (GO:0061620)	0.319154	0.449213	3.07921	PFKM
organophosphate ester transport (GO:0015748)	0.319154	0.449213	3.07921	OSBPL8
canonical glycolysis (GO:0061621)	0.319154	0.449213	3.07921	PFKM
glucose catabolic process to pyruvate (GO:0061718)	0.319154	0.449213	3.07921	PFKM
regulation of spindle assembly (GO:0090169)	0.319154	0.449213	3.07921	HNRNPU
protein import into nucleus, translocation (GO:0000060)	0.319154	0.449213	3.07921	BCL6
negative regulation of gene expression, epigenetic (GO:0045814)	0.319154	0.449213	3.07921	EZH2
regulation of protein ubiquitination involved in ubiquitin-dependent protein catabolic process (GO:2000058)	0.319154	0.449213	3.07921	TAF1
inorganic cation import across plasma membrane (GO:0098659)	0.319154	0.449213	3.07921	ATP2B4
misfolded or incompletely synthesized protein catabolic process (GO:0006515)	0.319154	0.449213	3.07921	POMT1
prostaglandin metabolic process (GO:0006693)	0.319154	0.449213	3.07921	ACOX1
in utero embryonic development (GO:0001701)	0.319154	0.449213	3.07921	MBNL1
response to amyloid-beta (GO:1904645)	0.319154	0.449213	3.07921	APP
regulation of interleukin-10 production (GO:0032653)	0.319154	0.449213	3.07921	CD46
regulation of DNA damage response, signal transduction by p53 class mediator (GO:0043516)	0.319154	0.449213	3.07921	MDM2
monocarboxylic acid catabolic process (GO:0072329)	0.319154	0.449213	3.07921	NUDT7
regulation of glucose metabolic process (GO:0010906)	0.319154	0.449213	3.07921	AKT2
positive regulation of interleukin-1 beta secretion (GO:0050718)	0.319154	0.449213	3.07921	PYCARD
modulation of excitatory postsynaptic potential (GO:0098815)	0.319154	0.449213	3.07921	APP
cellular response to vascular endothelial growth factor stimulus (GO:0035924)	0.319154	0.449213	3.07921	MAP2K3
regulation of potassium ion transmembrane transporter activity (GO:1901016)	0.319154	0.449213	3.07921	NEDD4L
negative regulation of insulin receptor signaling pathway (GO:0046627)	0.319154	0.449213	3.07921	RPS6KB1
peptide hormone secretion (GO:0030072)	0.319154	0.449213	3.07921	LTBP4
negative regulation of epithelial to mesenchymal transition (GO:0010719)	0.319154	0.449213	3.07921	EFNA1
negative regulation of locomotion (GO:0040013)	0.319154	0.449213	3.07921	SPINT2
peptidyl-tyrosine dephosphorylation (GO:0035335)	0.319154	0.449213	3.07921	PTPRF
regulation of vascular smooth muscle cell proliferation (GO:1904705)	0.319154	0.449213	3.07921	MFN2
regulation of cellular protein localization (GO:1903827)	0.319154	0.449213	3.07921	CTNNB1
L-amino acid transport (GO:0015807)	0.319154	0.449213	3.07921	SLC3A2
positive regulation of nitric oxide biosynthetic process (GO:0045429)	0.319154	0.449213	3.07921	ASS1
positive regulation of peptidyl-threonine phosphorylation (GO:0010800)	0.319154	0.449213	3.07921	APP
positive regulation of nitric oxide metabolic process (GO:1904407)	0.319154	0.449213	3.07921	ASS1
regulation of protein import into nucleus (GO:0042306)	0.319154	0.449213	3.07921	ECT2
receptor-mediated endocytosis (GO:0006898)	0.322606	0.453707	1.5942	CLTCL1;CLTB;AP2S1;PDLIM7
transforming growth factor beta receptor signaling pathway (GO:0007179)	0.323045	0.453707	1.97761	ITGB5;MAP3K7
regulation of hematopoietic stem cell differentiation (GO:1902036)	0.323045	0.453707	1.97761	YAP1;ABL1
regulation of hematopoietic progenitor cell differentiation (GO:1901532)	0.328639	0.456263	1.9215	YAP1;ABL1
sodium ion homeostasis (GO:0055078)	0.32955	0.456263	2.87293	NEDD4L
bile acid biosynthetic process (GO:0006699)	0.32955	0.456263	2.87293	HSD17B4
regulation of transcription regulatory region DNA binding (GO:2000677)	0.32955	0.456263	2.87293	SIN3A
regulation of centrosome cycle (GO:0046605)	0.32955	0.456263	2.87293	CTNNB1
regulation of pri-miRNA transcription from RNA polymerase II promoter (GO:1902893)	0.32955	0.456263	2.87293	SMARCA4
regulation of p38MAPK cascade (GO:1900744)	0.32955	0.456263	2.87293	MINK1
regulation of NF-kappaB import into nucleus (GO:0042345)	0.32955	0.456263	2.87293	APP
positive regulation of wound healing (GO:0090303)	0.32955	0.456263	2.87293	HRAS
response to ketone (GO:1901654)	0.32955	0.456263	2.87293	YAP1
regulation of supramolecular fiber organization (GO:1902903)	0.32955	0.456263	2.87293	ABL1
negative regulation of cellular response to insulin stimulus (GO:1900077)	0.32955	0.456263	2.87293	RPS6KB1
regulation of microtubule-based process (GO:0032886)	0.32955	0.456263	2.87293	APC
regulation of histone acetylation (GO:0035065)	0.32955	0.456263	2.87293	MAPK3
strand displacement (GO:0000732)	0.32955	0.456263	2.87293	RAD51C
GPI anchor metabolic process (GO:0006505)	0.32955	0.456263	2.87293	PGAP2
endocrine system development (GO:0035270)	0.32955	0.456263	2.87293	THRB
cation transmembrane transport (GO:0098655)	0.32955	0.456263	2.87293	TIMM8B
snRNA 3'-end processing (GO:0034472)	0.32955	0.456263	2.87293	EXOSC2
RNA biosynthetic process (GO:0032774)	0.32955	0.456263	2.87293	TAF1
regulation of cellular response to heat (GO:1900034)	0.334221	0.462402	1.86742	DNAJC7;MAPK3
mitochondrial transport (GO:0006839)	0.339377	0.466133	1.59096	TIMM8B;SLC25A26;MFN2
regulation of intracellular steroid hormone receptor signaling pathway (GO:0033143)	0.339787	0.466133	2.68616	UBA5
negative regulation of smooth muscle cell proliferation (GO:0048662)	0.339787	0.466133	2.68616	MFN2
endocytic recycling (GO:0032456)	0.339787	0.466133	2.68616	DENND1A
negative regulation of microtubule polymerization or depolymerization (GO:0031111)	0.339787	0.466133	2.68616	APC
negative regulation of small GTPase mediated signal transduction (GO:0051058)	0.339787	0.466133	2.68616	MFN2
regulation of protein localization to nucleus (GO:1900180)	0.339787	0.466133	2.68616	SIN3A
negative regulation of cell-matrix adhesion (GO:0001953)	0.339787	0.466133	2.68616	ADAM15
phosphatidylserine metabolic process (GO:0006658)	0.339787	0.466133	2.68616	OSBPL8
positive regulation of substrate adhesion-dependent cell spreading (GO:1900026)	0.339787	0.466133	2.68616	ABL1
regulation of protein targeting to membrane (GO:0090313)	0.339787	0.466133	2.68616	AKT2
cation transport (GO:0006812)	0.339789	0.466133	1.81529	TIMM8B;SLC3A2
regulation of cytosolic calcium ion concentration (GO:0051480)	0.347714	0.473953	1.53186	ABL1;ATP2B4;CD55
negative regulation of intracellular steroid hormone receptor signaling pathway (GO:0033144)	0.349869	0.473953	2.51648	SMARCA4
cellular response to alcohol (GO:0097306)	0.349869	0.473953	2.51648	CTNNB1
negative regulation of proteasomal protein catabolic process (GO:1901799)	0.349869	0.473953	2.51648	GIPC1
synaptic transmission, cholinergic (GO:0007271)	0.349869	0.473953	2.51648	NQO1
negative regulation of response to DNA damage stimulus (GO:2001021)	0.349869	0.473953	2.51648	MDM2
positive regulation of phosphate metabolic process (GO:0045937)	0.349869	0.473953	2.51648	APP
positive regulation of sprouting angiogenesis (GO:1903672)	0.349869	0.473953	2.51648	HDAC7
positive regulation of protein tyrosine kinase activity (GO:0061098)	0.349869	0.473953	2.51648	EFNA1
positive regulation of extrinsic apoptotic signaling pathway (GO:2001238)	0.349869	0.473953	2.51648	PYCARD
regulation of transmembrane receptor protein serine/threonine kinase signaling pathway (GO:0090092)	0.349869	0.473953	2.51648	LTBP4
negative regulation of JNK cascade (GO:0046329)	0.349869	0.473953	2.51648	MEN1
cardiac muscle cell action potential involved in contraction (GO:0086002)	0.349869	0.473953	2.51648	NEDD4L
neural crest cell migration (GO:0001755)	0.349869	0.473953	2.51648	SEMA3F
regulation of defense response to virus by virus (GO:0050690)	0.349869	0.473953	2.51648	AP2S1
protein K63-linked deubiquitination (GO:0070536)	0.349869	0.473953	2.51648	USP8
primary neural tube formation (GO:0014020)	0.349869	0.473953	2.51648	GRHL2
positive regulation of fibroblast proliferation (GO:0048146)	0.349869	0.473953	2.51648	PDGFA
positive regulation of protein targeting to mitochondrion (GO:1903955)	0.350881	0.474663	1.71651	ARIH2;HUWE1
positive regulation of protein catabolic process (GO:0045732)	0.350881	0.474663	1.71651	APC;NEDD4L
cellular response to growth factor stimulus (GO:0071363)	0.35604	0.479402	1.47537	MAP2K3;RPS6KB1;CTNNB1
regulation of primary metabolic process (GO:0080090)	0.35604	0.479402	1.47537	NQO1;SIN3A;ACOX1
mitotic sister chromatid segregation (GO:0000070)	0.356403	0.479402	1.66969	CHTF8;PRC1
positive regulation of DNA metabolic process (GO:0051054)	0.356403	0.479402	1.66969	PDGFA;HRAS
positive regulation of transmembrane receptor protein serine/threonine kinase signaling pathway (GO:0090100)	0.356403	0.479402	1.66969	GIPC1;MEN1
cellular response to cadmium ion (GO:0071276)	0.359797	0.479402	2.36183	MAPK3
very long-chain fatty acid metabolic process (GO:0000038)	0.359797	0.479402	2.36183	ACOX1
TRIF-dependent toll-like receptor signaling pathway (GO:0035666)	0.359797	0.479402	2.36183	CASP8
tube closure (GO:0060606)	0.359797	0.479402	2.36183	GRHL2
cortical cytoskeleton organization (GO:0030865)	0.359797	0.479402	2.36183	FMNL2
positive regulation of histone modification (GO:0031058)	0.359797	0.479402	2.36183	MAPK3
positive regulation of transcription from RNA polymerase II promoter in response to stress (GO:0036003)	0.359797	0.479402	2.36183	MUC1
positive regulation of interleukin-1 secretion (GO:0050716)	0.359797	0.479402	2.36183	PYCARD
regulation of keratinocyte differentiation (GO:0045616)	0.359797	0.479402	2.36183	GRHL2
coenzyme biosynthetic process (GO:0009108)	0.359797	0.479402	2.36183	TPK1
nuclear-transcribed mRNA poly(A) tail shortening (GO:0000289)	0.359797	0.479402	2.36183	CNOT6
synaptic vesicle recycling (GO:0036465)	0.359797	0.479402	2.36183	SYT7
regulation of activated T cell proliferation (GO:0046006)	0.359797	0.479402	2.36183	PYCARD
positive regulation of epidermal growth factor receptor signaling pathway (GO:0045742)	0.359797	0.479402	2.36183	PLAUR
MyD88-dependent toll-like receptor signaling pathway (GO:0002755)	0.359797	0.479402	2.36183	MAP3K7
semaphorin-plexin signaling pathway (GO:0071526)	0.359797	0.479402	2.36183	SEMA3F
amino acid transmembrane transport (GO:0003333)	0.359797	0.479402	2.36183	SLC3A2
regulation of small GTPase mediated signal transduction (GO:0051056)	0.360199	0.479608	1.44806	ABR;RHOT1;ECT2
establishment of protein localization to membrane (GO:0090150)	0.361908	0.480898	1.62449	ZDHHC20;KIF13A
negative regulation of neuron death (GO:1901215)	0.361908	0.480898	1.62449	MSH2;ERCC2
positive regulation of peptidyl-serine phosphorylation (GO:0033138)	0.361908	0.480898	1.62449	APP;ATP2B4
positive regulation of supramolecular fiber organization (GO:1902905)	0.367396	0.483825	1.58084	PYCARD;APP
regulation of protein insertion into mitochondrial membrane involved in apoptotic signaling pathway (GO:1900739)	0.369575	0.483825	2.22046	CASP8
negative regulation of stress-activated MAPK cascade (GO:0032873)	0.369575	0.483825	2.22046	MEN1
smoothened signaling pathway (GO:0007224)	0.369575	0.483825	2.22046	ARL13B
regulation of cell migration involved in sprouting angiogenesis (GO:0090049)	0.369575	0.483825	2.22046	HDAC7
regulation of defense response to virus by host (GO:0050691)	0.369575	0.483825	2.22046	SIN3A
hippo signaling (GO:0035329)	0.369575	0.483825	2.22046	YAP1
cellular response to drug (GO:0035690)	0.369575	0.483825	2.22046	PPP3CA
activation of protein kinase B activity (GO:0032148)	0.369575	0.483825	2.22046	OSBPL8
multivesicular body assembly (GO:0036258)	0.369575	0.483825	2.22046	VPS37A
protein palmitoylation (GO:0018345)	0.369575	0.483825	2.22046	ZDHHC20
'de novo' posttranslational protein folding (GO:0051084)	0.369575	0.483825	2.22046	DNAJC7
regulation of ARF protein signal transduction (GO:0032012)	0.369575	0.483825	2.22046	ARFGAP1
MyD88-independent toll-like receptor signaling pathway (GO:0002756)	0.369575	0.483825	2.22046	CASP8
positive regulation of phospholipase C activity (GO:0010863)	0.369575	0.483825	2.22046	FGFR1
positive regulation of protein insertion into mitochondrial membrane involved in apoptotic signaling pathway (GO:1900740)	0.369575	0.483825	2.22046	CASP8
response to estradiol (GO:0032355)	0.369575	0.483825	2.22046	CTNNB1
regulation of protein polymerization (GO:0032271)	0.369575	0.483825	2.22046	ABL1
nuclear envelope organization (GO:0006998)	0.369575	0.483825	2.22046	DMPK
bile acid metabolic process (GO:0008206)	0.369575	0.483825	2.22046	HSD17B4
negative regulation of cell morphogenesis involved in differentiation (GO:0010771)	0.369575	0.483825	2.22046	ERCC2
positive regulation of reactive oxygen species biosynthetic process (GO:1903428)	0.369575	0.483825	2.22046	ASS1
regulation of MAPK cascade (GO:0043408)	0.37446	0.489892	1.27884	PDGFA;HRAS;FGFR1;MAPK3
cellular protein complex assembly (GO:0043623)	0.376789	0.490822	1.34466	CLTB;AP2S1;PILRB
transmembrane receptor protein serine/threonine kinase signaling pathway (GO:0007178)	0.376789	0.490822	1.34466	ITGB5;MAP3K7;MAPK3
calcium ion transmembrane transport (GO:0070588)	0.378316	0.490822	1.49791	ATP2B4;TRPC4AP
toll-like receptor signaling pathway (GO:0002224)	0.378316	0.490822	1.49791	CASP8;MAP3K7
regulation of peptidyl-serine phosphorylation (GO:0033135)	0.378316	0.490822	1.49791	APP;ATP2B4
positive regulation of ubiquitin-protein transferase activity (GO:0051443)	0.379203	0.490822	2.09088	DCUN1D4
alpha-amino acid metabolic process (GO:1901605)	0.379203	0.490822	2.09088	ASS1
skeletal system morphogenesis (GO:0048705)	0.379203	0.490822	2.09088	FGFR1
anterograde axonal transport (GO:0008089)	0.379203	0.490822	2.09088	KIF1B
negative regulation of extrinsic apoptotic signaling pathway via death domain receptors (GO:1902042)	0.379203	0.490822	2.09088	CASP8
multivesicular body organization (GO:0036257)	0.379203	0.490822	2.09088	VPS37A
positive regulation of viral genome replication (GO:0045070)	0.379203	0.490822	2.09088	ADAR
regulation of protein autophosphorylation (GO:0031952)	0.379203	0.490822	2.09088	PDGFA
positive regulation of interleukin-1 beta production (GO:0032731)	0.379203	0.490822	2.09088	PYCARD
response to cadmium ion (GO:0046686)	0.379203	0.490822	2.09088	MAPK3
vesicle-mediated transport to the plasma membrane (GO:0098876)	0.379203	0.490822	2.09088	VPS39
calcium ion homeostasis (GO:0055074)	0.383746	0.495714	1.45851	DMPK;ATP2B4
positive regulation of cellular component biogenesis (GO:0044089)	0.383746	0.495714	1.45851	WARS;TERF1
organic substance transport (GO:0071702)	0.383746	0.495714	1.45851	SLC25A26;PLEKHA8
protein deacetylation (GO:0006476)	0.388685	0.499116	1.9718	SIN3A
central nervous system neuron differentiation (GO:0021953)	0.388685	0.499116	1.9718	CTNNB1
regulation of potassium ion transmembrane transport (GO:1901379)	0.388685	0.499116	1.9718	NEDD4L
positive regulation of tumor necrosis factor superfamily cytokine production (GO:1903557)	0.388685	0.499116	1.9718	PYCARD
endodermal cell differentiation (GO:0035987)	0.388685	0.499116	1.9718	ITGB5
substrate adhesion-dependent cell spreading (GO:0034446)	0.388685	0.499116	1.9718	EFNA1
negative regulation of fat cell differentiation (GO:0045599)	0.388685	0.499116	1.9718	ASXL1
positive regulation of telomere maintenance via telomerase (GO:0032212)	0.388685	0.499116	1.9718	MAPK3
positive regulation of transcription factor import into nucleus (GO:0042993)	0.388685	0.499116	1.9718	APP
regulation of protein targeting to mitochondrion (GO:1903214)	0.389156	0.499391	1.42041	ARIH2;HUWE1
regulated exocytosis (GO:0045055)	0.393291	0.504365	1.24989	APP;DNAJC5;PDGFA
activation of MAPKK activity (GO:0000186)	0.398022	0.504784	1.8621	MAP3K7
positive regulation of cell-cell adhesion (GO:0022409)	0.398022	0.504784	1.8621	CD47
positive regulation of cytokine-mediated signaling pathway (GO:0001961)	0.398022	0.504784	1.8621	CPNE1
negative regulation of neurogenesis (GO:0050768)	0.398022	0.504784	1.8621	MBD1
entry into host cell (GO:0030260)	0.398022	0.504784	1.8621	CTNNB1
neural tube closure (GO:0001843)	0.398022	0.504784	1.8621	GRHL2
stem cell differentiation (GO:0048863)	0.398022	0.504784	1.8621	PUM1
regulation of cell-substrate adhesion (GO:0010810)	0.398022	0.504784	1.8621	MINK1
response to exogenous dsRNA (GO:0043330)	0.398022	0.504784	1.8621	SLC3A2
positive regulation of cell-matrix adhesion (GO:0001954)	0.398022	0.504784	1.8621	ABL1
mRNA stabilization (GO:0048255)	0.398022	0.504784	1.8621	HNRNPU
establishment or maintenance of epithelial cell apical/basal polarity (GO:0045197)	0.398022	0.504784	1.8621	MARK2
regulation of DNA recombination (GO:0000018)	0.398022	0.504784	1.8621	MSH2
positive regulation of Notch signaling pathway (GO:0045747)	0.398022	0.504784	1.8621	EPN2
negative regulation of multi-organism process (GO:0043901)	0.398022	0.504784	1.8621	ANXA2
positive regulation of locomotion (GO:0040017)	0.398022	0.504784	1.8621	AKT2
regulation of interleukin-12 production (GO:0032655)	0.398022	0.504784	1.8621	MAST2
regulation of cytokine-mediated signaling pathway (GO:0001959)	0.399912	0.506521	1.34789	PYCARD;CASP8
protein tetramerization (GO:0051262)	0.399912	0.506521	1.34789	CPSF6;ANXA2
lipid transport (GO:0006869)	0.405257	0.511451	1.31337	OSBPL8;PLEKHA8
epithelial tube morphogenesis (GO:0060562)	0.407218	0.511451	1.76081	CTNNB1
apoptotic mitochondrial changes (GO:0008637)	0.407218	0.511451	1.76081	BAX
regulation of wound healing (GO:0061041)	0.407218	0.511451	1.76081	HRAS
regulation of JUN kinase activity (GO:0043506)	0.407218	0.511451	1.76081	MAP3K7
positive regulation of telomere maintenance via telomere lengthening (GO:1904358)	0.407218	0.511451	1.76081	MAPK3
positive regulation of DNA binding (GO:0043388)	0.407218	0.511451	1.76081	PLAUR
regulation of insulin receptor signaling pathway (GO:0046626)	0.407218	0.511451	1.76081	RPS6KB1
positive regulation of cell development (GO:0010720)	0.407218	0.511451	1.76081	NUMB
positive regulation of chemokine production (GO:0032722)	0.407218	0.511451	1.76081	PYCARD
regulation of interleukin-1 beta secretion (GO:0050706)	0.407218	0.511451	1.76081	PYCARD
regulation of interferon-beta production (GO:0032648)	0.407218	0.511451	1.76081	PYCARD
cellular macromolecular complex assembly (GO:0034622)	0.407218	0.511451	1.76081	KIF13A
regulation of canonical Wnt signaling pathway (GO:0060828)	0.408902	0.513235	1.10801	USP8;CCNY;APC;BTRC
spermatogenesis (GO:0007283)	0.413756	0.516497	1.14225	PRKAG1;SNRPA1;PUM1
regulation of transcription from RNA polymerase II promoter in response to stress (GO:0043618)	0.415878	0.516497	1.24759	MUC1;VHL
proteolysis involved in cellular protein catabolic process (GO:0051603)	0.415878	0.516497	1.24759	CASP8;MDM2
positive regulation of RNA metabolic process (GO:0051254)	0.416273	0.516497	1.6671	HRAS
regulation of cyclin-dependent protein kinase activity (GO:1904029)	0.416273	0.516497	1.6671	CCNT1
negative regulation of cell-substrate adhesion (GO:0010812)	0.416273	0.516497	1.6671	ADAM15
positive regulation of peptide secretion (GO:0002793)	0.416273	0.516497	1.6671	MYH10
regulation of microtubule polymerization (GO:0031113)	0.416273	0.516497	1.6671	ABL1
erythrocyte differentiation (GO:0030218)	0.416273	0.516497	1.6671	ACIN1
regulation of mitotic spindle organization (GO:0060236)	0.416273	0.516497	1.6671	HNRNPU
maturation of SSU-rRNA from tricistronic rRNA transcript (SSU-rRNA, 5.8S rRNA, LSU-rRNA) (GO:0000462)	0.416273	0.516497	1.6671	RPS24
cholesterol biosynthetic process (GO:0006695)	0.416273	0.516497	1.6671	CNBP
regulation of ion transmembrane transport (GO:0034765)	0.416273	0.516497	1.6671	NEDD4L
carbohydrate catabolic process (GO:0016052)	0.416273	0.516497	1.6671	PFKM
flagellated sperm motility (GO:0030317)	0.416273	0.516497	1.6671	ATP2B4
neural crest cell development (GO:0014032)	0.416273	0.516497	1.6671	SEMA3F
sulfur compound catabolic process (GO:0044273)	0.416273	0.516497	1.6671	NUDT7
protein kinase B signaling (GO:0043491)	0.416273	0.516497	1.6671	MDM2
male gamete generation (GO:0048232)	0.417824	0.518091	1.12205	PRKAG1;SNRPA1;PUM1
skin development (GO:0043588)	0.421153	0.520925	1.21624	PDGFA;PIP5K1A
central nervous system development (GO:0007417)	0.422582	0.520925	1.04698	GRHL2;PHF8;BPTF;FGFR1
protein acylation (GO:0043543)	0.42519	0.520925	1.58022	ZDHHC20
muscle cell differentiation (GO:0042692)	0.42519	0.520925	1.58022	MBNL1
regulation of smoothened signaling pathway (GO:0008589)	0.42519	0.520925	1.58022	BTRC
regulation of nitric-oxide synthase activity (GO:0050999)	0.42519	0.520925	1.58022	ATP2B4
positive regulation of signaling (GO:0023056)	0.42519	0.520925	1.58022	ANXA2
natural killer cell activation (GO:0030101)	0.42519	0.520925	1.58022	CASP8
endoderm formation (GO:0001706)	0.42519	0.520925	1.58022	ITGB5
mRNA catabolic process (GO:0006402)	0.42519	0.520925	1.58022	DIS3
calcium ion transmembrane import into cytosol (GO:0097553)	0.42519	0.520925	1.58022	ATP2B4
histone deacetylation (GO:0016575)	0.42519	0.520925	1.58022	SIN3A
regulation of blood circulation (GO:1903522)	0.42519	0.520925	1.58022	DMPK
zymogen activation (GO:0031638)	0.42519	0.520925	1.58022	CASP8
endosome organization (GO:0007032)	0.42519	0.520925	1.58022	USP8
axonal transport (GO:0098930)	0.42519	0.520925	1.58022	KIF1B
glutamate receptor signaling pathway (GO:0007215)	0.42519	0.520925	1.58022	APP
regulation of cysteine-type endopeptidase activity (GO:2000116)	0.42519	0.520925	1.58022	PYCARD
secondary alcohol biosynthetic process (GO:1902653)	0.42519	0.520925	1.58022	CNBP
positive regulation of protein localization to membrane (GO:1905477)	0.426403	0.521754	1.18586	CASP8;AKT2
regulation of heart contraction (GO:0008016)	0.426403	0.521754	1.18586	DMPK;ATP2B4
ion transmembrane transport (GO:0034220)	0.429394	0.525084	1.01788	TIMM8B;ATP2B4;NEDD4L;BAX
epithelial cell differentiation (GO:0030855)	0.431628	0.525732	1.15642	AKT2;GRHL2
regulation of cell death (GO:0010941)	0.431628	0.525732	1.15642	APC;CTNNB1
epithelial to mesenchymal transition (GO:0001837)	0.433972	0.525732	1.49953	CTNNB1
protein monoubiquitination (GO:0006513)	0.433972	0.525732	1.49953	HUWE1
protein peptidyl-prolyl isomerization (GO:0000413)	0.433972	0.525732	1.49953	FKBP14
regulation of regulated secretory pathway (GO:1903305)	0.433972	0.525732	1.49953	SYT7
regulation of dendrite development (GO:0050773)	0.433972	0.525732	1.49953	NEDD4L
positive regulation of smooth muscle cell proliferation (GO:0048661)	0.433972	0.525732	1.49953	MFN2
protein K63-linked ubiquitination (GO:0070534)	0.433972	0.525732	1.49953	ARIH2
regulation of peptidyl-threonine phosphorylation (GO:0010799)	0.433972	0.525732	1.49953	APP
positive regulation of stress fiber assembly (GO:0051496)	0.433972	0.525732	1.49953	ABL1
regulation of carbohydrate catabolic process (GO:0043470)	0.433972	0.525732	1.49953	PRKAG1
negative regulation of Ras protein signal transduction (GO:0046580)	0.433972	0.525732	1.49953	MFN2
response to steroid hormone (GO:0048545)	0.433972	0.525732	1.49953	YAP1
positive regulation of multi-organism process (GO:0043902)	0.433972	0.525732	1.49953	PUM1
cellular response to organonitrogen compound (GO:0071417)	0.436828	0.528207	1.12788	CTNNB1;TAF1
negative regulation of cell motility (GO:2000146)	0.436828	0.528207	1.12788	ADAM15;SPINT2
protein localization to organelle (GO:0033365)	0.436828	0.528207	1.12788	XPA;MDM2
positive regulation of cell growth (GO:0030307)	0.442003	0.532895	1.10021	NEDD4L;EXOSC2
T cell differentiation (GO:0030217)	0.44262	0.532895	1.42444	LEPR
muscle filament sliding (GO:0030049)	0.44262	0.532895	1.42444	TPM2
mitochondrion disassembly (GO:0061726)	0.44262	0.532895	1.42444	MARK2
actin-myosin filament sliding (GO:0033275)	0.44262	0.532895	1.42444	TPM2
DNA damage checkpoint (GO:0000077)	0.44262	0.532895	1.42444	CHEK2
positive regulation of innate immune response (GO:0045089)	0.44262	0.532895	1.42444	PUM1
neutrophil degranulation (GO:0043312)	0.44746	0.538389	0.884103	PYCARD;ANXA2;DNAJC5;CPNE1;HUWE1;PLAUR;CD47;CD55
cilium assembly (GO:0060271)	0.448384	0.539168	0.916988	DYNC1I2;NEDD1;ARL13B;MBD1;PCNT
signal transduction by p53 class mediator (GO:0072331)	0.451136	0.539812	1.35446	PYCARD
regulation of extrinsic apoptotic signaling pathway via death domain receptors (GO:1902041)	0.451136	0.539812	1.35446	CASP8
regulation of proteasomal protein catabolic process (GO:0061136)	0.451136	0.539812	1.35446	USP14
positive regulation of phagocytosis (GO:0050766)	0.451136	0.539812	1.35446	PYCARD
Golgi to plasma membrane transport (GO:0006893)	0.451136	0.539812	1.35446	KIF13A
cellular response to amino acid starvation (GO:0034198)	0.451136	0.539812	1.35446	MAPK3
DNA biosynthetic process (GO:0071897)	0.451136	0.539812	1.35446	RAD51C
regulation of coenzyme metabolic process (GO:0051196)	0.451136	0.539812	1.35446	PRKAG1
cellular response to transforming growth factor beta stimulus (GO:0071560)	0.452272	0.540175	1.04733	ITGB5;MAP3K7
regulation of lipid metabolic process (GO:0019216)	0.452272	0.540175	1.04733	SIN3A;ACOX1
mRNA-containing ribonucleoprotein complex export from nucleus (GO:0071427)	0.452272	0.540175	1.04733	U2AF1;SMG7
T cell receptor signaling pathway (GO:0050852)	0.453984	0.541887	0.957782	FBXW11;BTRC;MAP3K7
neutrophil activation involved in immune response (GO:0002283)	0.456662	0.543834	0.85429	PYCARD;ANXA2;DNAJC5;CPNE1;HUWE1;PLAUR;CD47;CD55
cellular divalent inorganic cation homeostasis (GO:0072503)	0.457366	0.543834	1.02206	DMPK;ATP2B4
intraciliary transport involved in cilium assembly (GO:0035735)	0.459523	0.543834	1.28912	MBD1
autophagy of mitochondrion (GO:0000422)	0.459523	0.543834	1.28912	MARK2
ameboidal-type cell migration (GO:0001667)	0.459523	0.543834	1.28912	SEMA3F
positive regulation of mitotic nuclear division (GO:0045840)	0.459523	0.543834	1.28912	HNRNPU
positive regulation of mitotic cell cycle phase transition (GO:1901992)	0.459523	0.543834	1.28912	RAD51C
tRNA aminoacylation (GO:0043039)	0.459523	0.543834	1.28912	WARS
sterol biosynthetic process (GO:0016126)	0.459523	0.543834	1.28912	CNBP
peptidyl-proline modification (GO:0018208)	0.459523	0.543834	1.28912	FKBP14
androgen receptor signaling pathway (GO:0030521)	0.459523	0.543834	1.28912	CTNNB1
phosphatidic acid biosynthetic process (GO:0006654)	0.459523	0.543834	1.28912	GNPAT
regulation of ATPase activity (GO:0043462)	0.459523	0.543834	1.28912	TPM2
JAK-STAT cascade (GO:0007259)	0.459523	0.543834	1.28912	MAPK3
neutrophil mediated immunity (GO:0002446)	0.465836	0.549601	0.825485	PYCARD;ANXA2;DNAJC5;CPNE1;HUWE1;PLAUR;CD47;CD55
mesenchymal cell differentiation (GO:0048762)	0.467781	0.549601	1.22804	CTNNB1
phosphatidic acid metabolic process (GO:0046473)	0.467781	0.549601	1.22804	GNPAT
regulation of stress-activated MAPK cascade (GO:0032872)	0.467781	0.549601	1.22804	MAPK3
positive regulation of receptor-mediated endocytosis (GO:0048260)	0.467781	0.549601	1.22804	ANXA2
negative regulation of cell projection organization (GO:0031345)	0.467781	0.549601	1.22804	ERCC2
regulation of substrate adhesion-dependent cell spreading (GO:1900024)	0.467781	0.549601	1.22804	ABL1
spliceosomal complex assembly (GO:0000245)	0.467781	0.549601	1.22804	SF1
negative regulation of STAT cascade (GO:1904893)	0.467781	0.549601	1.22804	VHL
regulation of protein localization (GO:0032880)	0.467781	0.549601	1.22804	RABGAP1L
negative regulation of proteolysis (GO:0045861)	0.467781	0.549601	1.22804	EFNA1
gluconeogenesis (GO:0006094)	0.467781	0.549601	1.22804	G6PC3
mRNA transport (GO:0051028)	0.472483	0.554456	0.950619	U2AF1;SMG7
positive regulation of lymphocyte activation (GO:0051251)	0.472483	0.554456	0.950619	PYCARD;CD47
regulation of interleukin-6 production (GO:0032675)	0.475914	0.556138	1.17085	PYCARD
cellular response to radiation (GO:0071478)	0.475914	0.556138	1.17085	ECT2
positive regulation of protein localization to nucleus (GO:1900182)	0.475914	0.556138	1.17085	ECT2
glycolipid biosynthetic process (GO:0009247)	0.475914	0.556138	1.17085	PGAP2
regulation of ion transmembrane transporter activity (GO:0032412)	0.475914	0.556138	1.17085	NEDD4L
cellular response to retinoic acid (GO:0071300)	0.475914	0.556138	1.17085	PTK7
translesion synthesis (GO:0019985)	0.475914	0.556138	1.17085	ZBTB1
regulation of signal transduction (GO:0009966)	0.476401	0.556373	0.837612	APP;CD46;CD55;FGFR1
translational elongation (GO:0006414)	0.477466	0.556948	0.928171	EEFSEC;MRPL42
mRNA export from nucleus (GO:0006406)	0.477466	0.556948	0.928171	U2AF1;SMG7
positive regulation of interferon-gamma production (GO:0032729)	0.483924	0.561121	1.11722	PYCARD
negative regulation of ERBB signaling pathway (GO:1901185)	0.483924	0.561121	1.11722	PTPN18
male gonad development (GO:0008584)	0.483924	0.561121	1.11722	MSH2
membrane depolarization (GO:0051899)	0.483924	0.561121	1.11722	ABL1
development of primary male sexual characteristics (GO:0046546)	0.483924	0.561121	1.11722	MSH2
positive regulation of interleukin-6 production (GO:0032755)	0.483924	0.561121	1.11722	PYCARD
regulation of ATP metabolic process (GO:1903578)	0.483924	0.561121	1.11722	PRKAG1
histone H3 acetylation (GO:0043966)	0.483924	0.561121	1.11722	MAP3K7
branching morphogenesis of an epithelial tube (GO:0048754)	0.483924	0.561121	1.11722	CTNNB1
regulation of interferon-gamma production (GO:0032649)	0.483924	0.561121	1.11722	PYCARD
regulation of protein secretion (GO:0050708)	0.487344	0.564751	0.885179	MYH10;SYT7
ribosomal small subunit biogenesis (GO:0042274)	0.491811	0.565553	1.06688	RPS24
sprouting angiogenesis (GO:0002040)	0.491811	0.565553	1.06688	JMJD6
adherens junction organization (GO:0034332)	0.491811	0.565553	1.06688	CTNNB1
amide biosynthetic process (GO:0043604)	0.491811	0.565553	1.06688	ASS1
positive regulation of viral life cycle (GO:1903902)	0.491811	0.565553	1.06688	ADAR
hexose biosynthetic process (GO:0019319)	0.491811	0.565553	1.06688	G6PC3
regulation of dendrite morphogenesis (GO:0048814)	0.491811	0.565553	1.06688	NEDD4L
positive regulation of macroautophagy (GO:0016239)	0.491811	0.565553	1.06688	MAP3K7
positive regulation of interleukin-8 production (GO:0032757)	0.491811	0.565553	1.06688	PYCARD
negative regulation of type I interferon production (GO:0032480)	0.491811	0.565553	1.06688	PYCARD
microtubule cytoskeleton organization involved in mitosis (GO:1902850)	0.491811	0.565553	1.06688	PCNT
positive regulation of actin filament bundle assembly (GO:0032233)	0.491811	0.565553	1.06688	ABL1
myeloid cell differentiation (GO:0030099)	0.491811	0.565553	1.06688	ACIN1
regulation of protein activation cascade (GO:2000257)	0.49224	0.565713	0.864591	CD46;CD55
regulation of complement activation (GO:0030449)	0.497106	0.570969	0.84458	CD46;CD55
nicotinamide nucleotide metabolic process (GO:0046496)	0.499578	0.573131	1.01956	PFKM
nucleus organization (GO:0006997)	0.499578	0.573131	1.01956	DMPK
plasma membrane bounded cell projection assembly (GO:0120031)	0.502601	0.576138	0.750594	ARL13B;MBD1;PIP5K1A;PCNT
nucleocytoplasmic transport (GO:0006913)	0.507226	0.576138	0.975028	RSRC1
intraciliary transport (GO:0042073)	0.507226	0.576138	0.975028	MBD1
regulation of G1/S transition of mitotic cell cycle (GO:2000045)	0.507226	0.576138	0.975028	TMEM14B
protein methylation (GO:0006479)	0.507226	0.576138	0.975028	EZH2
positive regulation of protein localization to cell periphery (GO:1904377)	0.507226	0.576138	0.975028	EPB41
negative regulation of protein modification by small protein conjugation or removal (GO:1903321)	0.507226	0.576138	0.975028	CTNNB1
tRNA aminoacylation for protein translation (GO:0006418)	0.507226	0.576138	0.975028	WARS
pyruvate metabolic process (GO:0006090)	0.507226	0.576138	0.975028	PFKM
RNA secondary structure unwinding (GO:0010501)	0.507226	0.576138	0.975028	DDX46
regulation of generation of precursor metabolites and energy (GO:0043467)	0.507226	0.576138	0.975028	PRKAG1
maturation of SSU-rRNA (GO:0030490)	0.507226	0.576138	0.975028	RPS24
mitotic spindle assembly (GO:0090307)	0.507226	0.576138	0.975028	CHEK2
regulation of cellular component movement (GO:0051270)	0.507226	0.576138	0.975028	ABL1
icosanoid metabolic process (GO:0006690)	0.507226	0.576138	0.975028	ABCC1
mitochondrial electron transport, NADH to ubiquinone (GO:0006120)	0.507226	0.576138	0.975028	NDUFA3
negative regulation of autophagy (GO:0010507)	0.507226	0.576138	0.975028	LEPR
regulation of angiogenesis (GO:0045765)	0.508258	0.576974	0.754233	WARS;CTNNB1;GTF2I
negative regulation of cellular biosynthetic process (GO:0031327)	0.514758	0.582655	0.933071	ATP2B4
positive regulation of tumor necrosis factor production (GO:0032760)	0.514758	0.582655	0.933071	PYCARD
negative regulation of JAK-STAT cascade (GO:0046426)	0.514758	0.582655	0.933071	VHL
positive regulation of organelle assembly (GO:1902117)	0.514758	0.582655	0.933071	CNOT6
histone H4 acetylation (GO:0043967)	0.514758	0.582655	0.933071	EP400
regulation of humoral immune response (GO:0002920)	0.516271	0.584028	0.769925	CD46;CD55
regulation of immune effector process (GO:0002697)	0.520986	0.58902	0.752518	CD46;CD55
regulation of mitochondrion organization (GO:0010821)	0.522176	0.58968	0.893499	RHOT1
amino acid transport (GO:0006865)	0.522176	0.58968	0.893499	SLC3A2
protein O-linked glycosylation (GO:0006493)	0.525671	0.59294	0.735582	MUC1;POMT1
cellular response to oxidative stress (GO:0034599)	0.525671	0.59294	0.735582	ABL1;MAPK3
organic hydroxy compound biosynthetic process (GO:1901617)	0.52948	0.595512	0.856136	HSD17B4
regulation of megakaryocyte differentiation (GO:0045652)	0.52948	0.595512	0.856136	SIN3A
positive regulation of response to DNA damage stimulus (GO:2001022)	0.52948	0.595512	0.856136	BCLAF1
gonad development (GO:0008406)	0.52948	0.595512	0.856136	MSH2
lipid homeostasis (GO:0055088)	0.52948	0.595512	0.856136	ACOX1
positive regulation of peptidyl-tyrosine phosphorylation (GO:0050731)	0.530324	0.596118	0.7191	EFNA1;ABL1
protein localization to cell periphery (GO:1990778)	0.534947	0.600967	0.703057	SLMAP;PIP5K1A
regulation of ion transport (GO:0043269)	0.536673	0.601173	0.820825	NEDD4L
myeloid leukocyte differentiation (GO:0002573)	0.536673	0.601173	0.820825	CASP8
positive regulation of JUN kinase activity (GO:0043507)	0.536673	0.601173	0.820825	MAP3K7
negative regulation of viral genome replication (GO:0045071)	0.536673	0.601173	0.820825	ILF3
neurogenesis (GO:0022008)	0.536673	0.601173	0.820825	BTBD3
cytosolic transport (GO:0016482)	0.539538	0.604035	0.687439	CLTCL1;SYT7
negative regulation of neuron projection development (GO:0010977)	0.543757	0.606665	0.78742	ERCC2
carboxylic acid transport (GO:0046942)	0.543757	0.606665	0.78742	SLC3A2
positive regulation of actin filament polymerization (GO:0030838)	0.543757	0.606665	0.78742	PYCARD
regulation of cellular amine metabolic process (GO:0033238)	0.543757	0.606665	0.78742	NQO1
regulation of cellular amino acid metabolic process (GO:0006521)	0.543757	0.606665	0.78742	NQO1
positive regulation of developmental growth (GO:0048639)	0.543757	0.606665	0.78742	NEDD4L
RNA export from nucleus (GO:0006405)	0.544098	0.606699	0.672233	U2AF1;SMG7
regulation of calcium ion transport (GO:0051924)	0.550732	0.611645	0.755791	CTNNB1
plasma membrane bounded cell projection morphogenesis (GO:0120039)	0.550732	0.611645	0.755791	MINK1
B cell differentiation (GO:0030183)	0.550732	0.611645	0.755791	MSH2
positive regulation of nervous system development (GO:0051962)	0.550732	0.611645	0.755791	NUMB
positive regulation of cell-substrate adhesion (GO:0010811)	0.550732	0.611645	0.755791	ABL1
triglyceride metabolic process (GO:0006641)	0.550732	0.611645	0.755791	GNPAT
positive regulation of secretion by cell (GO:1903532)	0.550732	0.611645	0.755791	MYH10
regulation of acute inflammatory response (GO:0002673)	0.553124	0.613952	0.643004	CD46;CD55
regulation of calcium ion-dependent exocytosis (GO:0017158)	0.557601	0.617865	0.725816	SYT7
positive regulation of protein import into nucleus (GO:0042307)	0.557601	0.617865	0.725816	ECT2
embryonic organ development (GO:0048568)	0.557601	0.617865	0.725816	PDGFA
cilium organization (GO:0044782)	0.56314	0.623587	0.588714	ARL13B;MBD1;PCNT
RNA modification (GO:0009451)	0.564366	0.623587	0.697385	ADAR
cytoplasmic translation (GO:0002181)	0.564366	0.623587	0.697385	RPLP0
positive regulation of response to stimulus (GO:0048584)	0.564366	0.623587	0.697385	BCLAF1
negative regulation of supramolecular fiber organization (GO:1902904)	0.564366	0.623587	0.697385	APC
platelet degranulation (GO:0002576)	0.566424	0.625507	0.601933	APP;PDGFA
negative regulation of multicellular organismal process (GO:0051241)	0.570794	0.629163	0.588936	EFNA1;GRHL2
regulation of cellular catabolic process (GO:0031329)	0.571027	0.629163	0.670396	ABL1
negative regulation of cellular response to growth factor stimulus (GO:0090288)	0.571027	0.629163	0.670396	EPN2
DNA recombination (GO:0006310)	0.571027	0.629163	0.670396	RAD51C
negative regulation of cellular catabolic process (GO:0031330)	0.577587	0.636031	0.644756	LEPR
protein lipidation (GO:0006497)	0.579439	0.63771	0.563921	PGAP2;ZDHHC20
regulation of protein processing (GO:0070613)	0.583713	0.64061	0.551883	CD46;CD55
regulation of glycolytic process (GO:0006110)	0.584047	0.64061	0.62038	PRKAG1
positive regulation of cell death (GO:0010942)	0.584047	0.64061	0.62038	APC
regulation of Rho protein signal transduction (GO:0035023)	0.584047	0.64061	0.62038	ABL1
I-kappaB kinase/NF-kappaB signaling (GO:0007249)	0.584047	0.64061	0.62038	MAP3K7
cellular respiration (GO:0045333)	0.584047	0.64061	0.62038	TBRG4
autophagosome assembly (GO:0000045)	0.590408	0.646495	0.597188	MFN2
positive regulation of cell morphogenesis involved in differentiation (GO:0010770)	0.590408	0.646495	0.597188	ABL1
sodium ion transport (GO:0006814)	0.590408	0.646495	0.597188	NEDD4L
protein glycosylation (GO:0006486)	0.592165	0.648054	0.528699	PARP6;POMT1
keratinocyte differentiation (GO:0030216)	0.596673	0.652255	0.575107	PIP5K1A
cell morphogenesis (GO:0000902)	0.596673	0.652255	0.575107	VHL
cellular response to hypoxia (GO:0071456)	0.600489	0.656058	0.506645	MDM2;VHL
regulation of autophagy (GO:0010506)	0.600945	0.656189	0.493106	PRKAG1;LEPR;ABL1
regulation of stress fiber assembly (GO:0051492)	0.602842	0.657523	0.55407	ABL1
response to reactive oxygen species (GO:0000302)	0.602842	0.657523	0.55407	MAPK3
cellular response to oxygen-containing compound (GO:1901701)	0.603797	0.658196	0.482356	PYCARD;PTK7;MAPK3;TAF1
positive regulation of cytosolic calcium ion concentration (GO:0007204)	0.604602	0.658337	0.496022	ABL1;CD55
Fc-gamma receptor signaling pathway involved in phagocytosis (GO:0038096)	0.604602	0.658337	0.496022	ABL1;MAPK3
Fc-gamma receptor signaling pathway (GO:0038094)	0.608684	0.660818	0.485657	ABL1;MAPK3
regulation of cellular ketone metabolic process (GO:0010565)	0.608916	0.660818	0.534014	NQO1
negative regulation of viral life cycle (GO:1903901)	0.608916	0.660818	0.534014	ILF3
regulation of tumor necrosis factor production (GO:0032680)	0.608916	0.660818	0.534014	PYCARD
RNA 3'-end processing (GO:0031123)	0.608916	0.660818	0.534014	U2AF1
protein targeting to membrane (GO:0006612)	0.608916	0.660818	0.534014	ZDHHC20
phagocytosis (GO:0006909)	0.612734	0.663852	0.475543	PIP5K1A;SYT7
cellular response to organic cyclic compound (GO:0071407)	0.612734	0.663852	0.475543	CTNNB1;TAF1
Fc receptor mediated stimulatory signaling pathway (GO:0002431)	0.612734	0.663852	0.475543	ABL1;MAPK3
regulation of T cell proliferation (GO:0042129)	0.614899	0.665827	0.514882	CD46
muscle contraction (GO:0006936)	0.620737	0.671459	0.456039	ITGB5;TPM2
carbohydrate homeostasis (GO:0033500)	0.62079	0.671459	0.49662	LEPR
positive regulation of protein polymerization (GO:0032273)	0.626591	0.674364	0.479177	PYCARD
inorganic anion transmembrane transport (GO:0098661)	0.626591	0.674364	0.479177	XPR1
NADH dehydrogenase complex assembly (GO:0010257)	0.626591	0.674364	0.479177	NDUFA3
mitochondrial respiratory chain complex I biogenesis (GO:0097031)	0.626591	0.674364	0.479177	NDUFA3
mitochondrial respiratory chain complex I assembly (GO:0032981)	0.626591	0.674364	0.479177	NDUFA3
glucose metabolic process (GO:0006006)	0.626591	0.674364	0.479177	G6PC3
cellular response to decreased oxygen levels (GO:0036294)	0.626591	0.674364	0.479177	MDM2
negative regulation of neuron differentiation (GO:0045665)	0.626591	0.674364	0.479177	ERCC2
positive regulation of cell adhesion (GO:0045785)	0.626591	0.674364	0.479177	CD47
neuron differentiation (GO:0030182)	0.628613	0.676167	0.437455	ERCC2;CTNNB1
O-glycan processing (GO:0016266)	0.632304	0.676987	0.462509	MUC1
cellular response to type I interferon (GO:0071357)	0.632304	0.676987	0.462509	ADAR
regulation of myeloid cell differentiation (GO:0045637)	0.632304	0.676987	0.462509	SIN3A
regulation of JAK-STAT cascade (GO:0046425)	0.632304	0.676987	0.462509	VHL
negative regulation of apoptotic signaling pathway (GO:2001234)	0.632304	0.676987	0.462509	PLAUR
type I interferon signaling pathway (GO:0060337)	0.632304	0.676987	0.462509	ADAR
response to lipid (GO:0033993)	0.632503	0.676987	0.428492	ASXL1;CTNNB1
positive regulation of Wnt signaling pathway (GO:0030177)	0.632503	0.676987	0.428492	USP8;SMARCA4
inorganic cation transmembrane transport (GO:0098662)	0.632503	0.676987	0.428492	ATP2B4;TRPC4AP
positive regulation of synaptic transmission (GO:0050806)	0.643469	0.687214	0.431323	APP
positive regulation of endothelial cell proliferation (GO:0001938)	0.643469	0.687214	0.431323	FGFR1
positive regulation of autophagy (GO:0010508)	0.643469	0.687214	0.431323	MAP3K7
regulation of protein localization to plasma membrane (GO:1903076)	0.643469	0.687214	0.431323	NUMB
chemical synaptic transmission (GO:0007268)	0.645469	0.688971	0.396213	NQO1;GIPC1;MINK1;KIF1B
negative regulation of cysteine-type endopeptidase activity involved in apoptotic process (GO:0043154)	0.648924	0.690768	0.416728	PLAUR
monocarboxylic acid biosynthetic process (GO:0072330)	0.648924	0.690768	0.416728	HSD17B4
response to interferon-gamma (GO:0034341)	0.648924	0.690768	0.416728	NUB1
regulation of actin filament polymerization (GO:0030833)	0.648924	0.690768	0.416728	PYCARD
cholesterol metabolic process (GO:0008203)	0.648924	0.690768	0.416728	CNBP
proteolysis (GO:0006508)	0.650802	0.692388	0.386016	CASP8;CPNE1;MDM2;VHL
regulation of endothelial cell migration (GO:0010594)	0.654297	0.695346	0.402751	ABL1
response to organic cyclic compound (GO:0014070)	0.654297	0.695346	0.402751	CTNNB1
negative regulation of developmental process (GO:0051093)	0.659587	0.700204	0.389359	ANXA2
calcium-mediated signaling (GO:0019722)	0.659587	0.700204	0.389359	DMPK
Ras protein signal transduction (GO:0007265)	0.663986	0.703817	0.360094	USP8;RHOT1;HRAS
recombinational repair (GO:0000725)	0.664796	0.703817	0.376522	RAD51C
positive regulation of lymphocyte proliferation (GO:0050671)	0.664796	0.703817	0.376522	CD46
defense response to Gram-negative bacterium (GO:0050829)	0.664796	0.703817	0.376522	PYCARD
positive regulation of growth (GO:0045927)	0.664796	0.703817	0.376522	EXOSC2
cell-cell junction organization (GO:0045216)	0.669926	0.707326	0.364211	PKP4
glycoprotein biosynthetic process (GO:0009101)	0.669926	0.707326	0.364211	POMT1
Rho protein signal transduction (GO:0007266)	0.669926	0.707326	0.364211	RHOT1
regulation of fat cell differentiation (GO:0045598)	0.669926	0.707326	0.364211	ASXL1
regulation of epithelial cell proliferation (GO:0050678)	0.669926	0.707326	0.364211	HRAS
regulation of peptide hormone secretion (GO:0090276)	0.674978	0.711503	0.352399	SYT7
regulation of protein complex assembly (GO:0043254)	0.674978	0.711503	0.352399	WARS
positive regulation of cytokine secretion (GO:0050715)	0.674978	0.711503	0.352399	PYCARD
positive regulation of epithelial cell migration (GO:0010634)	0.679953	0.715585	0.341061	ABL1
glucose homeostasis (GO:0042593)	0.679953	0.715585	0.341061	LEPR
mitotic nuclear division (GO:0140014)	0.679953	0.715585	0.341061	CHEK2
negative regulation of cellular amide metabolic process (GO:0034249)	0.684852	0.719575	0.330174	ILF3
regulation of defense response (GO:0031347)	0.684852	0.719575	0.330174	BCL6
antigen processing and presentation of exogenous peptide antigen via MHC class I, TAP-dependent (GO:0002479)	0.684852	0.719575	0.330174	ITGB5
transmembrane transport (GO:0055085)	0.686566	0.720986	0.32467	ABCC1;OS9;ATP2B4;NEDD4L;ADD3
double-strand break repair via homologous recombination (GO:0000724)	0.689676	0.722694	0.319714	RAD51C
positive regulation of ubiquitin-protein ligase activity involved in regulation of mitotic cell cycle transition (GO:0051437)	0.689676	0.722694	0.319714	BTRC
response to interleukin-1 (GO:0070555)	0.689676	0.722694	0.319714	PYCARD
negative regulation of extrinsic apoptotic signaling pathway (GO:2001237)	0.689676	0.722694	0.319714	CASP8
sensory perception of mechanical stimulus (GO:0050954)	0.699104	0.730609	0.299999	TIMM8B
negative regulation of cell communication (GO:0010648)	0.699104	0.730609	0.299999	FGFR1
extracellular matrix disassembly (GO:0022617)	0.699104	0.730609	0.299999	ADAM15
antigen processing and presentation of exogenous peptide antigen via MHC class I (GO:0042590)	0.699104	0.730609	0.299999	ITGB5
regulation of transcription from RNA polymerase II promoter in response to hypoxia (GO:0061418)	0.699104	0.730609	0.299999	VHL
steroid biosynthetic process (GO:0006694)	0.703711	0.734665	0.290704	HSD17B4
protein localization to membrane (GO:0072657)	0.70374	0.734665	0.286764	SLMAP;PIP5K1A
RNA transport (GO:0050658)	0.708247	0.738184	0.281761	U2AF1
spindle assembly (GO:0051225)	0.708247	0.738184	0.281761	CHEK2
regulation of hydrolase activity (GO:0051336)	0.708247	0.738184	0.281761	TPM2
epidermis development (GO:0008544)	0.712714	0.740858	0.273154	GRHL2
BMP signaling pathway (GO:0030509)	0.712714	0.740858	0.273154	MAPK3
negative regulation of cell death (GO:0060548)	0.712714	0.740858	0.273154	CTNNB1
sensory perception of sound (GO:0007605)	0.712714	0.740858	0.273154	TIMM8B
protein catabolic process (GO:0030163)	0.712714	0.740858	0.273154	CHEK2
modulation of chemical synaptic transmission (GO:0050804)	0.717113	0.743447	0.264867	APP
negative regulation of NF-kappaB transcription factor activity (GO:0032088)	0.717113	0.743447	0.264867	PYCARD
positive regulation of ubiquitin protein ligase activity (GO:1904668)	0.717113	0.743447	0.264867	BTRC
positive regulation of protein secretion (GO:0050714)	0.717113	0.743447	0.264867	MYH10
retrograde transport, endosome to Golgi (GO:0042147)	0.717113	0.743447	0.264867	CLTCL1
negative regulation of signaling (GO:0023057)	0.721445	0.746745	0.256885	FGFR1
positive regulation of protein ubiquitination (GO:0031398)	0.721445	0.746745	0.256885	DCUN1D4
positive regulation of homeostatic process (GO:0032846)	0.721445	0.746745	0.256885	SMARCA4
regulation of mitotic nuclear division (GO:0007088)	0.725711	0.750074	0.249195	HNRNPU
cellular response to molecule of bacterial origin (GO:0071219)	0.725711	0.750074	0.249195	PYCARD
neuron projection development (GO:0031175)	0.725816	0.750074	0.250367	APP;MINK1
mitochondrial ATP synthesis coupled electron transport (GO:0042775)	0.729911	0.753906	0.241783	NDUFA3
mitochondrial translational elongation (GO:0070125)	0.738121	0.761175	0.227747	MRPL42
cellular response to BMP stimulus (GO:0071773)	0.738121	0.761175	0.227747	MAPK3
positive regulation of protein ubiquitination involved in ubiquitin-dependent protein catabolic process (GO:2000060)	0.738121	0.761175	0.227747	BTRC
divalent metal ion transport (GO:0070838)	0.742132	0.764502	0.2211	SLC3A2
Wnt signaling pathway, planar cell polarity pathway (GO:0060071)	0.742132	0.764502	0.2211	AP2S1
mitochondrial translational termination (GO:0070126)	0.746082	0.767353	0.214686	MRPL42
negative regulation of cellular protein metabolic process (GO:0032269)	0.746082	0.767353	0.214686	ILF3
regulation of establishment of planar polarity (GO:0090175)	0.746082	0.767353	0.214686	AP2S1
positive regulation of response to external stimulus (GO:0032103)	0.749971	0.770947	0.208495	PUM1
cellular response to acid chemical (GO:0071229)	0.753801	0.773815	0.202518	PTK7
cellular response to lipopolysaccharide (GO:0071222)	0.753801	0.773815	0.202518	PYCARD
antigen receptor-mediated signaling pathway (GO:0050851)	0.753953	0.773815	0.214735	FBXW11;BTRC;MAP3K7
positive regulation of cellular metabolic process (GO:0031325)	0.757573	0.776834	0.196745	ANXA2
cellular response to lipid (GO:0071396)	0.757692	0.776834	0.203124	PYCARD;PTK7
cellular transition metal ion homeostasis (GO:0046916)	0.761287	0.779699	0.191169	APP
regulation of cysteine-type endopeptidase activity involved in apoptotic process (GO:0043281)	0.761287	0.779699	0.191169	PYCARD
respiratory electron transport chain (GO:0022904)	0.764944	0.782622	0.185781	NDUFA3
axon development (GO:0061564)	0.764944	0.782622	0.185781	APP
translational termination (GO:0006415)	0.772092	0.78952	0.175539	MRPL42
mitochondrial respiratory chain complex assembly (GO:0033108)	0.775585	0.792675	0.170671	NDUFA3
regulation of insulin secretion (GO:0050796)	0.779024	0.795773	0.165962	SYT7
steroid metabolic process (GO:0008202)	0.78241	0.798813	0.161407	HSD17B4
metal ion transport (GO:0030001)	0.789029	0.805148	0.152733	NEDD4L
B cell receptor signaling pathway (GO:0050853)	0.798582	0.814044	0.140731	BAX
monovalent inorganic cation transport (GO:0015672)	0.798582	0.814044	0.140731	NEDD4L
positive regulation of cellular catabolic process (GO:0031331)	0.80471	0.819862	0.133345	AKT2
mitochondrial translation (GO:0032543)	0.807704	0.821623	0.129823	MRPL42
cellular response to starvation (GO:0009267)	0.807704	0.821623	0.129823	MAPK3
positive regulation of epithelial cell proliferation (GO:0050679)	0.807704	0.821623	0.129823	HRAS
monocarboxylic acid metabolic process (GO:0032787)	0.810653	0.823762	0.126409	GNPAT
negative regulation of hydrolase activity (GO:0051346)	0.810653	0.823762	0.126409	HRAS
positive regulation of multicellular organismal process (GO:0051240)	0.816295	0.828752	0.130597	CTNNB1;EZH2
negative regulation of cytokine production (GO:0001818)	0.816415	0.828752	0.11989	HDAC7
ion transport (GO:0006811)	0.81996	0.831917	0.133817	SLC25A26;ATP2B4;NEDD4L
positive regulation of developmental process (GO:0051094)	0.824732	0.835888	0.110832	VHL
positive regulation of canonical Wnt signaling pathway (GO:0090263)	0.824732	0.835888	0.110832	USP8
nervous system development (GO:0007399)	0.8266	0.837346	0.135738	MBNL1;BTBD3;NAB2;GRHL2;FGFR1
cellular response to cytokine stimulus (GO:0071345)	0.828023	0.838076	0.134206	PYCARD;PTPN18;MUC1;BCL6;HNRNPU
organelle assembly (GO:0070925)	0.828181	0.838076	0.130134	ARL13B;MBD1;VPS37A;PCNT
peptidyl-lysine modification (GO:0018205)	0.830066	0.839112	0.105233	MDM2
epithelium development (GO:0060429)	0.830066	0.839112	0.105233	GRHL2
plasma membrane bounded cell projection organization (GO:0120036)	0.837767	0.846457	0.0974361	APP
actin filament organization (GO:0007015)	0.842706	0.850566	0.0926077	TPM2
DNA replication (GO:0006260)	0.842706	0.850566	0.0926077	PIF1
negative regulation of cell migration (GO:0030336)	0.845119	0.85256	0.0902968	ADAM15
sulfur compound biosynthetic process (GO:0044272)	0.847496	0.854514	0.0880519	TPK1
tumor necrosis factor-mediated signaling pathway (GO:0033209)	0.849836	0.85643	0.0858706	PYCARD
organic anion transport (GO:0015711)	0.85214	0.858308	0.0837508	OSBPL8
negative regulation of response to stimulus (GO:0048585)	0.858843	0.864613	0.0777412	FGFR1
anterograde trans-synaptic signaling (GO:0098916)	0.883496	0.888972	0.0668417	GIPC1;MINK1
cell-cell adhesion via plasma-membrane adhesion molecules (GO:0098742)	0.888079	0.893122	0.0541472	ERCC2
neuron development (GO:0048666)	0.89149	0.89609	0.0516599	APP
skeletal system development (GO:0001501)	0.894798	0.898951	0.0492995	FGFR1
negative regulation of canonical Wnt signaling pathway (GO:0090090)	0.898006	0.901461	0.0470586	APC
regulation of immune response (GO:0050776)	0.898222	0.901461	0.0553315	BCL6;PILRB
response to lipopolysaccharide (GO:0032496)	0.908483	0.91129	0.0400616	PYCARD
ribonucleoprotein complex assembly (GO:0022618)	0.90989	0.912231	0.0391596	SF1
regulation of inflammatory response (GO:0050727)	0.922822	0.924721	0.0312724	BCL6
negative regulation of Wnt signaling pathway (GO:0030178)	0.931822	0.93326	0.0262113	APC
organonitrogen compound biosynthetic process (GO:1901566)	0.938835	0.9398	0.0225092	ASS1
cellular response to tumor necrosis factor (GO:0071356)	0.950006	0.950494	0.0170474	PYCARD
defense response to bacterium (GO:0042742)	0.975912	0.975912	0.00650168	PYCARD

## Sheet: Down (log2FC<-1)
Term	P-value	Adjusted P-value	Combined Score	Genes
vesicle-mediated transport (GO:0016192)	7.52002e-06	0.0134078	32.9016	APP;TMEM87B;DENND1A;CLEC16A;GCC2;ASAP1;GOLGA4;ZFYVE27;CUX1;MYO6;KIF13A;ERC1;RAB6A;RAB11FIP3;GIT1;CSNK1G3;BCAS3;SNAPIN;MYO5A;TSC2;CSNK1D;RABEP1;CTAGE5;SPIRE1;RAB9A;SFT2D2;PICALM
negative regulation of intracellular signal transduction (GO:1902532)	1.66211e-05	0.0134078	44.1838	DDX3X;RNF34;ITPR1;ATP2B4;TSC2;CASC2;TSC1;TANK;ARHGAP12;CASP8;SH3BP1;MDM2;NF1;MARK3;BCL2L1
regulation of Ras protein signal transduction (GO:0046578)	1.7989e-05	0.0134078	59.1785	SH3BP1;DENND1A;MAPKAP1;MADD;NF1;EPS8L1;ASAP1;ARHGAP17;FOXM1;OGT;GIT1
regulation of translation (GO:0006417)	3.50604e-05	0.0195988	34.8217	EIF4A2;APP;DDX3X;POLDIP3;FMR1;TSC1;LARP4;PUM1;TYMS;PUM2;ATXN2;EIF4H;NUP35;NUP98;EIF4G3;EIF2A;EIF4G1
positive regulation of protein binding (GO:0032092)	0.000135083	0.0432213	53.0755	APP;GSK3B;TIAM1;TCF7L2;RIPK2;EPB41;TANK;ADD1
negative regulation of cellular macromolecule biosynthetic process (GO:2000113)	0.000139531	0.0432213	20.2504	SUV39H2;GSK3B;DDX3X;CTBP1;SHC1;FMR1;FOXM1;TYMS;BCLAF1;SUMO1;BCL7A;MYB;LRRFIP1;MTA3;SMAD2;USP47;TCF7L2;XRCC6;FBXW11;SETDB2;TSC1;FOXN3;BRMS1;MDM2;RAD17;NF2;BCOR;TRIM33
regulation of cytokinesis (GO:0032465)	0.000147065	0.0432213	45.2779	PRC1;CSPP1;KIF13A;KIF23;PKN2;ECT2;RAB11FIP3;GIT1;BCL2L1
regulation of cytoskeleton organization (GO:0051493)	0.000154638	0.0432213	40.063	GSK3B;CYLD;DIAPH1;CCDC88A;SH3BP1;TSC1;ARHGAP17;MAPT;RHOC;BAIAP2
positive regulation of I-kappaB kinase/NF-kappaB signaling (GO:0043123)	0.000288145	0.0599619	27.4928	ANKRD17;APP;RIPK2;ZDHHC13;RHOC;MALT1;AKAP13;PPP5C;CASP8;VAPA;MIER1;ECT2;MAP3K7
negative regulation of cytoplasmic translation (GO:2000766)	0.000311287	0.0599619	310.362	FMR1;CPEB2;CPEB4
regulation of mitotic cell cycle (GO:0007346)	0.000324457	0.0599619	26.7333	MAP2K3;APP;SMAD3;NUMA1;ANGEL2;XPC;CYLD;DLG1;CDC16;MDM2;NEK1;PKN2;TNIK
protein complex assembly (GO:0006461)	0.000365107	0.0599619	24.6588	GSK3B;TCF7L2;CSNK1A1;CSNK1D;TANK;MALT1;GOLGA2;CASP8;OPA1;MAPT;DNM1L;CAMK2G;PFKM;SEC31A
nucleotide-binding domain, leucine rich repeat containing receptor signaling pathway (GO:0035872)	0.000368116	0.0599619	76.2136	CYLD;RNF34;CASP8;RIPK2;MAP3K7
protein modification by small protein removal (GO:0070646)	0.000410213	0.0599619	21.212	SMAD2;USP47;USPL1;SMAD3;RIPK2;WDR20;TANK;UCHL5;POLB;SENP6;CYLD;RHOT1;TRAF3;MDM2;SKP2;MAP3K7;OGT
regulation of cell cycle process (GO:0010564)	0.00048097	0.0599619	32.8851	NUMA1;PRC1;KIF13A;CDC16;FOXM1;ECT2;RAB11FIP3;GIT1;BCL2L1
regulation of neuron death (GO:1901214)	0.000484053	0.0599619	36.9235	GSK3B;TSC1;MAPT;NAE1;TANK;BTBD10;PICALM;EIF4G1
regulation of apoptotic process (GO:0042981)	0.000533648	0.0599619	14.1778	DDR1;GSK3B;DDX3X;SHC1;DDX42;TANK;MALT1;AKAP13;BCLAF1;ING3;OPA1;CHEK2;NEK1;BNIP2;NAE1;ERC1;DNM1L;SKP2;ECT2;RBM5;MAP2K3;USP47;ARHGEF12;RIPK2;HIPK3;TIAM1;HNRNPK;MELK;BRMS1;MADD;NF1;ITGA6;ATM;TNIK;NF2;IL6ST;BCL2L1
protein localization to cytoplasmic stress granule (GO:1903608)	0.000534435	0.0599619	217.18	TIA1;DDX3X;YBX1
positive regulation of RIG-I signaling pathway (GO:1900246)	0.000534435	0.0599619	217.18	ANKRD17;PUM1;PUM2
microtubule polymerization (GO:0046785)	0.000536332	0.0599619	65.9806	GOLGA2;AKAP9;CSNK1D;MAPT;NDEL1
negative regulation of gene expression (GO:0010629)	0.000616765	0.0656708	14.8496	APP;SUV39H2;DDX3X;CTBP1;SHC1;FMR1;FOXM1;TYMS;BCLAF1;SUMO1;BCL7A;MYB;LRRFIP1;MTA3;SMAD2;USP47;TCF7L2;XRCC6;H2AFY;FBXW11;SETDB2;TSC1;FOXN3;NCOR1;BRMS1;MDM2;BCOR;MAPT;TRIM33;PICALM
nucleic acid-templated transcription (GO:0097659)	0.000697903	0.0669938	33.079	PPP5C;THRB;TAF1B;FUBP3;ARNT;BAZ1A;BAZ2B;MLF1
microtubule nucleation (GO:0007020)	0.000763575	0.0669938	85.0083	GOLGA2;AKAP9;CSNK1D;NDEL1
posttranscriptional regulation of gene expression (GO:0010608)	0.000827886	0.0669938	43.2468	APP;ATXN2;TSC1;PUM1;EIF2A;PUM2
protein localization to organelle (GO:0033365)	0.000832186	0.0669938	28.0869	TIA1;DDX3X;VAPA;PACSIN2;MDM2;GCC2;CSNK1D;YBX1;RAB6A
amyloid fibril formation (GO:1990000)	0.000838921	0.0669938	163.337	APP;MDM2;MAPT
regulation of histone H4 acetylation (GO:0090239)	0.000838921	0.0669938	163.337	MUC1;SMARCB1;CTBP1
negative regulation of centriole replication (GO:0046600)	0.000838921	0.0669938	163.337	RBM14;CDK5RAP2;MDM1
regulation of small GTPase mediated signal transduction (GO:0051056)	0.000938199	0.0723384	23.0653	TIAM1;AKAP13;RHOT1;ARHGEF12;SH3BP1;ARHGAP17;ECT2;FOXM1;RHOC;MYO9A;ARHGAP12
regulation of transcription, DNA-templated (GO:0006355)	0.000994547	0.0728472	10.9705	SUV39H2;ZNF131;SETD3;SMARCB1;TCF20;PRDM2;ARID4B;YBX1;FOXM1;TIAL1;SUMO1;BCL7A;CHEK2;GPBP1;MYB;ERC1;LRRFIP1;TEAD1;CDK5RAP2;GTF2I;MAP2K3;USP47;FBXW11;ATRX;ARNT;BAZ1A;MLF1;BRMS1;DMTF1;BLZF1;CTBP1;SHC1;BAZ2B;TYMS;PHF21A;BCLAF1;CUX1;ASCC2;APBB2;CAMTA2;RREB1;MTA3;SMAD2;IVNS1ABP;TCF7L2;XRCC6;SMAD3;SS18L1;SETDB2;ATP2B4;TRIP4;FOXN3;YY1AP1;FUBP3;MDM2;NUP35;ZNF138;BCOR;OGT;TRIM33;PICALM
DNA replication (GO:0006260)	0.00100996	0.0728472	24.3055	POLB;RFC5;RBM14;RAD50;NASP;RAD17;ATM;NUP98;BAZ1A;TOP1
RNA splicing, via transesterification reactions with bulged adenosine as nucleophile (GO:0000377)	0.00112771	0.0760555	17.9336	DDX42;CASC3;YBX1;LSM5;HNRNPK;FIP1L1;PUF60;HNRNPH1;SNRNP70;DHX35;PCBP2;TRA2A;RALY;DNAJC8;RBM5
mRNA splicing, via spliceosome (GO:0000398)	0.0011447	0.0760555	17.2306	DDX42;CASC3;YBX1;LSM5;SRPK1;HNRNPK;FIP1L1;PUF60;HNRNPH1;SNRNP70;DHX35;PCBP2;TRA2A;RALY;DNAJC8;RBM5
regulation of transcription from RNA polymerase II promoter (GO:0006357)	0.00115648	0.0760555	10.8197	APP;SUV39H2;SETD3;CCNT2;SMARCB1;DDX3X;THRB;TCF20;PRDM2;ARID4B;YBX1;FOXM1;TIAL1;SUMO1;MYB;LRRFIP1;TEAD1;GTF2I;BCAS3;RBM14;H2AFY;RIPK2;ATRX;NCOR1;BRMS1;DMTF1;ITGA6;BLZF1;CTBP1;PHF21A;RXRB;MUC1;CUX1;HSF2;MYO6;ZNF821;CAMTA2;RREB1;E2F6;SMAD2;IVNS1ABP;TCF7L2;XRCC6;SMAD3;PCGF2;SS18L1;ATP2B4;SMAD9;DLG1;HNRNPK;FUBP3;NFIB;MDM2;BCOR;OGT;PFKM;TRIM33
Golgi vesicle budding (GO:0048194)	0.00123461	0.0766828	128.683	VAPA;GOLPH3L;SEC31A
regulation of Rac protein signal transduction (GO:0035020)	0.00123461	0.0766828	128.683	SH3BP1;ARHGAP17;OGT
RNA metabolic process (GO:0016070)	0.00128151	0.0774449	18.8995	EIF4A2;DDX3X;DDX42;PAPD4;CASC3;ATXN2;HNRNPK;DHX33;HNRNPH1;DHX35;XRN2;PCBP2;RBM5
positive regulation of GTPase activity (GO:0043547)	0.00134349	0.0790538	18.6596	GSK3B;ARHGEF10;BCAS3;TSC1;TIAM1;SH3BP1;TBC1D13;NF1;PIP5K1A;ITGA6;ECT2;PICALM;NDEL1
positive regulation of intracellular signal transduction (GO:1902533)	0.00138332	0.0793104	13.6006	ANKRD17;DDR1;APP;TCF7L2;RIPK2;SHC1;GAB1;ZDHHC13;PUM1;RHOC;MALT1;PUM2;AKAP13;PPP5C;BCLAF1;CASP8;VAPA;DHX33;PDGFC;MIER1;DNM1L;ECT2;MAP3K7;BCL2L1
positive regulation of gene silencing by miRNA (GO:2000637)	0.001463	0.0798794	62.8024	FMR1;PUM1;PUM2;EIF4G1
G2/M transition of mitotic cell cycle (GO:0000086)	0.00146469	0.0798794	21.7995	CEP57;MELK;FBXW11;CHEK2;AKAP9;FGFR1OP;CSNK1D;FOXM1;HAUS2;CDK5RAP2
regulation of programmed cell death (GO:0043067)	0.00150569	0.0801603	16.0681	MAP2K3;USP47;DDX42;TANK;MALT1;BRMS1;CASP8;OPA1;CHEK2;MADD;NEK1;ATM;TNIK;NAE1;NF2;SKP2
cell cycle G2/M phase transition (GO:0044839)	0.00155454	0.0808361	21.4149	CEP57;MELK;FBXW11;CHEK2;AKAP9;FGFR1OP;CSNK1D;FOXM1;HAUS2;CDK5RAP2
astrocyte development (GO:0014002)	0.00173044	0.0825058	104.734	APP;NF1;MAPT
regulation of cytoplasmic translation (GO:2000765)	0.00173044	0.0825058	104.734	FMR1;CPEB2;CPEB4
negative regulation of centrosome duplication (GO:0010826)	0.00173044	0.0825058	104.734	RBM14;CDK5RAP2;MDM1
positive regulation of transcription, DNA-templated (GO:0045893)	0.00175951	0.0825058	10.5147	APP;SETD3;CCNT2;SMARCB1;DDX3X;THRB;SHC1;TCF20;PRDM2;YBX1;FOXM1;RXRB;BCLAF1;DHX33;CHEK2;HSF2;MYB;MYO6;ZNF821;CAMTA2;RREB1;TEAD1;CDK5RAP2;MAP2K3;SMAD2;IVNS1ABP;BCAS3;TCF7L2;XRCC6;RBM14;SMAD3;RIPK2;FBXW11;SS18L1;ATRX;TRIP4;ARNT;FOXN3;HNRNPK;FUBP3;NFIB;ITGA6;OGT;PFKM;PICALM
establishment of spindle orientation (GO:0051294)	0.00177114	0.0825058	57.3743	NUMA1;MAP4;CDK5RAP2;NDEL1
apical junction assembly (GO:0043297)	0.00182408	0.0827873	40.5043	OCLN;DLG1;PKN2;ECT2;RHOC
protein localization to plasma membrane (GO:0072659)	0.00185124	0.0827873	20.3124	GOLGA4;DLG1;ZFYVE27;SLMAP;KIF13A;GOLPH3L;PIP5K1A;MYO5A;TNIK;BLZF1
stress-activated protein kinase signaling cascade (GO:0031098)	0.00201623	0.0869999	26.6345	MAP2K3;FBXW11;MAPKAP1;NEK1;CCM2;TNIK;MAP3K7
positive regulation of transcription from RNA polymerase II promoter (GO:0045944)	0.00203286	0.0869999	10.8286	APP;SETD3;CCNT2;SMARCB1;DDX3X;THRB;INSIG1;TCF20;PRDM2;YBX1;FOXM1;RXRB;MUC1;HSF2;MYB;MYO6;ZNF821;CAMTA2;RREB1;TEAD1;SMAD2;BCAS3;TCF7L2;XRCC6;RBM14;SMAD3;RIPK2;SS18L1;ATRX;SMAD9;HNRNPK;FUBP3;NFIB;ITGA6;OGT;PFKM
axonal transport (GO:0098930)	0.00207452	0.0869999	38.3961	SNAPIN;OPA1;DST;FMR1;MAPT
gene expression (GO:0010467)	0.00213254	0.0869999	12.9356	THRB;POLDIP3;MRPS11;ARNT;BAZ2B;BAZ1A;CASC3;MLF1;PPP5C;HNRNPK;FIP1L1;DHX33;FUBP3;TAF1B;HNRNPH1;DHX35;XRN2;NUP35;NUP98;RBM5;EIF4G1
regulation of protein binding (GO:0043393)	0.00215318	0.0869999	20.9683	GOLGA2;APP;TIAM1;GSK3B;TCF7L2;SNAPIN;EPB41;RIPK2;ADD1
positive regulation of cellular protein metabolic process (GO:0032270)	0.00225861	0.0869999	22.7038	DDX3X;CASP8;FBXW11;POLDIP3;FMR1;LARP4;OGT;EIF4G1
regulation of I-kappaB kinase/NF-kappaB signaling (GO:0043122)	0.00230274	0.0869999	16.0523	ANKRD17;RIPK2;ZDHHC13;RHOC;TANK;MALT1;AKAP13;PPP5C;CASP8;VAPA;MIER1;ECT2;MAP3K7
protein phosphorylation (GO:0006468)	0.00232826	0.0869999	12.198	DDR1;SMAD2;CSNK1G3;APP;GSK3B;CTBP1;CSNK1A1;PHKB;CSNK1D;HIPK3;SRPK1;SNRK;MELK;ABI2;CHEK2;NEK1;PKN2;ATM;TNIK;ERC1;TOP1;MAP3K7;CAMK2G
positive regulation of posttranscriptional gene silencing (GO:0060148)	0.00233452	0.0869999	87.3224	FMR1;PUM1;PUM2
stress granule assembly (GO:0034063)	0.00233452	0.0869999	87.3224	ATXN2;DDX3X;MAPT
negative regulation of nucleic acid-templated transcription (GO:1903507)	0.00246794	0.0875513	12.231	EIF4A2;SMAD2;SUV39H2;USP47;TCF7L2;XRCC6;CTBP1;SHC1;FBXW11;SETDB2;FOXN3;FOXM1;BCLAF1;BRMS1;SUMO1;BCL7A;MYB;MDM2;BCOR;LRRFIP1;MTA3;TRIM33
positive regulation of proteasomal protein catabolic process (GO:1901800)	0.00256742	0.0875513	24.4301	GSK3B;SUMO1;CSNK1A1;FMR1;RNF19A;MDM2;CSNK1D
protein deubiquitination (GO:0016579)	0.00259366	0.0875513	14.3521	SMAD2;USP47;SMAD3;RIPK2;WDR20;TANK;UCHL5;POLB;CYLD;RHOT1;TRAF3;MDM2;SKP2;MAP3K7;OGT
mRNA processing (GO:0006397)	0.00260887	0.0875513	13.8719	POLDIP3;DDX42;CASC3;YBX1;LSM5;HNRNPK;FIP1L1;PUF60;HNRNPH1;SNRNP70;DHX35;PCBP2;TRA2A;RALY;DNAJC8;RBM5
regulation of gene silencing by RNA (GO:0060966)	0.00268664	0.0875513	27.9593	FMR1;NUP35;NUP98;PUM1;PUM2;EIF4G1
regulation of posttranscriptional gene silencing (GO:0060147)	0.00268664	0.0875513	27.9593	FMR1;NUP35;NUP98;PUM1;PUM2;EIF4G1
peptidyl-lysine modification (GO:0018205)	0.00274139	0.0875513	19.3795	SENP6;USPL1;MTA1;SUMO1;MDM2;NUP35;PLOD2;NUP98;TOP1
regulation of intracellular signal transduction (GO:1902531)	0.00291283	0.0875513	11.936	RFC5;ARHGEF12;ARHGAP17;PTPN13;RHOC;MYO9A;ARHGAP12;CYLD;TIAM1;AKAP13;RAD50;RHOT1;CHEK2;MDM2;PIP5K1A;RAD17;ATM;NF2;MAPT;ECT2;BANP
cellular macromolecule biosynthetic process (GO:0034645)	0.00294473	0.0875513	12.4045	RFC5;RBM14;THRB;MRPS11;ARNT;BAZ2B;BAZ1A;TYMS;MLF1;PPP5C;RAD50;FUBP3;NASP;TAF1B;RAD17;ATM;NUP98;TOP1;EIF4G1
positive regulation of microtubule polymerization (GO:0031116)	0.00296025	0.0875513	44.8078	NUMA1;AKAP9;MAPT;CDK5RAP2
positive regulation of immune effector process (GO:0002699)	0.00296025	0.0875513	44.8078	ANKRD17;MYB;PUM1;PUM2
Golgi to plasma membrane protein transport (GO:0043001)	0.00296025	0.0875513	44.8078	GOLGA4;KIF13A;GOLPH3L;BLZF1
positive regulation of microtubule polymerization or depolymerization (GO:0031112)	0.00296025	0.0875513	44.8078	NUMA1;AKAP9;MAPT;CDK5RAP2
cytoplasmic pattern recognition receptor signaling pathway (GO:0002753)	0.00296025	0.0875513	44.8078	CYLD;CASP8;RIPK2;MAP3K7
regulation of extrinsic apoptotic signaling pathway via death domain receptors (GO:1902041)	0.00297621	0.0875513	32.9579	RNF34;CASP8;MADD;TANK;BCL2L1
DNA metabolic process (GO:0006259)	0.00304737	0.0875513	12.91	RFC5;HELLS;TCF7L2;XRCC6;RBM14;SMARCB1;ATRX;XPC;TYMS;POLB;RAD50;NASP;SUMO1;RAD17;ATM;NUP98;TOP1
mitochondrion transport along microtubule (GO:0047497)	0.00305412	0.0875513	74.1746	RHOT1;OPA1;MAPT
positive regulation of T cell cytokine production (GO:0002726)	0.00305412	0.0875513	74.1746	TANK;MAP3K7;MALT1
positive regulation of cell death (GO:0010942)	0.00322258	0.0902129	26.0347	GSK3B;SAP30BP;RIPK2;MAPT;PICALM;EIF4G1
negative regulation of extrinsic apoptotic signaling pathway (GO:2001237)	0.00322765	0.0902129	22.4679	TCF7L2;CASP8;RNF34;EYA3;ITGA6;TANK;BCL2L1
regulation of cellular macromolecule biosynthetic process (GO:2000112)	0.00339367	0.0936821	10.3455	ANKRD17;APP;ZNF131;TCF20;PRDM2;BAZ2B;YBX1;PHF21A;ATXN2;CHEK2;GPBP1;MYB;ASCC2;APBB2;ERC1;RREB1;EIF2A;TCF7L2;ATRX;TRIP4;TSC1;BAZ1A;YY1AP1;MLF1;CCDC88A;DMTF1;NUP35;ZNF138
negative regulation of cellular protein localization (GO:1903828)	0.00345399	0.0941844	41.5414	GSK3B;H2AFY;MAPT;PICALM
regulation of cell cycle (GO:0051726)	0.00361951	0.0975087	14.04	MAP2K3;ANKRD17;CTBP1;TSC2;TSC1;PUM1;FOXM1;YY1AP1;CYLD;MADD;NEK1;TNIK;NF2
regulation of cellular response to heat (GO:1900034)	0.00373492	0.0978746	21.2771	GSK3B;HSPH1;NUP35;ATM;NUP98;MAPT;CAMK2G
regulation of extrinsic apoptotic signaling pathway (GO:2001236)	0.00383439	0.0978746	24.2908	TCF7L2;CYLD;CASP8;MADD;ITGA6;TANK
Golgi organization (GO:0007030)	0.00385449	0.0978746	17.2765	GOLGA2;BCAS3;CSNK1A1;GOLGB1;GOLPH3L;PLEKHM2;GCC2;CSNK1D;BLZF1
regulation of DNA-templated transcription in response to stress (GO:0043620)	0.00389572	0.0978746	63.9483	MUC1;BCLAF1;HSF2
regulation of T cell cytokine production (GO:0002724)	0.00389572	0.0978746	63.9483	TANK;MAP3K7;MALT1
mitotic DNA integrity checkpoint (GO:0044774)	0.00389572	0.0978746	63.9483	CHEK2;RAD17;NAE1
regulation of microtubule-based process (GO:0032886)	0.00400085	0.0993988	38.623	GSK3B;DIAPH1;CYLD;MAPT
peptidyl-serine phosphorylation (GO:0018105)	0.00409259	0.100561	15.7667	CSNK1G3;GSK3B;CSNK1A1;CHEK2;CSNK1D;ATM;PKN2;TOP1;CAMK2G;HIPK3
spindle assembly (GO:0051225)	0.00430056	0.103398	20.17	GOLGA2;ARHGEF10;NCOR1;NUMA1;CHEK2;CSNK1D;HAUS2
nucleic acid metabolic process (GO:0090304)	0.00430056	0.103398	20.17	ATXN2;RAD50;HNRNPK;HNRNPH1;XRN2;PCBP2;CASC3
regulation of DNA replication (GO:0006275)	0.00452827	0.105104	22.7054	ANKRD17;CCDC88A;SHC1;PDGFC;RAD17;NF2
positive regulation of cellular amide metabolic process (GO:0034250)	0.00452827	0.105104	22.7054	APP;DDX3X;POLDIP3;FMR1;LARP4;PICALM
negative regulation of small GTPase mediated signal transduction (GO:0051058)	0.00460337	0.105104	36.0032	SH3BP1;MAPKAP1;NF1;ARHGAP12
cargo loading into vesicle (GO:0035459)	0.00460337	0.105104	36.0032	CTAGE5;KIF13A;SEC31A;PICALM
positive regulation of binding (GO:0051099)	0.00460655	0.105104	19.6455	APP;GSK3B;TIAM1;TCF7L2;RIPK2;EPB41;ADD1
establishment of mitotic spindle orientation (GO:0000132)	0.00486512	0.108044	55.8034	NUMA1;CDK5RAP2;NDEL1
regulation of actin filament-based process (GO:0032970)	0.00490794	0.108044	21.9661	CCDC88A;SH3BP1;TSC1;ARHGAP17;RHOC;BAIAP2
regulation of translational initiation (GO:0006446)	0.00490794	0.108044	21.9661	EIF4A2;DDX3X;FMR1;EIF4H;EIF4G3;EIF4G1
DNA damage response, signal transduction by p53 class mediator (GO:0030330)	0.00492867	0.108044	19.139	MUC1;CHEK2;ATRX;MYO6;MDM2;ATM;FOXM1
regulation of cellular response to stress (GO:0080135)	0.00514446	0.11168	16.966	GSK3B;HSPH1;NUP35;ATM;NUP98;MAPT;CAMK2G;EIF4G1
production of miRNAs involved in gene silencing by miRNA (GO:0035196)	0.00526404	0.112099	33.6414	SMAD2;SMAD3;PUM1;PUM2
nucleotide-binding oligomerization domain containing signaling pathway (GO:0070423)	0.00526404	0.112099	33.6414	CYLD;CASP8;RIPK2;MAP3K7
activation of GTPase activity (GO:0090630)	0.0056234	0.117513	18.1773	BCAS3;ARHGEF10;TIAM1;TBC1D13;PIP5K1A;TSC1;ECT2
regulation of cell cycle G2/M phase transition (GO:1902749)	0.0056234	0.117513	18.1773	CEP57;H2AFY;AKAP9;FGFR1OP;CSNK1D;HAUS2;CDK5RAP2
positive regulation of cytokine production involved in immune response (GO:0002720)	0.0059674	0.121664	49.1891	TANK;MAP3K7;MALT1
regulation of centriole replication (GO:0046599)	0.0059674	0.121664	49.1891	RBM14;CDK5RAP2;MDM1
regulation of chromosome segregation (GO:0051983)	0.00598524	0.121664	31.5038	NUMA1;ECT2;PUM1;PUM2
cellular response to ionizing radiation (GO:0071479)	0.0061267	0.123417	23.9301	XRCC6;MDM2;ATM;ECT2;TANK
regulation of cell division (GO:0051302)	0.00618729	0.123525	19.9378	PRC1;CSPP1;KIF13A;RAB11FIP3;GIT1;BCL2L1
apoptotic process (GO:0006915)	0.00656403	0.129886	11.6223	APP;TSC2;ATP2A1;BCLAF1;MELK;CASP8;DPF2;BNIP2;NAE1;DNM1L;MAP3K7;OGT;BCL2L1
regulation of intrinsic apoptotic signaling pathway (GO:2001242)	0.0067155	0.130364	22.9384	CYLD;BCLAF1;DDX3X;DNM1L;BCL2L1
regulation of sodium ion transmembrane transport (GO:1902305)	0.00676928	0.130364	29.5621	DLG1;SLMAP;ATP2B4;UTRN
activation of protein kinase activity (GO:0032147)	0.00703758	0.130364	11.3559	MAP2K3;RIPK2;SHC1;MAPKAP1;PILRB;TANK;MALT1;CCDC88A;MADD;NEK1;TNIK;ECT2;MAP3K7
regulation of gene silencing by miRNA (GO:0060964)	0.00716493	0.130364	18.7258	FMR1;NUP35;NUP98;PUM1;PUM2;EIF4G1
extrinsic apoptotic signaling pathway (GO:0097191)	0.00716493	0.130364	18.7258	GSK3B;DDX3X;CASP8;SMAD3;TANK;BCL2L1
regulation of RIG-I signaling pathway (GO:0039535)	0.00720699	0.130364	43.7298	ANKRD17;PUM1;PUM2
activation of NF-kappaB-inducing kinase activity (GO:0007250)	0.00720699	0.130364	43.7298	TANK;MAP3K7;MALT1
regulation of histone H3-K4 methylation (GO:0051569)	0.00720699	0.130364	43.7298	H2AFY;MYB;BCOR
positive regulation of G1/S transition of mitotic cell cycle (GO:1900087)	0.00720699	0.130364	43.7298	ANKRD17;DDX3X;EIF4G1
regulation of proteasomal ubiquitin-dependent protein catabolic process (GO:0032434)	0.00722946	0.130364	16.4384	GSK3B;SUMO1;CSNK1A1;RNF19A;MDM2;CSNK1D;OGT
negative regulation of translation (GO:0017148)	0.00722946	0.130364	16.4384	DDX3X;FMR1;TSC1;TYMS;PUM1;CPEB2;CPEB4
regulation of mitochondrion organization (GO:0010821)	0.00734278	0.131348	22.004	GSK3B;RHOT1;INF2;MAPT;DNM1L
organelle transport along microtubule (GO:0072384)	0.00761836	0.133083	27.7924	RHOT1;MAPT;RAB6A;NDEL1
negative regulation of extrinsic apoptotic signaling pathway via death domain receptors (GO:1902042)	0.00761836	0.133083	27.7924	RNF34;CASP8;TANK;BCL2L1
positive regulation of viral genome replication (GO:0045070)	0.00761836	0.133083	27.7924	DDX3X;VAPA;PKN2;SRPK1
protein autoubiquitination (GO:0051865)	0.00800977	0.138836	21.1223	RNF115;RNF13;MDM2;KLHL24;TANK
cellular response to gamma radiation (GO:0071480)	0.00858773	0.1432	39.1613	XRCC6;MDM2;ATM
positive regulation of response to biotic stimulus (GO:0002833)	0.00858773	0.1432	39.1613	ANKRD17;PUM1;PUM2
peptidyl-lysine trimethylation (GO:0018023)	0.00858773	0.1432	39.1613	SUV39H2;SETD3;OGT
regulation of cellular protein metabolic process (GO:0032268)	0.00871766	0.1432	20.2896	APP;ATXN2;TSC1;EIF2A;EIF4G1
positive regulation of proteasomal ubiquitin-dependent protein catabolic process (GO:0032436)	0.00883397	0.1432	17.0886	GSK3B;SUMO1;CSNK1A1;RNF19A;MDM2;CSNK1D
regulation of histone H3-K27 methylation (GO:0061085)	0.00909411	0.1432	90.1444	H2AFY;OGT
astral microtubule organization (GO:0030953)	0.00909411	0.1432	90.1444	DLG1;NUMA1
establishment of endothelial intestinal barrier (GO:0090557)	0.00909411	0.1432	90.1444	TJP1;TJP2
iron ion import (GO:0097286)	0.00909411	0.1432	90.1444	TFRC;PICALM
regulation of protein localization to cell cortex (GO:1904776)	0.00909411	0.1432	90.1444	NUMA1;EPB41
response to lead ion (GO:0010288)	0.00909411	0.1432	90.1444	PPP5C;MAPT
plus-end-directed organelle transport along microtubule (GO:0072386)	0.00909411	0.1432	90.1444	KIF13A;MAPT
astrocyte activation (GO:0048143)	0.00909411	0.1432	90.1444	APP;MAPT
regulation of cellular response to transforming growth factor beta stimulus (GO:1903844)	0.0101129	0.156138	35.2928	SMAD2;SMAD3;TRIM33
establishment of mitotic spindle localization (GO:0040001)	0.0101129	0.156138	35.2928	NUMA1;CDK5RAP2;NDEL1
regulation of gene expression (GO:0010468)	0.0101252	0.156138	7.0464	EIF4A2;APP;GSK3B;ZNF131;DDX3X;TCF20;PRDM2;BAZ2B;YBX1;PHF21A;MTA1;SNRNP70;CHEK2;GPBP1;MYB;ASCC2;APBB2;ERC1;RREB1;TCF7L2;SMAD3;H2AFY;ATRX;TRIP4;BAZ1A;PUM1;YY1AP1;MLF1;PUM2;SRPK1;CLK1;DMTF1;FUBP3;HNRNPH1;NUP35;ATM;ZNF138;MAPT;PICALM
regulation of cell-matrix adhesion (GO:0001952)	0.0102608	0.156554	18.7566	GSK3B;NF1;TSC1;NF2;UTRN
transcription, DNA-templated (GO:0006351)	0.0103076	0.156554	8.91195	IVNS1ABP;CCNT2;THRB;ARNT;BAZ2B;BAZ1A;YBX1;AFF4;MLF1;HIPK3;PPP5C;NCOR1;FUBP3;TAF1B;HSF2;RREB1;GTF2I
negative regulation of transcription, DNA-templated (GO:0045892)	0.0103622	0.156554	7.32822	SUV39H2;CTBP1;SHC1;FOXM1;PHF21A;BCLAF1;MUC1;SUMO1;CUX1;BCL7A;MYB;LRRFIP1;RREB1;E2F6;MTA3;SMAD2;USP47;TCF7L2;XRCC6;SMAD3;H2AFY;FBXW11;PCGF2;SETDB2;FOXN3;DLG1;NCOR1;BRMS1;NFIB;MDM2;BCOR;TRIM33
positive regulation of cytokinesis (GO:0032467)	0.0105765	0.157236	23.327	CSPP1;KIF23;PKN2;ECT2
cellular macromolecular complex assembly (GO:0034622)	0.0105765	0.157236	23.327	CTAGE5;KIF13A;TANK;PICALM
phosphorylation (GO:0016310)	0.0106184	0.157236	8.64058	APP;GSK3B;GK;CTBP1;CSNK1A1;ATP5C1;PHKB;CSNK1D;HIPK3;SRPK1;SNRK;MELK;CHEK2;NEK1;PKN2;ATM;TNIK;TOP1
plasma membrane bounded cell projection organization (GO:0120036)	0.0107586	0.158265	12.7245	APP;GSK3B;ZFYVE27;SNAPIN;VAPA;ARFIP2;MAP4;MAPT
RNA processing (GO:0006396)	0.0108716	0.158406	10.5743	IVNS1ABP;HNRNPK;DHX33;HNRNPH1;SNRNP70;DHX35;XRN2;TSEN2;LSM5;RBM5;SRPK1
positive regulation of cytokine production (GO:0001819)	0.0111254	0.158406	10.0487	ANKRD17;XRCC6;DHX33;RIPK2;ARNT;LRRFIP1;PUM1;IL6ST;TANK;MAP3K7;MALT1;PUM2
regulation of phosphorylation (GO:0042325)	0.0112853	0.158406	12.4763	APP;CCDC88A;RAD17;NUP35;ITGA6;NUP98;BTBD10;OGT
ciliary basal body-plasma membrane docking (GO:0097711)	0.0114255	0.158406	13.5662	CEP57;TCTN1;AKAP9;FGFR1OP;CSNK1D;HAUS2;CDK5RAP2
mitotic spindle organization (GO:0007052)	0.0114693	0.158406	15.1924	GOLGA2;ARHGEF10;PRC1;CHEK2;KIF23;MAP4
mitotic nuclear division (GO:0140014)	0.0114693	0.158406	15.1924	CEP57;GOLGA2;ARHGEF10;CHEK2;PPP2R2D;NDEL1
mitotic cell cycle phase transition (GO:0044772)	0.0115023	0.158406	9.92607	CEP57;MELK;NASP;FBXW11;CHEK2;AKAP9;PPP2R2D;FGFR1OP;CSNK1D;FOXM1;HAUS2;CDK5RAP2
positive regulation of NIK/NF-kappaB signaling (GO:1901224)	0.0117058	0.158406	22.0699	APP;TANK;MAP3K7;MALT1
regulation of microtubule polymerization (GO:0031113)	0.0117058	0.158406	22.0699	NUMA1;AKAP9;MAPT;CDK5RAP2
positive regulation of chromosome organization (GO:2001252)	0.0117851	0.158406	31.9832	RAD50;NUMA1;ATRX
negative regulation of protein localization to plasma membrane (GO:1903077)	0.0117851	0.158406	31.9832	NUMB;PICALM;BCL2L1
regulation of mitochondrial fission (GO:0090140)	0.0117851	0.158406	31.9832	INF2;MAPT;DNM1L
negative regulation of protein localization to cell periphery (GO:1904376)	0.0117851	0.158406	31.9832	NUMB;PICALM;BCL2L1
positive regulation of axon extension (GO:0045773)	0.0117851	0.158406	31.9832	GOLGA4;ZFYVE27;MAPT
actin filament organization (GO:0007015)	0.0118309	0.158406	12.2341	DLG1;SH3BP1;ABI2;TPM3;ARHGAP17;RHOC;BAIAP2;ARHGAP12
peptidyl-serine modification (GO:0018209)	0.0120633	0.159944	10.674	CSNK1G3;GSK3B;CSNK1A1;CHEK2;CSNK1D;ATM;PKN2;TOP1;CAMK2G;HIPK3
regulation of actin cytoskeleton organization (GO:0032956)	0.0122062	0.159944	14.7628	CCDC88A;SH3BP1;TSC1;ARHGAP17;RHOC;BAIAP2
positive regulation of histone H4 acetylation (GO:0090240)	0.012518	0.159944	67.2093	MUC1;SMARCB1
death-inducing signaling complex assembly (GO:0071550)	0.012518	0.159944	67.2093	CASP8;TANK
negative regulation of telomere capping (GO:1904354)	0.012518	0.159944	67.2093	RAD50;ATM
cellular response to hydroxyurea (GO:0072711)	0.012518	0.159944	67.2093	FMR1;ATRX
positive regulation of mRNA binding (GO:1902416)	0.012518	0.159944	67.2093	FMR1;EIF4G1
regulation of cellular response to insulin stimulus (GO:1900076)	0.012518	0.159944	67.2093	TSC2;OGT
positive regulation of cell growth (GO:0030307)	0.0127036	0.1607	12.9521	USP47;GOLGA4;ZFYVE27;DDX3X;FGFR1OP;MAPT;EIF4G1
positive regulation of apoptotic process (GO:0043065)	0.0127209	0.1607	8.69551	DDX3X;ARHGEF12;CASC2;TIAM1;AKAP13;BCLAF1;ING3;BRMS1;MELK;NF1;ATM;ITGA6;ECT2;DNM1L;RBM5
regulation of RNA splicing (GO:0043484)	0.0129108	0.162089	16.7442	CLK1;TIA1;SNRNP70;HNRNPH1;SRPK1
positive regulation of apoptotic signaling pathway (GO:2001235)	0.0129758	0.162089	14.3492	GSK3B;CYLD;BCLAF1;DNM1L;TANK;BCL2L1
positive regulation of interleukin-2 production (GO:0032743)	0.0136067	0.169025	29.1261	TANK;MAP3K7;MALT1
regulation of peptidyl-threonine phosphorylation (GO:0010799)	0.0141898	0.175295	19.8333	APP;RIPK2;UBE2K;EIF4G1
intrinsic apoptotic signaling pathway (GO:0097193)	0.0148092	0.181659	12.0964	DDX3X;CHEK2;ITPR1;ATP2A1;TANK;PDK1;BCL2L1
positive regulation of programmed cell death (GO:0043068)	0.0150986	0.181659	8.65124	DDX3X;ARHGEF12;TIAM1;AKAP13;BCLAF1;ING3;MELK;NF1;ATM;ITGA6;ECT2;DNM1L;RBM5
cell-cell junction assembly (GO:0007043)	0.0154874	0.181659	13.1971	TJP1;OCLN;DLG1;PKN2;RHOC;ECT2
positive regulation of neuron death (GO:1901216)	0.0155475	0.181659	18.8356	GSK3B;NF1;MAPT;PICALM
regulation of cellular amide metabolic process (GO:0034248)	0.0155475	0.181659	18.8356	APP;ATXN2;TSC1;EIF2A
positive regulation of innate immune response (GO:0045089)	0.0155475	0.181659	18.8356	ANKRD17;PUM1;UBE2K;PUM2
negative regulation of macroautophagy (GO:0016242)	0.0155792	0.181659	26.64	CLEC16A;TSC2;TSC1
positive regulation of T cell mediated immunity (GO:0002711)	0.0155792	0.181659	26.64	TANK;MAP3K7;MALT1
regulation of interleukin-2 production (GO:0032663)	0.0155792	0.181659	26.64	TANK;MAP3K7;MALT1
DNA repair (GO:0006281)	0.0163877	0.181659	8.13823	RFC5;USP47;RBM14;SMARCB1;EYA3;XPC;POLB;RAD50;MTA1;SUMO1;CHEK2;RAD17;ATM;ASCC2
positive regulation of protein localization to Cajal body (GO:1904871)	0.016411	0.181659	52.5429	TCP1;CCT7
SMAD protein complex assembly (GO:0007183)	0.016411	0.181659	52.5429	SMAD2;SMAD3
negative regulation of execution phase of apoptosis (GO:1900118)	0.016411	0.181659	52.5429	RNF34;BCL2L1
DNA damage induced protein phosphorylation (GO:0006975)	0.016411	0.181659	52.5429	CHEK2;ATM
protein desumoylation (GO:0016926)	0.016411	0.181659	52.5429	SENP6;USPL1
Schwann cell development (GO:0014044)	0.016411	0.181659	52.5429	ARHGEF10;NF1
nodal signaling pathway (GO:0038092)	0.016411	0.181659	52.5429	SMAD2;SMAD3
response to hydroxyurea (GO:0072710)	0.016411	0.181659	52.5429	FMR1;ATRX
peripheral nervous system axon ensheathment (GO:0032292)	0.016411	0.181659	52.5429	ARHGEF10;NF1
regulation of protein localization to Cajal body (GO:1904869)	0.016411	0.181659	52.5429	TCP1;CCT7
regulation of long term synaptic depression (GO:1900452)	0.016411	0.181659	52.5429	FMR1;MAPT
Golgi to plasma membrane transport (GO:0006893)	0.0169842	0.187077	17.9081	GOLGA4;KIF13A;GOLPH3L;BLZF1
regulation of mRNA splicing, via spliceosome (GO:0048024)	0.0182903	0.200476	13.9994	TIA1;FMR1;NUP98;RBM5;SRPK1
positive regulation of epithelial to mesenchymal transition (GO:0010718)	0.0185012	0.201799	17.0443	SMAD2;TCF7L2;TIAM1;SMAD3
negative regulation of transcription from RNA polymerase II promoter (GO:0000122)	0.0192502	0.205798	6.52207	SMAD2;SUV39H2;TCF7L2;SMAD3;H2AFY;CTBP1;PCGF2;ATRX;FOXM1;PHF21A;DLG1;NCOR1;BRMS1;SUMO1;CUX1;NFIB;MYB;MDM2;BCOR;LRRFIP1;RREB1;E2F6;TRIM33
mitotic G2/M transition checkpoint (GO:0044818)	0.0199822	0.205798	22.5398	RAD17;FOXN3;NAE1
positive regulation of cell cycle G1/S phase transition (GO:1902808)	0.0199822	0.205798	22.5398	ANKRD17;DDX3X;EIF4G1
protein localization to Golgi apparatus (GO:0034067)	0.0199822	0.205798	22.5398	GCC2;CSNK1D;RAB6A
negative regulation of transcription factor import into nucleus (GO:0042992)	0.0199822	0.205798	22.5398	GSK3B;CYLD;NF1
regulation of microtubule cytoskeleton organization (GO:0070507)	0.0199822	0.205798	22.5398	GSK3B;CYLD;MAPT
positive regulation of cell division (GO:0051781)	0.0200996	0.205798	16.2384	CSPP1;KIF23;PKN2;ECT2
cellular response to peptide (GO:1901653)	0.0200996	0.205798	16.2384	APP;GSK3B;RIPK2;MDM2
regulation of protein localization (GO:0032880)	0.0200996	0.205798	16.2384	SUMO1;PLEKHM2;RAB9A;PICALM
positive regulation of supramolecular fiber organization (GO:1902905)	0.0203887	0.205798	11.5334	APP;NUMA1;AKAP9;MAPT;BAIAP2;CDK5RAP2
dynamin family protein polymerization involved in membrane fission (GO:0003373)	0.0207472	0.205798	42.4653	OPA1;DNM1L
anoikis (GO:0043276)	0.0207472	0.205798	42.4653	TSC2;MAP3K7
ionotropic glutamate receptor signaling pathway (GO:0035235)	0.0207472	0.205798	42.4653	APP;CPEB4
negative regulation of histone methylation (GO:0031061)	0.0207472	0.205798	42.4653	H2AFY;BCOR
positive regulation of establishment of protein localization to telomere (GO:1904851)	0.0207472	0.205798	42.4653	TCP1;CCT7
mitotic DNA replication checkpoint (GO:0033314)	0.0207472	0.205798	42.4653	RAD17;NAE1
dynamin family protein polymerization involved in mitochondrial fission (GO:0003374)	0.0207472	0.205798	42.4653	OPA1;DNM1L
axonal transport of mitochondrion (GO:0019896)	0.0207472	0.205798	42.4653	OPA1;MAPT
establishment of epithelial cell apical/basal polarity (GO:0045198)	0.0207472	0.205798	42.4653	SH3BP1;MYO9A
positive regulation of type I interferon production (GO:0032481)	0.0208007	0.205798	13.0727	XRCC6;DDX3X;DHX33;RIPK2;LRRFIP1
stress-activated MAPK cascade (GO:0051403)	0.0208007	0.205798	13.0727	MAP2K3;FBXW11;RIPK2;CCM2;MAP3K7
regulation of type I interferon production (GO:0032479)	0.0214817	0.211599	11.234	CYLD;XRCC6;DHX33;TRAF3;PCBP2;LRRFIP1
regulation of proteolysis (GO:0030162)	0.0221361	0.216024	12.6402	DNAJC1;CASP8;FBXW11;TRAF3;OGT
cellular response to DNA damage stimulus (GO:0006974)	0.0222905	0.216024	7.03896	RFC5;USP47;RBM14;SMARCB1;FMR1;XPC;TANK;POLB;RAD50;SUMO1;CHEK2;RAD17;NEK1;ATM;BCL2L1
negative regulation of protein localization to membrane (GO:1905476)	0.0224139	0.216024	20.8354	NUMB;PICALM;BCL2L1
intrinsic apoptotic signaling pathway in response to endoplasmic reticulum stress (GO:0070059)	0.0224139	0.216024	20.8354	ITPR1;ATP2A1;TANK
regulation of cardiac muscle cell action potential (GO:0098901)	0.0224139	0.216024	20.8354	DLG1;SLMAP;AKAP9
positive regulation of protein polymerization (GO:0032273)	0.0235259	0.224803	12.2268	NUMA1;AKAP9;MAPT;BAIAP2;CDK5RAP2
cellular response to decreased oxygen levels (GO:0036294)	0.0235259	0.224803	12.2268	SUV39H2;MDM2;TSC1;CPEB2;CPEB4
negative regulation of apoptotic signaling pathway (GO:2001234)	0.0249708	0.225379	11.8313	TCF7L2;DDX3X;OPA1;ITGA6;BCL2L1
positive regulation of protein complex assembly (GO:0031334)	0.0249965	0.225379	10.3944	GSK3B;BCLAF1;SUMO1;DHX33;ASAP1;EIF4G1
positive regulation of peptidyl-threonine phosphorylation (GO:0010800)	0.0249994	0.225379	19.3156	APP;RIPK2;UBE2K
signal transduction in response to DNA damage (GO:0042770)	0.0249994	0.225379	19.3156	CHEK2;MYO6;ATRX
regulation of signal transduction by p53 class mediator (GO:1901796)	0.0252779	0.225379	8.72849	RFC5;RAD50;RNF34;CHEK2;MDM2;RAD17;ATM;BANP
positive regulation of viral life cycle (GO:1903902)	0.0253933	0.225379	14.1196	DDX3X;FMR1;PKN2;SRPK1
regulation of dendrite morphogenesis (GO:0048814)	0.0253933	0.225379	14.1196	CUX1;FMR1;SS18L1;TNIK
regulation of response to stress (GO:0080134)	0.0255013	0.225379	35.1771	H2AFY;EIF4G1
peptidyl-serine dephosphorylation (GO:0070262)	0.0255013	0.225379	35.1771	PPP5C;PPP2R2D
regulation of Arp2/3 complex-mediated actin nucleation (GO:0034315)	0.0255013	0.225379	35.1771	ABI2;ARFIP2
positive regulation of amyloid-beta formation (GO:1902004)	0.0255013	0.225379	35.1771	APP;PICALM
I-kappaB phosphorylation (GO:0007252)	0.0255013	0.225379	35.1771	ERC1;MAP3K7
regulation of protein exit from endoplasmic reticulum (GO:0070861)	0.0255013	0.225379	35.1771	INSIG1;GCC2
peptidyl-lysine dimethylation (GO:0018027)	0.0255013	0.225379	35.1771	SUV39H2;SETD3
primary miRNA processing (GO:0031053)	0.0255013	0.225379	35.1771	SMAD2;SMAD3
regulation of histone phosphorylation (GO:0033127)	0.0255013	0.225379	35.1771	H2AFY;FMR1
regulation of establishment of protein localization to telomere (GO:0070203)	0.0255013	0.225379	35.1771	TCP1;CCT7
actin filament-based transport (GO:0099515)	0.0255013	0.225379	35.1771	MYO5A;SYNE2
polarized epithelial cell differentiation (GO:0030859)	0.0255013	0.225379	35.1771	SH3BP1;MYO9A
regulation of organelle organization (GO:0033043)	0.0257295	0.226501	9.31456	DIAPH1;RHOT1;AKAP9;CLEC16A;TBC1D13;MAPT;DNM1L
positive regulation of cellular protein localization (GO:1903829)	0.0264714	0.232118	11.4527	GSK3B;BCAS3;CCDC88A;NUMA1;MAPT
cytoskeleton-dependent intracellular transport (GO:0030705)	0.0277384	0.240399	17.9542	CCDC88A;KIF13A;KIF13B
response to gamma radiation (GO:0010332)	0.0277384	0.240399	17.9542	XRCC6;MDM2;ATM
regulation of pri-miRNA transcription from RNA polymerase II promoter (GO:1902893)	0.0277384	0.240399	17.9542	SMAD3;NFIB;TEAD1
chromatin remodeling (GO:0006338)	0.0291419	0.243887	8.74863	SUV39H2;PBRM1;SMARCB1;MYB;ATRX;BAZ1A;TOP1
mitotic spindle assembly (GO:0090307)	0.0293459	0.243887	12.9163	GOLGA2;ARHGEF10;CHEK2;KIF23
negative regulation of autophagy (GO:0010507)	0.0293459	0.243887	12.9163	GOLGA2;SNRNP70;TSC1;EIF4G1
ubiquitin-dependent protein catabolic process (GO:0006511)	0.0293949	0.243887	6.28278	GSK3B;RNF34;NHLRC3;ARRDC1;CSNK1A1;FBXW11;KLHL24;RNF115;MTA1;RNF19A;PCBP2;CDC16;MDM2;FBXL4;UBE2K
protein sumoylation (GO:0016925)	0.0296422	0.243887	10.7426	MTA1;SUMO1;NUP35;NUP98;TOP1
protein polyubiquitination (GO:0000209)	0.030286	0.243887	6.5115	RNF34;NHLRC3;FBXW11;LMO7;TANK;FBXL20;RNF115;RNF19A;CDC16;TPP2;SKP2;FBXL4;UBE2K
regulation of protein transport (GO:0051223)	0.0306302	0.243887	16.7293	DNAJC1;GAPVD1;NDEL1
negative regulation of organelle assembly (GO:1902116)	0.0306302	0.243887	16.7293	RBM14;CDK5RAP2;MDM1
regulation of histone H3-K9 methylation (GO:0051570)	0.0306495	0.243887	29.6999	MYB;ATRX
regulation of hippo signaling (GO:0035330)	0.0306495	0.243887	29.6999	NF2;MARK3
replicative senescence (GO:0090399)	0.0306495	0.243887	29.6999	CHEK2;ATM
positive regulation of protein localization to chromosome, telomeric region (GO:1904816)	0.0306495	0.243887	29.6999	TCP1;CCT7
Golgi ribbon formation (GO:0090161)	0.0306495	0.243887	29.6999	GOLGA2;GCC2
positive regulation of protein deacetylation (GO:0090312)	0.0306495	0.243887	29.6999	BRMS1;CTBP1
regulation of non-canonical Wnt signaling pathway (GO:2000050)	0.0306495	0.243887	29.6999	TIAM1;CSNK1D
activation of cysteine-type endopeptidase activity involved in apoptotic signaling pathway (GO:0097296)	0.0306495	0.243887	29.6999	CASP8;TANK
mitochondrion distribution (GO:0048311)	0.0306495	0.243887	29.6999	MAPT;DNM1L
response to sterol (GO:0036314)	0.0306495	0.243887	29.6999	SMAD2;INSIG1
histone mRNA catabolic process (GO:0071044)	0.0306495	0.243887	29.6999	PAPD4;ATM
cell part morphogenesis (GO:0032990)	0.0306495	0.243887	29.6999	PACSIN2;DNM1L
modulation by host of viral genome replication (GO:0044827)	0.0306495	0.243887	29.6999	VAPA;FMR1
mitotic spindle elongation (GO:0000022)	0.0306495	0.243887	29.6999	PRC1;KIF23
aspartate family amino acid biosynthetic process (GO:0009067)	0.0306495	0.243887	29.6999	MTRR;PLOD2
positive regulation of plasma membrane bounded cell projection assembly (GO:0120034)	0.0313135	0.246032	10.4093	BCAS3;CCDC88A;FMR1;EPS8L1;NDEL1
regulation of organelle assembly (GO:1902115)	0.031451	0.246032	12.3676	SENP6;AKAP13;CYLD;ATXN2
cellular response to heat (GO:0034605)	0.031451	0.246032	12.3676	HSPH1;SUMO1;HSF2;MAPT
cellular protein complex assembly (GO:0043623)	0.0314903	0.246032	7.84247	SMAD2;SMAD3;PXN;TCP1;EIF4H;PILRB;NUP98;PICALM
neuron development (GO:0048666)	0.0314903	0.246032	7.84247	APP;GSK3B;ZFYVE27;SNAPIN;VAPA;FMR1;MAP4;MAPT
positive regulation of protein serine/threonine kinase activity (GO:0071902)	0.0315792	0.246032	8.39496	CCNT2;DDX3X;PDGFC;ATP2B4;MAP3K7;TANK;MALT1
positive regulation of hydrolase activity (GO:0051345)	0.0326129	0.253203	7.29113	GSK3B;BCAS3;SH3BP1;NF1;ITGA6;ECT2;RHOC;PICALM;NDEL1
endosomal transport (GO:0016197)	0.033517	0.255272	6.61747	TMEM87B;SNAPIN;DENND1A;KIF13A;CLEC16A;RAB9A;GCC2;ERC1;RAB6A;RAB11FIP3;PICALM
cytoplasmic microtubule organization (GO:0031122)	0.0336427	0.255272	11.8505	CCDC88A;DLG1;NUMA1;MAPT
RNA polyadenylation (GO:0043631)	0.0336742	0.255272	15.6228	APP;FIP1L1;PAPD4
positive regulation of phosphate metabolic process (GO:0045937)	0.0336742	0.255272	15.6228	APP;ITGA6;BTBD10
regulation of transmembrane receptor protein serine/threonine kinase signaling pathway (GO:0090092)	0.0336742	0.255272	15.6228	SMAD2;SMAD3;TRIM33
bicellular tight junction assembly (GO:0070830)	0.0336742	0.255272	15.6228	OCLN;DLG1;ECT2
positive regulation of nucleic acid-templated transcription (GO:1903508)	0.0336785	0.255272	5.45805	MAP2K3;IVNS1ABP;SMAD2;XRCC6;SETD3;SMAD3;SHC1;FBXW11;SS18L1;TRIP4;ARNT;FOXN3;FOXM1;FUBP3;CHEK2;MYB;RREB1;TEAD1;CDK5RAP2;PICALM
non-recombinational repair (GO:0000726)	0.0359212	0.259209	11.3627	XRCC6;RAD50;SUMO1;ATM
positive regulation of response to DNA damage stimulus (GO:2001022)	0.0359212	0.259209	11.3627	BCLAF1;FMR1;EYA3;ATM
positive regulation of protein phosphorylation (GO:0001934)	0.0361638	0.259209	5.53379	MAP2K3;DDR1;APP;XRCC6;CCNT2;RIPK2;SHC1;FMR1;ATP2B4;CSNK1D;RAD50;DHX33;PDGFC;AKAP9;TNIK;UBE2K;EIF4G1
regulation of transcription of nuclear large rRNA transcript from RNA polymerase I promoter (GO:1901836)	0.0361686	0.259209	25.4587	SMARCB1;H2AFY
establishment of apical/basal cell polarity (GO:0035089)	0.0361686	0.259209	25.4587	SH3BP1;MYO9A
positive regulation of establishment of protein localization (GO:1904951)	0.0361686	0.259209	25.4587	TCP1;CCT7
viral RNA genome replication (GO:0039694)	0.0361686	0.259209	25.4587	SMARCB1;PCBP2
cellular response to arsenic-containing substance (GO:0071243)	0.0361686	0.259209	25.4587	DDX3X;CPEB2
regulation of actomyosin structure organization (GO:0110020)	0.0361686	0.259209	25.4587	AKAP13;TSC1
positive regulation of keratinocyte differentiation (GO:0045618)	0.0361686	0.259209	25.4587	H2AFY;NUMA1
positive regulation of amyloid precursor protein catabolic process (GO:1902993)	0.0361686	0.259209	25.4587	APP;PICALM
cellular glucan metabolic process (GO:0006073)	0.0361686	0.259209	25.4587	GSK3B;PHKB
positive regulation of ruffle assembly (GO:1900029)	0.0361686	0.259209	25.4587	EPS8L1;NDEL1
cytoplasmic translational initiation (GO:0002183)	0.0361686	0.259209	25.4587	EIF4H;EIF4G1
activation of cysteine-type endopeptidase activity (GO:0097202)	0.0361686	0.259209	25.4587	CASP8;RIPK2
negative regulation of histone modification (GO:0031057)	0.0361686	0.259209	25.4587	H2AFY;CTBP1
regulation of catabolic process (GO:0009894)	0.0361686	0.259209	25.4587	CHEK2;MDM2
proteasome-mediated ubiquitin-dependent protein catabolic process (GO:0043161)	0.0366521	0.261712	5.97661	GSK3B;RNF34;NHLRC3;CSNK1A1;FBXW11;FBXL20;RNF115;MTA1;PCBP2;CDC16;MDM2;SKP2;UBE2K
TRIF-dependent toll-like receptor signaling pathway (GO:0035666)	0.0368691	0.261712	14.6196	CASP8;TRAF3;TANK
lysosome localization (GO:0032418)	0.0368691	0.261712	14.6196	SNAPIN;PLEKHM2;NDEL1
endocytosis (GO:0006897)	0.0380602	0.269312	6.03699	APP;CSNK1G3;HSPH1;CSNK1A1;DENND1A;MYO6;PACSIN2;PIP5K1A;TSC2;CSNK1D;PI4KB;PICALM
double-strand break repair via nonhomologous end joining (GO:0006303)	0.0382867	0.27006	10.902	XRCC6;RAD50;SUMO1;ATM
regulation of protein complex assembly (GO:0043254)	0.0385818	0.271286	9.20473	SENP6;GSK3B;DDX3X;SUMO1;DNM1L
regulation of nucleic acid-templated transcription (GO:1903506)	0.0390798	0.27346	4.957	TCF7L2;ZNF131;ATRX;TRIP4;TCF20;PRDM2;BAZ2B;BAZ1A;YBX1;YY1AP1;PHF21A;MLF1;DMTF1;CHEK2;GPBP1;MYB;NUP35;ASCC2;APBB2;RALY;ZNF138;ERC1;RREB1
positive regulation of gene expression (GO:0010628)	0.0391356	0.27346	4.75002	APP;GSK3B;SETD3;DDX3X;SHC1;POLDIP3;FMR1;FOXM1;TAF1B;CHEK2;MYB;RREB1;TEAD1;CDK5RAP2;MAP2K3;SMAD2;IVNS1ABP;XRCC6;SMAD3;H2AFY;FBXW11;SS18L1;TRIP4;ARNT;FOXN3;LARP4;FUBP3;PICALM
negative regulation of stress-activated MAPK cascade (GO:0032873)	0.0402135	0.27582	13.7071	DLG1;NCOR1;FOXM1
hippo signaling (GO:0035329)	0.0402135	0.27582	13.7071	TJP1;TEAD1;TJP2
negative regulation of transferase activity (GO:0051348)	0.0402135	0.27582	13.7071	EIF4A2;GSK3B;MAPT
regulation of cation transmembrane transport (GO:1904062)	0.0402135	0.27582	13.7071	DLG1;SLMAP;ATP2B4
MyD88-independent toll-like receptor signaling pathway (GO:0002756)	0.0402135	0.27582	13.7071	CASP8;TRAF3;TANK
ATP-dependent chromatin remodeling (GO:0043044)	0.0402135	0.27582	13.7071	PBRM1;SMARCB1;NASP
regulation of plasma membrane bounded cell projection organization (GO:0120035)	0.0420365	0.282263	22.0949	CCDC88A;NDEL1
DNA replication-independent nucleosome organization (GO:0034724)	0.0420365	0.282263	22.0949	NASP;ATRX
myelination in peripheral nervous system (GO:0022011)	0.0420365	0.282263	22.0949	ARHGEF10;NF1
DNA damage response, signal transduction by p53 class mediator resulting in transcription of p21 class mediator (GO:0006978)	0.0420365	0.282263	22.0949	MUC1;FOXM1
protein neddylation (GO:0045116)	0.0420365	0.282263	22.0949	DCUN1D5;NAE1
protein localization to endoplasmic reticulum (GO:0070972)	0.0420365	0.282263	22.0949	VAPA;CTAGE5
regulation of necrotic cell death (GO:0010939)	0.0420365	0.282263	22.0949	CASP8;TANK
negative regulation of cellular amide metabolic process (GO:0034249)	0.0425708	0.284882	8.67057	DDX3X;SNRNP70;FMR1;TSC1;TYMS
cytoskeleton organization (GO:0007010)	0.0426813	0.284882	7.1449	DIAPH1;DST;ABI2;PACSIN2;TNIK;LARP4;SYNE2
positive regulation of proteolysis (GO:0045862)	0.0432793	0.288013	10.0543	CASP8;FBXW11;TANK;OGT
positive regulation of NF-kappaB transcription factor activity (GO:0051092)	0.0458055	0.30392	6.8687	APP;DHX33;RIPK2;ERC1;MAP3K7;TANK;MALT1
Golgi vesicle transport (GO:0048193)	0.0459913	0.30425	5.50943	GOLGA2;CTAGE5;CUX1;VAPA;GOLGB1;GOLPH3L;MYO5A;GCC2;KIF23;KLC1;RAB6A;SEC31A
response to ionizing radiation (GO:0010212)	0.0467992	0.306381	8.17599	MTA1;EYA3;ATM;ECT2;TANK
ribonucleoprotein complex assembly (GO:0022618)	0.0468798	0.306381	6.3734	ATXN2;DDX3X;MRPS11;EIF4H;MAPT;RBM5;EIF2A;SRPK1
protein deacetylation (GO:0006476)	0.0473442	0.306381	12.1122	RBM14;BRMS1;MIER1
positive regulation of dendrite development (GO:1900006)	0.0473442	0.306381	12.1122	CUX1;FMR1;SS18L1
positive regulation of telomere maintenance via telomerase (GO:0032212)	0.0473442	0.306381	12.1122	TCP1;ATM;CCT7
positive regulation of telomere maintenance (GO:0032206)	0.0473442	0.306381	12.1122	RAD50;ATRX;ATM
negative regulation of receptor-mediated endocytosis (GO:0048261)	0.0482317	0.306381	19.3741	ATXN2;PICALM
establishment or maintenance of actin cytoskeleton polarity (GO:0030950)	0.0482317	0.306381	19.3741	MAPKAP1;RHOC
negative regulation of intrinsic apoptotic signaling pathway by p53 class mediator (GO:1902254)	0.0482317	0.306381	19.3741	MUC1;MDM2
regulation of defense response to virus (GO:0050688)	0.0482317	0.306381	19.3741	TRAF3;PCBP2
DNA damage response, signal transduction resulting in transcription (GO:0042772)	0.0482317	0.306381	19.3741	MUC1;FOXM1
necroptotic process (GO:0070266)	0.0482317	0.306381	19.3741	CYLD;DNM1L
epiboly involved in wound healing (GO:0090505)	0.0482317	0.306381	19.3741	DDR1;RHOC
cellular response to nitrogen compound (GO:1901699)	0.0482317	0.306381	19.3741	FMR1;ATRX
membrane fusion (GO:0061025)	0.0486203	0.307975	9.29344	RABEP1;OPA1;VAPA;DNM1L
protein modification by small protein conjugation (GO:0032446)	0.0500054	0.314146	4.85325	RNF34;DCUN1D5;ARRDC1;FBXW11;LMO7;KLHL24;MTA1;SUMO1;KLHL7;MDM2;NUP35;NUP98;NAE1;TOP1;UBE2K;TRIM33
mRNA transport (GO:0051028)	0.0501552	0.314146	7.0497	FIP1L1;POLDIP3;FMR1;NUP35;CASC3;NUP98
negative regulation of mitochondrion organization (GO:0010823)	0.0511267	0.314146	11.4129	OPA1;MAPT;BCL2L1
positive regulation of cell-matrix adhesion (GO:0001954)	0.0511267	0.314146	11.4129	GSK3B;TSC1;UTRN
positive regulation of intrinsic apoptotic signaling pathway (GO:2001244)	0.0511267	0.314146	11.4129	BCLAF1;DNM1L;BCL2L1
establishment or maintenance of epithelial cell apical/basal polarity (GO:0045197)	0.0511267	0.314146	11.4129	DLG1;SH3BP1;MYO9A
positive regulation of nucleocytoplasmic transport (GO:0046824)	0.0511267	0.314146	11.4129	GSK3B;TCF7L2;ECT2
regulation of intracellular protein transport (GO:0033157)	0.0511267	0.314146	11.4129	BCAS3;GCC2;NDEL1
nucleosome organization (GO:0034728)	0.0512681	0.314146	7.71726	PBRM1;SMARCB1;H2AFY;NASP;ATRX
positive regulation of cellular biosynthetic process (GO:0031328)	0.0513788	0.314146	6.05878	SMAD3;DDX3X;SHC1;POLDIP3;FMR1;PDGFC;ARNT;LARP4
positive regulation of cysteine-type endopeptidase activity (GO:2001056)	0.0514211	0.314146	8.94199	DDX3X;CASP8;RIPK2;CASC2
positive regulation of DNA biosynthetic process (GO:2000573)	0.0514211	0.314146	8.94199	RFC5;TCP1;ATM;CCT7
DNA recombination (GO:0006310)	0.0514211	0.314146	8.94199	RBM14;RAD50;ATRX;ATM
regulation of GTPase activity (GO:0043087)	0.0522572	0.318385	5.72019	GSK3B;BCAS3;SH3BP1;NF1;ITGA6;ECT2;CPEB2;PICALM;NDEL1
RNA transport (GO:0050658)	0.053593	0.319724	7.50031	ATXN2;POLDIP3;FMR1;CASC3;NUP98
positive regulation of cellular component organization (GO:0051130)	0.0540998	0.319724	6.73323	GSK3B;SUMO1;PLEKHM2;ATM;ASAP1;ADD1
regulation of tumor necrosis factor-mediated signaling pathway (GO:0010803)	0.0543082	0.319724	8.60815	CYLD;CASP8;MADD;TANK
nuclear pore organization (GO:0006999)	0.0547339	0.319724	17.1369	NUP35;NUP98
phosphatidylethanolamine biosynthetic process (GO:0006646)	0.0547339	0.319724	17.1369	CHKA;PISD
response to X-ray (GO:0010165)	0.0547339	0.319724	17.1369	XRCC6;ATM
positive regulation of telomerase RNA localization to Cajal body (GO:1904874)	0.0547339	0.319724	17.1369	TCP1;CCT7
negative regulation of release of cytochrome c from mitochondria (GO:0090201)	0.0547339	0.319724	17.1369	OPA1;BCL2L1
negative regulation of signal transduction by p53 class mediator (GO:1901797)	0.0547339	0.319724	17.1369	RNF34;MDM2
positive regulation of cysteine-type endopeptidase activity involved in apoptotic signaling pathway (GO:2001269)	0.0547339	0.319724	17.1369	CASP8;TANK
positive regulation of protein export from nucleus (GO:0046827)	0.0547339	0.319724	17.1369	GSK3B;TCF7L2
regulation of cell junction assembly (GO:1901888)	0.0547339	0.319724	17.1369	TJP1;OCLN
apoptotic mitochondrial changes (GO:0008637)	0.0550509	0.319724	10.7695	ATP2A1;DNM1L;BCL2L1
regulation of JUN kinase activity (GO:0043506)	0.0550509	0.319724	10.7695	TANK;MAP3K7;HIPK3
positive regulation of telomere maintenance via telomere lengthening (GO:1904358)	0.0550509	0.319724	10.7695	TCP1;ATM;CCT7
regulation of axon extension (GO:0030516)	0.0550509	0.319724	10.7695	GOLGA4;ZFYVE27;MAPT
regulation of insulin receptor signaling pathway (GO:0046626)	0.0550509	0.319724	10.7695	TSC2;TSC1;OGT
regulation of interferon-beta production (GO:0032648)	0.0550509	0.319724	10.7695	DDX3X;RIPK2;TRAF3
positive regulation of cell cycle process (GO:0090068)	0.0561406	0.325209	6.5816	NUMA1;CSPP1;ATRX;KIF23;PKN2;ECT2
regulation of glycolytic process (GO:0006110)	0.0572814	0.330106	8.29078	ARNT;NUP35;NUP98;OGT
I-kappaB kinase/NF-kappaB signaling (GO:0007249)	0.0572814	0.330106	8.29078	RIPK2;ERC1;MAP3K7;TANK
regulation of anatomical structure morphogenesis (GO:0022603)	0.0584238	0.333091	7.08931	AKAP13;INF2;NF1;MAPT;LARP4
positive regulation of cell cycle (GO:0045787)	0.0584238	0.333091	7.08931	ANKRD17;APP;CCNT2;MDM2;PKN2
retrograde transport, endosome to Golgi (GO:0042147)	0.0584238	0.333091	7.08931	TMEM87B;RAB9A;GCC2;ERC1;RAB6A
positive regulation of DNA metabolic process (GO:0051054)	0.0584238	0.333091	7.08931	RAD50;SHC1;EYA3;ATRX;PDGFC
regulation of sodium ion transport (GO:0002028)	0.0591145	0.333091	10.1762	DLG1;SLMAP;ATP2B4
actin filament bundle organization (GO:0061572)	0.0591145	0.333091	10.1762	BAIAP2;RHOC;ADD1
organelle assembly (GO:0070925)	0.0594836	0.333091	4.53144	RBM14;DDX3X;CSNK1D;ASAP1;AMBRA1;HAUS2;RPGR;GOLGA2;ATXN2;NCOR1;TCTN1;NEK1;MAPT;CLUAP1;EIF2A
positive regulation of cysteine-type endopeptidase activity involved in apoptotic process (GO:0043280)	0.0603598	0.333091	6.29076	SMAD3;DDX3X;CASP8;CASC2;MAPT;TANK
Wnt signaling pathway (GO:0016055)	0.0603598	0.333091	6.29076	CSNK1G3;GSK3B;TCF7L2;WNT2B;DDX3X;CSNK1A1
Ras protein signal transduction (GO:0007265)	0.0604854	0.333091	5.07782	TIAM1;RHOT1;ABI2;SHC1;NF1;RAB9A;EPS8L1;RHOC;RAB6A;RREB1
establishment of protein localization to membrane (GO:0090150)	0.0609296	0.333091	6.89458	GOLGA4;ZDHHC20;KIF13A;GOLPH3L;BLZF1
negative regulation of neuron death (GO:1901215)	0.0609296	0.333091	6.89458	GSK3B;TANK;BTBD10;CPEB4;EIF4G1
positive regulation of peptidyl-serine phosphorylation (GO:0033138)	0.0609296	0.333091	6.89458	APP;RIPK2;AKAP9;ATP2B4;EIF4G1
positive regulation of homeostatic process (GO:0032846)	0.0609296	0.333091	6.89458	RAD50;SMARCB1;ATRX;ARNT;EIF4G1
DNA alkylation (GO:0006305)	0.0615235	0.333091	15.2716	MTRR;ATRX
positive regulation of dendrite morphogenesis (GO:0050775)	0.0615235	0.333091	15.2716	CUX1;SS18L1
histone H2A acetylation (GO:0043968)	0.0615235	0.333091	15.2716	ING3;EP400
regulation of cell cycle phase transition (GO:1901987)	0.0615235	0.333091	15.2716	ATP2B4;XPC
regulation of bicellular tight junction assembly (GO:2000810)	0.0615235	0.333091	15.2716	TJP1;OCLN
DNA methylation or demethylation (GO:0044728)	0.0615235	0.333091	15.2716	MTRR;ATRX
neuron apoptotic process (GO:0051402)	0.0615235	0.333091	15.2716	APP;NAE1
negative regulation of DNA replication (GO:0008156)	0.0615235	0.333091	15.2716	RAD17;NF2
regulation of necroptotic process (GO:0060544)	0.0615235	0.333091	15.2716	CASP8;TANK
ruffle organization (GO:0031529)	0.0615235	0.333091	15.2716	PIP5K1A;ARFIP2
programmed necrotic cell death (GO:0097300)	0.0615235	0.333091	15.2716	CYLD;DNM1L
regulation of response to DNA damage stimulus (GO:2001020)	0.0633149	0.337235	9.62779	BCLAF1;FMR1;MAPT
histone deacetylation (GO:0016575)	0.0633149	0.337235	9.62779	RBM14;BRMS1;MIER1
plasma membrane organization (GO:0007009)	0.0633149	0.337235	9.62779	ARV1;MYOF;PACSIN2
regulation of cell morphogenesis involved in differentiation (GO:0010769)	0.0633149	0.337235	9.62779	FMR1;KIF13B;TNIK
glutamate receptor signaling pathway (GO:0007215)	0.0633149	0.337235	9.62779	APP;FMR1;CPEB4
regulation of protein metabolic process (GO:0051246)	0.063484	0.337235	7.70128	APP;TRAF3;CHEK2;MDM2
cell junction assembly (GO:0034329)	0.063484	0.337235	7.70128	TJP1;SH3BP1;ITGA6;MYO9A
regulation of neuron differentiation (GO:0045664)	0.0634955	0.337235	6.7066	TIAM1;CCDC88A;ECT2;CDK5RAP2;NDEL1
neuron projection development (GO:0031175)	0.0647022	0.342829	5.30482	APP;GSK3B;ZFYVE27;SNAPIN;VAPA;TNIK;MAP4;MAPT
regulation of stress fiber assembly (GO:0051492)	0.0667121	0.352525	7.4273	ARHGEF10;PXN;TSC1;NF2
positive regulation of mitochondrial outer membrane permeabilization involved in apoptotic signaling pathway (GO:1901030)	0.0676495	0.352525	9.11993	GSK3B;CASP8;NMT1
positive regulation of axonogenesis (GO:0050772)	0.0676495	0.352525	9.11993	GOLGA4;ZFYVE27;MAPT
positive regulation of stress fiber assembly (GO:0051496)	0.0676495	0.352525	9.11993	ARHGEF10;PXN;NF2
regulation of carbohydrate catabolic process (GO:0043470)	0.0676495	0.352525	9.11993	NUP35;NUP98;OGT
actin filament bundle assembly (GO:0051017)	0.0676495	0.352525	9.11993	BAIAP2;RHOC;ADD1
positive regulation of multi-organism process (GO:0043902)	0.0676495	0.352525	9.11993	ANKRD17;PUM1;PUM2
positive regulation of epidermal cell differentiation (GO:0045606)	0.0685816	0.352525	13.6976	H2AFY;NUMA1
negative regulation of telomere maintenance (GO:0032205)	0.0685816	0.352525	13.6976	RAD50;ATM
histone H2A monoubiquitination (GO:0035518)	0.0685816	0.352525	13.6976	PCGF2;BCOR
DNA replication checkpoint (GO:0000076)	0.0685816	0.352525	13.6976	RAD17;NAE1
cellular response to inorganic substance (GO:0071241)	0.0685816	0.352525	13.6976	FMR1;ATRX
mitotic G2 DNA damage checkpoint (GO:0007095)	0.0685816	0.352525	13.6976	ATM;FOXN3
regulation of peptidyl-serine phosphorylation (GO:0033135)	0.068807	0.352872	6.34974	APP;RIPK2;AKAP9;ATP2B4;EIF4G1
double-strand break repair (GO:0006302)	0.0696472	0.356364	5.35582	XRCC6;RAD50;MTA1;SUMO1;CHEK2;EYA3;ATM
positive regulation of macromolecule biosynthetic process (GO:0010557)	0.0717385	0.366227	5.25685	HSPH1;DDX3X;SHC1;POLDIP3;FMR1;PDGFC;LARP4
negative regulation of intrinsic apoptotic signaling pathway (GO:2001243)	0.0734186	0.3731	6.91675	DDX3X;OPA1;MDM2;BCL2L1
DNA damage response, signal transduction by p53 class mediator resulting in cell cycle arrest (GO:0006977)	0.0734186	0.3731	6.91675	MUC1;CHEK2;MDM2;ATM
positive regulation of cellular process (GO:0048522)	0.0742256	0.375421	3.82216	ANKRD17;USP47;SAP30BP;DDX3X;NUMA1;RIPK2;SHC1;FMR1;FOXM1;ACLY;TIAM1;BCLAF1;PRC1;CSPP1;PDGFC;MDM2;FGFR1OP;IL6ST;EIF4G1
positive regulation of multicellular organismal process (GO:0051240)	0.0747551	0.375421	4.65833	SMAD2;TIAM1;SMAD3;TFRC;NUMA1;H2AFY;RREB1;PICALM;EIF4G1
protein transport (GO:0015031)	0.0757253	0.375421	4.13572	TFRC;ARRDC1;GOLPH3L;RPGR;GOLGA4;MYO6;KIF13A;TBC1D13;ARFIP2;RAB9A;RAB6A;BLZF1;SEC31A
regulation of telomerase RNA localization to Cajal body (GO:1904872)	0.0758902	0.375421	12.3556	TCP1;CCT7
regulation of amyloid-beta formation (GO:1902003)	0.0758902	0.375421	12.3556	APP;PICALM
protein localization to centrosome (GO:0071539)	0.0758902	0.375421	12.3556	GOLGB1;CSNK1D
regulation of spindle organization (GO:0090224)	0.0758902	0.375421	12.3556	SENP6;NUMA1
release of cytochrome c from mitochondria (GO:0001836)	0.0758902	0.375421	12.3556	DNM1L;BCL2L1
positive regulation of actin cytoskeleton reorganization (GO:2000251)	0.0758902	0.375421	12.3556	BCAS3;BAIAP2
DNA methylation (GO:0006306)	0.0758902	0.375421	12.3556	MTRR;ATRX
establishment of epithelial cell polarity (GO:0090162)	0.0758902	0.375421	12.3556	SH3BP1;MYO9A
negative regulation of calcium-mediated signaling (GO:0050849)	0.0758902	0.375421	12.3556	ATP2B4;ITPR1
regulation of RNA metabolic process (GO:0051252)	0.0767096	0.376232	8.21048	CLK1;SNRNP70;HNRNPH1
DNA biosynthetic process (GO:0071897)	0.0767096	0.376232	8.21048	RAD50;ATM;TYMS
regulation of coenzyme metabolic process (GO:0051196)	0.0767096	0.376232	8.21048	NUP35;NUP98;OGT
signal transduction involved in mitotic G1 DNA damage checkpoint (GO:0072431)	0.0768953	0.376232	6.67871	MUC1;CHEK2;MDM2;ATM
nuclear-transcribed mRNA catabolic process, deadenylation-dependent decay (GO:0000288)	0.0768953	0.376232	6.67871	EIF4A2;LSM5;EXOSC1;EIF4G1
negative regulation of cellular protein metabolic process (GO:0032269)	0.0772204	0.376997	5.85815	DNAJC1;DDX3X;FMR1;TSC1;TYMS
protein localization to cell periphery (GO:1990778)	0.0790703	0.385188	5.27377	DLG1;ZFYVE27;SLMAP;PIP5K1A;MYO5A;TNIK
regulation of cytokine-mediated signaling pathway (GO:0001959)	0.0801427	0.389563	5.70497	CYLD;CASP8;SUMO1;MADD;TANK
negative regulation of TOR signaling (GO:0032007)	0.0814293	0.391098	7.80242	TSC2;TSC1;ATM
positive regulation of mitotic cell cycle phase transition (GO:1901992)	0.0814293	0.391098	7.80242	ANKRD17;DDX3X;EIF4G1
regulation of release of cytochrome c from mitochondria (GO:0090199)	0.0814293	0.391098	7.80242	OPA1;DNM1L;BCL2L1
proteasomal protein catabolic process (GO:0010498)	0.0830297	0.391098	4.22353	GSK3B;RNF115;RNF34;MTA1;NHLRC3;CSNK1A1;FBXW11;PCBP2;CDC16;UBE2K
vesicle transport along microtubule (GO:0047496)	0.0834319	0.391098	11.2009	KIF13A;NDEL1
production of small RNA involved in gene silencing by RNA (GO:0070918)	0.0834319	0.391098	11.2009	PUM1;PUM2
Rac protein signal transduction (GO:0016601)	0.0834319	0.391098	11.2009	TIAM1;ABI2
nucleosome disassembly (GO:0006337)	0.0834319	0.391098	11.2009	PBRM1;SMARCB1
regulation of transcription factor import into nucleus (GO:0042990)	0.0834319	0.391098	11.2009	SMAD3;NF1
chromatin disassembly (GO:0031498)	0.0834319	0.391098	11.2009	PBRM1;SMARCB1
intracellular estrogen receptor signaling pathway (GO:0030520)	0.0834319	0.391098	11.2009	RBM14;TRIP4
extrinsic apoptotic signaling pathway in absence of ligand (GO:0097192)	0.0834319	0.391098	11.2009	GSK3B;BCL2L1
positive regulation of pri-miRNA transcription from RNA polymerase II promoter (GO:1902895)	0.0834319	0.391098	11.2009	SMAD3;TEAD1
DNA double-strand break processing (GO:0000729)	0.0834319	0.391098	11.2009	RAD50;ATM
positive regulation of adherens junction organization (GO:1903393)	0.0834319	0.391098	11.2009	TSC1;ADD1
mitochondrial membrane organization (GO:0007006)	0.0834319	0.391098	11.2009	OPA1;BCL2L1
activin receptor signaling pathway (GO:0032924)	0.0834319	0.391098	11.2009	SMAD2;SMAD3
transmembrane receptor protein tyrosine kinase signaling pathway (GO:0007169)	0.083839	0.392184	3.76748	CEP57;DDR1;TIA1;SHC1;PXN;GAB1;TSC2;PILRB;BAIAP2;TIAL1;TIAM1;ZFYVE27;HNRNPH1;PDGFC;GIT1
positive regulation of protein modification by small protein conjugation or removal (GO:1903322)	0.0840915	0.39225	6.23382	RWDD3;RIPK2;TANK;MALT1
RNA export from nucleus (GO:0006405)	0.0842039	0.39225	5.05148	FIP1L1;POLDIP3;NUP35;TSC1;CASC3;NUP98
positive regulation of phosphorylation (GO:0042327)	0.0859762	0.399383	4.27292	DDR1;APP;RAD50;FMR1;ARNT;CSNK1D;ITGA6;TNIK;BTBD10
positive regulation of receptor-mediated endocytosis (GO:0048260)	0.0862711	0.399383	7.42175	HNRNPK;FMR1;PICALM
regulation of cellular metabolic process (GO:0031323)	0.0862711	0.399383	7.42175	ACLY;RNF34;FOXM1
macromolecular complex assembly (GO:0065003)	0.0868383	0.401179	4.94458	OCLN;SLC7A6;MDM2;TEAD1;TANK;PICALM
regulation of G2/M transition of mitotic cell cycle (GO:0010389)	0.0874106	0.40299	4.62123	CEP57;USP47;AKAP9;FGFR1OP;CSNK1D;HAUS2;CDK5RAP2
wound healing, spreading of cells (GO:0044319)	0.0911903	0.413782	10.1994	DDR1;RHOC
phosphatidylethanolamine metabolic process (GO:0046337)	0.0911903	0.413782	10.1994	CHKA;PISD
glial cell development (GO:0021782)	0.0911903	0.413782	10.1994	APP;NF1
organelle disassembly (GO:1903008)	0.0911903	0.413782	10.1994	GOLGA2;KLC1
covalent chromatin modification (GO:0016569)	0.0911903	0.413782	10.1994	SETD5;HELLS
vesicle cytoskeletal trafficking (GO:0099518)	0.0911903	0.413782	10.1994	MYO5A;NDEL1
eye morphogenesis (GO:0048592)	0.0911903	0.413782	10.1994	AGTPBP1;NF1
positive regulation of protein localization to nucleus (GO:1900182)	0.0912319	0.413782	7.06608	TCP1;ECT2;CCT7
regulation of cardiac conduction (GO:1903779)	0.0916045	0.413793	5.8267	TRPC1;ITPR1;ATP2B4;ATP2A1
regulation of protein localization to plasma membrane (GO:1903076)	0.0916045	0.413793	5.8267	DLG1;NUMB;PICALM;BCL2L1
COPII-coated vesicle budding (GO:0090114)	0.0954772	0.429551	5.63601	GOLGA2;VAPA;CSNK1D;SEC31A
peptidyl-threonine phosphorylation (GO:0018107)	0.0954772	0.429551	5.63601	GSK3B;CHEK2;CAMK2G;HIPK3
regulation of canonical Wnt signaling pathway (GO:0060828)	0.0960549	0.431283	3.97886	CYLD;GSK3B;USP47;TCF7L2;WNT2B;DDX3X;CSNK1A1;CTNND1;CSNK1D
regulation of ATP metabolic process (GO:1903578)	0.0963084	0.431554	6.73327	NUP35;NUP98;OGT
protein ubiquitination (GO:0016567)	0.0986672	0.435556	3.29933	RNF34;NHLRC3;RNF13;ARRDC1;FBXW11;LMO7;KLHL24;TANK;FBXL20;RNF115;RNF19A;KLHL7;MDM2;TPP2;SKP2;FBXL4;UBE2K;TRIM33
positive regulation of transcription from RNA polymerase I promoter (GO:0045943)	0.0991494	0.435556	9.32449	SMARCB1;DHX33
mRNA transcription (GO:0009299)	0.0991494	0.435556	9.32449	ARNT;HIPK3
regulation of ruffle assembly (GO:1900027)	0.0991494	0.435556	9.32449	EPS8L1;NDEL1
energy reserve metabolic process (GO:0006112)	0.0991494	0.435556	9.32449	GSK3B;PHKB
mitochondrial fission (GO:0000266)	0.0991494	0.435556	9.32449	OPA1;DNM1L
positive regulation of histone acetylation (GO:0035066)	0.0991494	0.435556	9.32449	MUC1;SMARCB1
establishment of endothelial barrier (GO:0061028)	0.0991494	0.435556	9.32449	TJP1;TJP2
positive regulation of BMP signaling pathway (GO:0030513)	0.0991494	0.435556	9.32449	SMAD2;NUMA1
protein-DNA complex disassembly (GO:0032986)	0.0991494	0.435556	9.32449	PBRM1;SMARCB1
regulation of mitotic cell cycle phase transition (GO:1901990)	0.0995412	0.43642	4.03486	CEP57;AKAP9;CDC16;FGFR1OP;CSNK1D;XPC;HAUS2;CDK5RAP2
protein dephosphorylation (GO:0006470)	0.100679	0.439689	4.44902	PPP5C;PPP4R2;FBXW11;EYA3;PPP2R2D;PTPN13
MAPK cascade (GO:0000165)	0.10068	0.439689	3.64365	PPP5C;RIPK2;FBXW11;SHC1;AKAP9;NF1;CCM2;TNIK;MAP3K7;MARK3;CAMK2G
positive regulation of intracellular transport (GO:0032388)	0.101497	0.440676	6.42141	GSK3B;BCAS3;NUMA1
negative regulation of type I interferon production (GO:0032480)	0.101497	0.440676	6.42141	CYLD;TRAF3;PCBP2
positive regulation of actin filament bundle assembly (GO:0032233)	0.101497	0.440676	6.42141	ARHGEF10;PXN;NF2
cytoskeleton-dependent cytokinesis (GO:0061640)	0.103449	0.448279	5.27809	SPIRE1;KIF23;RHOC;ECT2
nucleus organization (GO:0006997)	0.106795	0.457171	6.12878	NUMA1;NUP35;NUP98
protein complex subunit organization (GO:0071822)	0.106795	0.457171	6.12878	NF1;NUP35;NUP98
positive regulation of protein autophosphorylation (GO:0031954)	0.107294	0.457171	8.55524	RAD50;PDGFC
histone lysine methylation (GO:0034968)	0.107294	0.457171	8.55524	SETD3;SETDB2
beta-catenin destruction complex disassembly (GO:1904886)	0.107294	0.457171	8.55524	GSK3B;CSNK1A1
protein complex localization (GO:0031503)	0.107294	0.457171	8.55524	DLG1;RPGR
viral genome replication (GO:0019079)	0.107294	0.457171	8.55524	CTBP1;PCBP2
negative regulation of GTPase activity (GO:0034260)	0.107294	0.457171	8.55524	BCAS3;CPEB2
positive regulation of growth (GO:0045927)	0.107546	0.457171	5.11005	USP47;DDX3X;FGFR1OP;EIF4G1
response to insulin (GO:0032868)	0.107546	0.457171	5.11005	MYO5A;TSC1;CPEB2;OGT
intracellular protein transport (GO:0006886)	0.108756	0.461441	3.32838	CEP57;TSC2;RPGR;CTAGE5;MYO6;KIF13A;KIF13B;TBC1D13;ARFIP2;RAB9A;NUP98;RAB6A;SEC31A
regulation of mRNA stability (GO:0043488)	0.109508	0.463748	4.18007	FMR1;PUM1;ZC3H14;EXOSC1;PUM2;EIF4G1
cell-cell junction organization (GO:0045216)	0.111714	0.468053	4.94877	TJP1;OCLN;SMAD3;CTNND1
lysosomal transport (GO:0007041)	0.111714	0.468053	4.94877	SNAPIN;KIF13A;CLEC16A;GCC2
response to metal ion (GO:0010038)	0.111714	0.468053	4.94877	PPP5C;TRPC1;MAPT;SEC31A
protein complex disassembly (GO:0043241)	0.112199	0.468053	5.85386	GSK3B;CSNK1A1;SNX14
regulation of G1/S transition of mitotic cell cycle (GO:2000045)	0.112199	0.468053	5.85386	ANKRD17;DDX3X;EIF4G1
positive regulation of protein localization to cell periphery (GO:1904377)	0.112199	0.468053	5.85386	DLG1;NUMA1;EPB41
RNA secondary structure unwinding (GO:0010501)	0.112199	0.468053	5.85386	EIF4A2;DDX3X;DDX42
regulation of generation of precursor metabolites and energy (GO:0043467)	0.112199	0.468053	5.85386	NUP35;NUP98;OGT
mRNA-containing ribonucleoprotein complex export from nucleus (GO:0071427)	0.1125	0.468437	4.41628	FIP1L1;POLDIP3;NUP35;CASC3;NUP98
melanosome organization (GO:0032438)	0.115609	0.474316	7.87498	SNAPIN;KIF13A
regulation of telomere capping (GO:1904353)	0.115609	0.474316	7.87498	RAD50;ATM
TOR signaling (GO:0031929)	0.115609	0.474316	7.87498	CCDC88A;MAPKAP1
lamellipodium assembly (GO:0030032)	0.115609	0.474316	7.87498	CCDC88A;ARFIP2
negative regulation of signal transduction in absence of ligand (GO:1901099)	0.115609	0.474316	7.87498	EYA3;BCL2L1
negative regulation of extrinsic apoptotic signaling pathway in absence of ligand (GO:2001240)	0.115609	0.474316	7.87498	EYA3;BCL2L1
histone H3-K4 methylation (GO:0051568)	0.115609	0.474316	7.87498	SETD3;OGT
cellular response to amyloid-beta (GO:1904646)	0.115609	0.474316	7.87498	APP;GSK3B
negative regulation of I-kappaB kinase/NF-kappaB signaling (GO:0043124)	0.117704	0.474945	5.59525	CYLD;CASP8;TANK
positive regulation of organelle assembly (GO:1902117)	0.117704	0.474945	5.59525	CCDC88A;NUMA1;ASAP1
histone H4 acetylation (GO:0043967)	0.117704	0.474945	5.59525	ING3;EP400;OGT
mRNA 3'-end processing (GO:0031124)	0.120263	0.474945	4.64517	APP;FIP1L1;POLDIP3;CASC3
cilium assembly (GO:0060271)	0.120349	0.474945	3.23744	CEP57;AKAP9;TCTN1;NEK1;FGFR1OP;CSNK1D;ASAP1;CLUAP1;HAUS2;CDK5RAP2;RPGR
negative regulation of mitotic cell cycle (GO:0045930)	0.123308	0.474945	5.3517	DLG1;SMAD3;ANGEL2
endosome to lysosome transport (GO:0008333)	0.123308	0.474945	5.3517	SNAPIN;KIF13A;CLEC16A
protein K48-linked ubiquitination (GO:0070936)	0.123308	0.474945	5.3517	RNF115;RNF34;UBE2K
cellular macromolecule catabolic process (GO:0044265)	0.123308	0.474945	5.3517	CHEK2;NGLY1;XRN2
positive regulation of protein modification process (GO:0031401)	0.124068	0.474945	3.59944	GOLGA2;APP;BRMS1;CDCA2;FMR1;CSNK1D;TNIK
positive regulation of histone methylation (GO:0031062)	0.124082	0.474945	7.27024	MYB;OGT
regulation of chromosome organization (GO:0033044)	0.124082	0.474945	7.27024	SETD5;MAPT
histone mRNA metabolic process (GO:0008334)	0.124082	0.474945	7.27024	PAPD4;ATM
cellular modified amino acid biosynthetic process (GO:0042398)	0.124082	0.474945	7.27024	PTDSS2;PLOD2
regulation of epidermal growth factor-activated receptor activity (GO:0007176)	0.124082	0.474945	7.27024	APP;SHC1
positive regulation of vascular endothelial growth factor production (GO:0010575)	0.124082	0.474945	7.27024	ARNT;IL6ST
transition metal ion homeostasis (GO:0055076)	0.124082	0.474945	7.27024	NEO1;PICALM
negative regulation of intrinsic apoptotic signaling pathway in response to DNA damage (GO:1902230)	0.124082	0.474945	7.27024	MUC1;BCL2L1
transforming growth factor beta receptor signaling pathway (GO:0007179)	0.129084	0.474945	4.36478	SMAD2;SMAD3;PXN;MAP3K7
mRNA export from nucleus (GO:0006406)	0.130705	0.474945	3.90644	FIP1L1;POLDIP3;NUP35;CASC3;NUP98
regulation of spindle assembly (GO:0090169)	0.132697	0.474945	6.73009	SENP6;NUMA1
regulation of telomere maintenance (GO:0032204)	0.132697	0.474945	6.73009	RAD50;ATRX
lamellipodium organization (GO:0097581)	0.132697	0.474945	6.73009	CCDC88A;ARFIP2
inorganic cation import across plasma membrane (GO:0098659)	0.132697	0.474945	6.73009	ATP2B4;PICALM
response to amyloid-beta (GO:1904645)	0.132697	0.474945	6.73009	APP;GSK3B
regulation of DNA damage response, signal transduction by p53 class mediator (GO:0043516)	0.132697	0.474945	6.73009	MDM2;ATM
positive regulation of filopodium assembly (GO:0051491)	0.132697	0.474945	6.73009	BCAS3;FMR1
cellular response to vascular endothelial growth factor stimulus (GO:0035924)	0.132697	0.474945	6.73009	MAP2K3;GAB1
regulation of apoptotic signaling pathway (GO:2001233)	0.132697	0.474945	6.73009	CYLD;MADD
regulation of potassium ion transmembrane transporter activity (GO:1901016)	0.132697	0.474945	6.73009	DLG1;AKAP9
negative regulation of insulin receptor signaling pathway (GO:0046627)	0.132697	0.474945	6.73009	TSC2;TSC1
regulation of cellular protein localization (GO:1903827)	0.132697	0.474945	6.73009	MAPT;NDEL1
negative regulation of transmembrane receptor protein serine/threonine kinase signaling pathway (GO:0090101)	0.133592	0.474945	4.23257	SMAD2;SMAD3;SNX25;TRIM33
DNA-templated transcription, termination (GO:0006353)	0.134497	0.474945	3.8132	DMTF1;TAF1B;FIP1L1;POLDIP3;CASC3
response to endoplasmic reticulum stress (GO:0034976)	0.134497	0.474945	3.8132	GSK3B;ITPR1;TXNDC11;ATP2A1;TANK
positive regulation of JUN kinase activity (GO:0043507)	0.134798	0.474945	4.90537	TNIK;MAP3K7;TANK
regulation of blood vessel endothelial cell migration (GO:0043535)	0.134798	0.474945	4.90537	MAP2K3;SH3BP1;NF1
wound healing (GO:0042060)	0.134798	0.474945	4.90537	SMAD3;MYOF;NF1
mitochondrion organization (GO:0007005)	0.135787	0.474945	3.35697	AGTPBP1;RHOT1;OPA1;ATP2A1;DNM1L;BCL2L1;EIF4G1
positive regulation of translation (GO:0045727)	0.138165	0.474945	4.10536	DDX3X;POLDIP3;FMR1;LARP4
fibroblast growth factor receptor signaling pathway (GO:0008543)	0.138165	0.474945	4.10536	CEP57;TIAL1;TIA1;HNRNPH1
visual perception (GO:0007601)	0.138165	0.474945	4.10536	OPA1;EYA3;MYO9A;RPGR
regulation of telomere maintenance via telomerase (GO:0032210)	0.140677	0.474945	4.70062	TCP1;ATM;CCT7
positive regulation of developmental growth (GO:0048639)	0.140677	0.474945	4.70062	GOLGA4;ZFYVE27;MAPT
positive regulation of interferon-beta production (GO:0032728)	0.141444	0.474945	6.2455	DDX3X;RIPK2
regulation of NF-kappaB import into nucleus (GO:0042345)	0.141444	0.474945	6.2455	APP;CYLD
regulation of supramolecular fiber organization (GO:1902903)	0.141444	0.474945	6.2455	AKAP13;MAPT
negative regulation of cellular response to insulin stimulus (GO:1900077)	0.141444	0.474945	6.2455	TSC2;TSC1
regulation of cardiac muscle cell contraction (GO:0086004)	0.141444	0.474945	6.2455	DLG1;AKAP9
regulation of histone acetylation (GO:0035065)	0.141444	0.474945	6.2455	SETD5;CTBP1
strand displacement (GO:0000732)	0.141444	0.474945	6.2455	RAD50;ATM
endocrine system development (GO:0035270)	0.141444	0.474945	6.2455	THRB;NF1
activation of cysteine-type endopeptidase activity involved in apoptotic process (GO:0006919)	0.142799	0.474945	3.9829	CASP8;SMAD3;MAPT;TANK
response to calcium ion (GO:0051592)	0.142799	0.474945	3.9829	TRPC1;ECT2;ADD1;SEC31A
regulation of transforming growth factor beta receptor signaling pathway (GO:0017015)	0.142799	0.474945	3.9829	SMAD2;SMAD3;SNX25;TRIM33
sphingosine-1-phosphate signaling pathway (GO:0003376)	0.143588	0.474945	14.8592	SPNS1
negative regulation of membrane potential (GO:0045837)	0.143588	0.474945	14.8592	MAPT
positive regulation of DNA-directed DNA polymerase activity (GO:1900264)	0.143588	0.474945	14.8592	RFC5
pyrimidine-containing compound biosynthetic process (GO:0072528)	0.143588	0.474945	14.8592	UMPS
positive regulation of protein glycosylation (GO:0060050)	0.143588	0.474945	14.8592	GOLGA2
protein localization to non-motile cilium (GO:0097499)	0.143588	0.474945	14.8592	SPATA7
smooth muscle tissue development (GO:0048745)	0.143588	0.474945	14.8592	NF1
polyamine biosynthetic process (GO:0006596)	0.143588	0.474945	14.8592	SAT1
positive regulation of adaptive immune response (GO:0002821)	0.143588	0.474945	14.8592	IL6ST
neuron projection maintenance (GO:1990535)	0.143588	0.474945	14.8592	APP
negative regulation of mRNA catabolic process (GO:1902373)	0.143588	0.474945	14.8592	FMR1
positive regulation of RNA binding (GO:1905216)	0.143588	0.474945	14.8592	FMR1
regulation of protein depolymerization (GO:1901879)	0.143588	0.474945	14.8592	SH3BP1
regulation of non-motile cilium assembly (GO:1902855)	0.143588	0.474945	14.8592	MAP4
positive regulation of hormone metabolic process (GO:0032352)	0.143588	0.474945	14.8592	ARNT
regulation of intrinsic apoptotic signaling pathway by p53 class mediator (GO:1902253)	0.143588	0.474945	14.8592	MDM2
positive regulation of aspartic-type peptidase activity (GO:1905247)	0.143588	0.474945	14.8592	PICALM
establishment of mitochondrion localization, microtubule-mediated (GO:0034643)	0.143588	0.474945	14.8592	RHOT1
negative regulation of stress-activated protein kinase signaling cascade (GO:0070303)	0.143588	0.474945	14.8592	FOXM1
activation of transmembrane receptor protein tyrosine kinase activity (GO:0007171)	0.143588	0.474945	14.8592	PILRB
regulation of nuclear cell cycle DNA replication (GO:0033262)	0.143588	0.474945	14.8592	ATRX
positive regulation of amyloid-beta clearance (GO:1900223)	0.143588	0.474945	14.8592	PICALM
negative regulation of oligodendrocyte differentiation (GO:0048715)	0.143588	0.474945	14.8592	NF1
positive regulation of activin receptor signaling pathway (GO:0032927)	0.143588	0.474945	14.8592	SMAD2
positive regulation of podosome assembly (GO:0071803)	0.143588	0.474945	14.8592	ASAP1
nucleotide-binding oligomerization domain containing 2 signaling pathway (GO:0070431)	0.143588	0.474945	14.8592	RIPK2
regulation of adiponectin secretion (GO:0070163)	0.143588	0.474945	14.8592	RAB11FIP3
negative regulation of endoplasmic reticulum calcium ion concentration (GO:0032471)	0.143588	0.474945	14.8592	ATP2A1
muscle tissue development (GO:0060537)	0.143588	0.474945	14.8592	NF1
regulation of MHC class I biosynthetic process (GO:0045343)	0.143588	0.474945	14.8592	HSPH1
rRNA transport (GO:0051029)	0.143588	0.474945	14.8592	TSC1
protein localization to endoplasmic reticulum exit site (GO:0070973)	0.143588	0.474945	14.8592	CTAGE5
negative regulation of neural precursor cell proliferation (GO:2000178)	0.143588	0.474945	14.8592	NF1
iron ion import across plasma membrane (GO:0098711)	0.143588	0.474945	14.8592	PICALM
regulation of wound healing, spreading of epidermal cells (GO:1903689)	0.143588	0.474945	14.8592	RREB1
azole transport (GO:0045117)	0.143588	0.474945	14.8592	SLC19A2
spermine metabolic process (GO:0008215)	0.143588	0.474945	14.8592	SAT1
pyrimidine-containing compound transmembrane transport (GO:0072531)	0.143588	0.474945	14.8592	SLC19A2
nucleus localization (GO:0051647)	0.143588	0.474945	14.8592	SYNE2
citrate metabolic process (GO:0006101)	0.143588	0.474945	14.8592	ACLY
regulation of NK T cell activation (GO:0051133)	0.143588	0.474945	14.8592	HSPH1
photoreceptor cell differentiation (GO:0046530)	0.143588	0.474945	14.8592	AGTPBP1
forebrain regionalization (GO:0021871)	0.143588	0.474945	14.8592	WNT2B
signal complex assembly (GO:0007172)	0.143588	0.474945	14.8592	PXN
pyrimidine deoxyribonucleotide biosynthetic process (GO:0009221)	0.143588	0.474945	14.8592	TYMS
Golgi disassembly (GO:0090166)	0.143588	0.474945	14.8592	GOLGA2
acetyl-CoA biosynthetic process (GO:0006085)	0.143588	0.474945	14.8592	ACLY
regulation of glial cell differentiation (GO:0045685)	0.143588	0.474945	14.8592	NF1
white fat cell differentiation (GO:0050872)	0.143588	0.474945	14.8592	CTBP1
corticosteroid receptor signaling pathway (GO:0031958)	0.143588	0.474945	14.8592	RBM14
regulation of mitotic spindle checkpoint (GO:1903504)	0.143588	0.474945	14.8592	CDK5RAP2
positive regulation of histone phosphorylation (GO:0033129)	0.143588	0.474945	14.8592	FMR1
regulation of transforming growth factor beta2 production (GO:0032909)	0.143588	0.474945	14.8592	SMAD3
regulation of tooth mineralization (GO:0070170)	0.143588	0.474945	14.8592	BCOR
negative regulation of calcium ion-dependent exocytosis (GO:0045955)	0.143588	0.474945	14.8592	FMR1
positive regulation of microglial cell activation (GO:1903980)	0.143588	0.474945	14.8592	APP
positive regulation of transcription from RNA polymerase II promoter in response to heat stress (GO:0061408)	0.143588	0.474945	14.8592	HSF2
SREBP signaling pathway (GO:0032933)	0.143588	0.474945	14.8592	INSIG1
polyphosphate metabolic process (GO:0006797)	0.143588	0.474945	14.8592	BNIP2
positive regulation of clathrin-dependent endocytosis (GO:2000370)	0.143588	0.474945	14.8592	PICALM
lipoprotein catabolic process (GO:0042159)	0.143588	0.474945	14.8592	LYPLAL1
regulation of cardiac muscle hypertrophy in response to stress (GO:1903242)	0.143588	0.474945	14.8592	ATP2B4
negative regulation of delayed rectifier potassium channel activity (GO:1902260)	0.143588	0.474945	14.8592	SUMO1
monoubiquitinated protein deubiquitination (GO:0035520)	0.143588	0.474945	14.8592	USP47
morphogenesis of an endothelium (GO:0003159)	0.143588	0.474945	14.8592	CCM2
negative regulation of cell cycle phase transition (GO:1901988)	0.143588	0.474945	14.8592	H2AFY
peptidyl-serine autophosphorylation (GO:0036289)	0.143588	0.474945	14.8592	ATM
regulation of NFAT protein import into nucleus (GO:0051532)	0.143588	0.474945	14.8592	GSK3B
regulation of sarcomere organization (GO:0060297)	0.143588	0.474945	14.8592	AKAP13
regulation of DNA-directed DNA polymerase activity (GO:1900262)	0.143588	0.474945	14.8592	RFC5
glucocorticoid receptor signaling pathway (GO:0042921)	0.143588	0.474945	14.8592	RBM14
positive regulation of protein localization to centrosome (GO:1904781)	0.143588	0.474945	14.8592	GSK3B
negative regulation of glycogen biosynthetic process (GO:0045719)	0.143588	0.474945	14.8592	GSK3B
positive regulation of aspartic-type endopeptidase activity involved in amyloid precursor protein catabolic process (GO:1902961)	0.143588	0.474945	14.8592	PICALM
fructose 6-phosphate metabolic process (GO:0006002)	0.143588	0.474945	14.8592	PFKM
neuron remodeling (GO:0016322)	0.143588	0.474945	14.8592	APP
positive regulation of cell-substrate adhesion (GO:0010811)	0.14664	0.482865	4.50699	GSK3B;UTRN;RREB1
positive regulation of mitotic cell cycle (GO:0045931)	0.14664	0.482865	4.50699	APP;MDM2;PKN2
positive regulation of secretion by cell (GO:1903532)	0.14664	0.482865	4.50699	GOLPH3L;RAB9A;DNM1L
retrograde vesicle-mediated transport, Golgi to ER (GO:0006890)	0.147494	0.482865	3.86496	GOLPH3L;KIF23;KLC1;RAB6A
regulation of phosphatidylinositol 3-kinase signaling (GO:0014066)	0.147494	0.482865	3.86496	PDGFC;TSC2;PIP5K1A;PTPN13
NIK/NF-kappaB signaling (GO:0038061)	0.147494	0.482865	3.86496	FBXW11;MAP3K7;TANK;MALT1
negative regulation of MAPK cascade (GO:0043409)	0.147494	0.482865	3.86496	DLG1;NF1;CASC2;FOXM1
negative regulation of sequence-specific DNA binding transcription factor activity (GO:0043433)	0.148545	0.48354	3.27908	CYLD;TCF7L2;RWDD3;BRMS1;SUMO1;TRAF3
cellular response to insulin stimulus (GO:0032869)	0.150145	0.48354	3.466	SHC1;GAB1;MYO5A;BAIAP2;CPEB2
mRNA polyadenylation (GO:0006378)	0.150309	0.48354	5.80903	APP;FIP1L1
regulation of cilium assembly (GO:1902017)	0.150309	0.48354	5.80903	CYLD;CCDC88A
endocytic recycling (GO:0032456)	0.150309	0.48354	5.80903	DENND1A;RAB11FIP3
regulation of extrinsic apoptotic signaling pathway in absence of ligand (GO:2001239)	0.150309	0.48354	5.80903	EYA3;BCL2L1
negative regulation of cell-matrix adhesion (GO:0001953)	0.150309	0.48354	5.80903	BCAS3;NF2
extrinsic apoptotic signaling pathway via death domain receptors (GO:0008625)	0.150309	0.48354	5.80903	DDX3X;CASP8
regulation of vascular endothelial growth factor production (GO:0010574)	0.150309	0.48354	5.80903	ARNT;IL6ST
sensory perception of light stimulus (GO:0050953)	0.152248	0.48354	3.75135	OPA1;EYA3;MYO9A;RPGR
negative regulation of cell death (GO:0060548)	0.152248	0.48354	3.75135	GSK3B;TANK;BTBD10;EIF4G1
negative regulation of cellular response to transforming growth factor beta stimulus (GO:1903845)	0.152684	0.48354	4.3237	SMAD2;SMAD3;SNX25
negative regulation of NF-kappaB transcription factor activity (GO:0032088)	0.15706	0.48354	3.64185	CYLD;RWDD3;BRMS1;TRAF3
mitotic sister chromatid segregation (GO:0000070)	0.15706	0.48354	3.64185	CEP57;PRC1;KIF23;SMC2
positive regulation of cell cycle arrest (GO:0071158)	0.15706	0.48354	3.64185	MUC1;CHEK2;MDM2;ATM
regulation of TORC1 signaling (GO:1903432)	0.159281	0.48354	5.41445	CLEC16A;ATM
negative regulation of response to DNA damage stimulus (GO:2001021)	0.159281	0.48354	5.41445	MDM2;BCL2L1
regulation of mRNA processing (GO:0050684)	0.159281	0.48354	5.41445	TIA1;SRPK1
regulation of receptor internalization (GO:0002090)	0.159281	0.48354	5.41445	ATXN2;FMR1
chondrocyte differentiation (GO:0002062)	0.159281	0.48354	5.41445	WNT2B;NFIB
positive regulation of extrinsic apoptotic signaling pathway (GO:2001238)	0.159281	0.48354	5.41445	CYLD;TANK
organelle fission (GO:0048285)	0.159281	0.48354	5.41445	OPA1;DNM1L
negative regulation of JNK cascade (GO:0046329)	0.159281	0.48354	5.41445	NCOR1;HIPK3
regulation of actin polymerization or depolymerization (GO:0008064)	0.159281	0.48354	5.41445	SH3BP1;EPS8L1
negative regulation of programmed cell death (GO:0043069)	0.161782	0.48354	2.49186	DDR1;GSK3B;USP47;DDX3X;RIPK2;SHC1;HIPK3;MALT1;HNRNPK;OPA1;BNIP2;ERC1;IL6ST;BCL2L1
positive regulation of protein ubiquitination (GO:0031398)	0.161927	0.48354	3.53628	MTA1;DCUN1D5;RIPK2;MALT1
positive regulation of kinase activity (GO:0033674)	0.16236	0.48354	3.23022	MAP2K3;DDR1;XRCC6;RAD50;MAPT
plasma membrane bounded cell projection assembly (GO:0120031)	0.164299	0.48354	2.69316	CCDC88A;TCTN1;ARFIP2;PIP5K1A;NEK1;ASAP1;TNIK;CLUAP1;RPGR
regulation of cellular catabolic process (GO:0031329)	0.165001	0.48354	3.98538	ITPR1;ATM;MAPT
negative regulation of transforming growth factor beta receptor signaling pathway (GO:0030512)	0.165001	0.48354	3.98538	SMAD2;SMAD3;SNX25
intracellular sterol transport (GO:0032366)	0.165433	0.48354	11.4785	ARV1
smooth muscle cell migration (GO:0014909)	0.165433	0.48354	11.4785	DDR1
negative regulation of production of miRNAs involved in gene silencing by miRNA (GO:1903799)	0.165433	0.48354	11.4785	NCOR1
regulation of hormone biosynthetic process (GO:0046885)	0.165433	0.48354	11.4785	ARNT
positive regulation of lamellipodium morphogenesis (GO:2000394)	0.165433	0.48354	11.4785	RREB1
rRNA-containing ribonucleoprotein complex export from nucleus (GO:0071428)	0.165433	0.48354	11.4785	TSC1
regulation of extracellular matrix organization (GO:1903053)	0.165433	0.48354	11.4785	DDR1
regulation of MDA-5 signaling pathway (GO:0039533)	0.165433	0.48354	11.4785	ANKRD17
positive regulation of histone H3-K9 methylation (GO:0051574)	0.165433	0.48354	11.4785	MYB
oxaloacetate metabolic process (GO:0006107)	0.165433	0.48354	11.4785	ACLY
sulfur amino acid biosynthetic process (GO:0000097)	0.165433	0.48354	11.4785	MTRR
vesicle transport along actin filament (GO:0030050)	0.165433	0.48354	11.4785	MYO5A
regulation of low-density lipoprotein particle clearance (GO:0010988)	0.165433	0.48354	11.4785	HNRNPK
nucleic acid transport (GO:0050657)	0.165433	0.48354	11.4785	ATXN2
left/right pattern formation (GO:0060972)	0.165433	0.48354	11.4785	SETDB2
transcription-dependent tethering of RNA polymerase II gene DNA at nuclear periphery (GO:0000972)	0.165433	0.48354	11.4785	NUP98
retrograde axonal transport (GO:0008090)	0.165433	0.48354	11.4785	DST
nuclear body organization (GO:0030575)	0.165433	0.48354	11.4785	USPL1
cellular response to sterol depletion (GO:0071501)	0.165433	0.48354	11.4785	INSIG1
regulation of isotype switching (GO:0045191)	0.165433	0.48354	11.4785	TFRC
formation of translation preinitiation complex (GO:0001731)	0.165433	0.48354	11.4785	EIF4H
regulation of response to biotic stimulus (GO:0002831)	0.165433	0.48354	11.4785	TRAF3
positive regulation of protein deubiquitination (GO:1903003)	0.165433	0.48354	11.4785	TANK
L-cysteine metabolic process (GO:0046439)	0.165433	0.48354	11.4785	MTRR
negative regulation of cell adhesion mediated by integrin (GO:0033629)	0.165433	0.48354	11.4785	MUC1
vascular endothelial growth factor signaling pathway (GO:0038084)	0.165433	0.48354	11.4785	GAB1
regulation of low-density lipoprotein particle receptor biosynthetic process (GO:0045714)	0.165433	0.48354	11.4785	HNRNPK
regulation of histone H3-K9 acetylation (GO:2000615)	0.165433	0.48354	11.4785	SMARCB1
positive regulation of NK T cell activation (GO:0051135)	0.165433	0.48354	11.4785	HSPH1
protein deglutamylation (GO:0035608)	0.165433	0.48354	11.4785	AGTPBP1
negative regulation of nitric oxide metabolic process (GO:1904406)	0.165433	0.48354	11.4785	ATP2B4
regulation of RNA biosynthetic process (GO:2001141)	0.165433	0.48354	11.4785	RALY
negative regulation of receptor internalization (GO:0002091)	0.165433	0.48354	11.4785	ATXN2
thiamine-containing compound metabolic process (GO:0042723)	0.165433	0.48354	11.4785	SLC19A2
positive regulation of striated muscle contraction (GO:0045989)	0.165433	0.48354	11.4785	ATP2A1
regulation of establishment of protein localization (GO:0070201)	0.165433	0.48354	11.4785	GAPVD1
positive regulation of cell migration by vascular endothelial growth factor signaling pathway (GO:0038089)	0.165433	0.48354	11.4785	GAB1
cellular response to histamine (GO:0071420)	0.165433	0.48354	11.4785	DIAPH1
negative regulation of glycogen metabolic process (GO:0070874)	0.165433	0.48354	11.4785	GSK3B
regulation of anion transport (GO:0044070)	0.165433	0.48354	11.4785	NCOR1
tetrahydrofolate interconversion (GO:0035999)	0.165433	0.48354	11.4785	TYMS
negative regulation of nitric oxide biosynthetic process (GO:0045019)	0.165433	0.48354	11.4785	ATP2B4
alditol metabolic process (GO:0019400)	0.165433	0.48354	11.4785	GK
regulation of protein deubiquitination (GO:0090085)	0.165433	0.48354	11.4785	TANK
regulation of microglial cell activation (GO:1903978)	0.165433	0.48354	11.4785	APP
positive regulation of type I interferon-mediated signaling pathway (GO:0060340)	0.165433	0.48354	11.4785	UBE2K
cleavage furrow formation (GO:0036089)	0.165433	0.48354	11.4785	SPIRE1
regulation of glycogen (starch) synthase activity (GO:2000465)	0.165433	0.48354	11.4785	GSK3B
regulation of protein localization to centrosome (GO:1904779)	0.165433	0.48354	11.4785	GSK3B
spermidine metabolic process (GO:0008216)	0.165433	0.48354	11.4785	SAT1
ER overload response (GO:0006983)	0.165433	0.48354	11.4785	GSK3B
microglial cell activation (GO:0001774)	0.165433	0.48354	11.4785	MAPT
positive regulation of MAP kinase activity (GO:0043406)	0.167323	0.486626	2.82758	MAP2K3;SHC1;RIPK2;MADD;PDGFC;MAP3K7;TANK
positive regulation of histone modification (GO:0031058)	0.168349	0.486626	5.05651	CTBP1;FMR1
positive regulation of transcription from RNA polymerase II promoter in response to stress (GO:0036003)	0.168349	0.486626	5.05651	MUC1;HSF2
regulation of keratinocyte differentiation (GO:0045616)	0.168349	0.486626	5.05651	NUMA1;H2AFY
negative regulation of epithelial cell apoptotic process (GO:1904036)	0.168349	0.486626	5.05651	CAST;TCF7L2
nuclear-transcribed mRNA poly(A) tail shortening (GO:0000289)	0.168349	0.486626	5.05651	EIF4A2;EIF4G1
negative regulation of protein phosphorylation (GO:0001933)	0.170643	0.486626	2.78001	H2AFY;SNX25;NF1;TSC2;FGFR1OP;CASC2;EIF4G1
ribosome assembly (GO:0042255)	0.171266	0.486626	3.8291	DDX3X;MRPS11;EIF2A
DNA-dependent DNA replication (GO:0006261)	0.171266	0.486626	3.8291	POLB;RFC5;BAZ1A
regulation of BMP signaling pathway (GO:0030510)	0.171266	0.486626	3.8291	SMAD2;NUMA1;TRIM33
positive regulation of protein transport (GO:0051222)	0.171266	0.486626	3.8291	BCAS3;GOLPH3L;DNM1L
phosphatidylinositol-mediated signaling (GO:0048015)	0.171266	0.486626	3.8291	NF1;PI4KB;OGT
regulation of protein kinase activity (GO:0045859)	0.173841	0.486626	2.85826	MAP2K3;XRCC6;NF1;TSC2;FGFR1OP;ECT2
toll-like receptor signaling pathway (GO:0002224)	0.176848	0.486626	3.24146	CASP8;RIPK2;TRAF3;MAP3K7
regulation of actin cytoskeleton reorganization (GO:2000249)	0.177501	0.486626	4.7308	BCAS3;BAIAP2
regulation of protein insertion into mitochondrial membrane involved in apoptotic signaling pathway (GO:1900739)	0.177501	0.486626	4.7308	CASP8;NMT1
activation of protein kinase B activity (GO:0032148)	0.177501	0.486626	4.7308	CCDC88A;MAPKAP1
regulation of ARF protein signal transduction (GO:0032012)	0.177501	0.486626	4.7308	ASAP1;GIT1
positive regulation of protein insertion into mitochondrial membrane involved in apoptotic signaling pathway (GO:1900740)	0.177501	0.486626	4.7308	CASP8;NMT1
regulation of protein polymerization (GO:0032271)	0.177501	0.486626	4.7308	EPS8L1;MAPT
IRE1-mediated unfolded protein response (GO:0036498)	0.177599	0.486626	3.68068	SHC1;ADD1;SEC31A
epidermal growth factor receptor signaling pathway (GO:0007173)	0.177599	0.486626	3.68068	SHC1;PXN;GAB1
activation of MAPK activity (GO:0000187)	0.17924	0.486626	2.94478	MAP2K3;SHC1;RIPK2;MADD;MAP3K7
positive regulation of cellular component biogenesis (GO:0044089)	0.181923	0.486626	3.14995	GSK3B;SMAD3;SUMO1;ATM
cytosolic transport (GO:0016482)	0.18356	0.486626	2.87814	TMEM87B;RAB9A;GCC2;ERC1;RAB6A
receptor metabolic process (GO:0043112)	0.183995	0.486626	3.53959	TFRC;SNX25;PICALM
regulation of epidermal growth factor receptor signaling pathway (GO:0042058)	0.183995	0.486626	3.53959	APP;RNF115;SHC1
positive regulation of cell morphogenesis involved in differentiation (GO:0010770)	0.183995	0.486626	3.53959	CUX1;SS18L1;RREB1
positive regulation of sequence-specific DNA binding transcription factor activity (GO:0051091)	0.1849	0.486626	2.50581	APP;SMARCB1;DHX33;RIPK2;ERC1;TANK;MAP3K7;MALT1
peptidyl-cysteine modification (GO:0018198)	0.186722	0.486626	9.17628	RAB6A
positive regulation of macrophage differentiation (GO:0045651)	0.186722	0.486626	9.17628	CASP8
positive regulation of extracellular matrix assembly (GO:1901203)	0.186722	0.486626	9.17628	SMAD3
barbed-end actin filament capping (GO:0051016)	0.186722	0.486626	9.17628	ADD1
histone H2A-K119 monoubiquitination (GO:0036353)	0.186722	0.486626	9.17628	PCGF2
regulation of establishment of protein localization to mitochondrion (GO:1903747)	0.186722	0.486626	9.17628	MAPT
positive regulation of mitochondrial calcium ion concentration (GO:0051561)	0.186722	0.486626	9.17628	ATP2A1
positive regulation of isotype switching (GO:0045830)	0.186722	0.486626	9.17628	TFRC
regulation of chaperone-mediated autophagy (GO:1904714)	0.186722	0.486626	9.17628	SNRNP70
negative regulation of glial cell differentiation (GO:0045686)	0.186722	0.486626	9.17628	NF1
regulation of amyloid precursor protein catabolic process (GO:1902991)	0.186722	0.486626	9.17628	PICALM
sulfur amino acid catabolic process (GO:0000098)	0.186722	0.486626	9.17628	MTRR
response to epinephrine (GO:0071871)	0.186722	0.486626	9.17628	ATP2B4
phenol-containing compound biosynthetic process (GO:0046189)	0.186722	0.486626	9.17628	TRPC1
establishment of integrated proviral latency (GO:0075713)	0.186722	0.486626	9.17628	XRCC6
microvillus organization (GO:0032528)	0.186722	0.486626	9.17628	TNIK
cytoskeletal anchoring at nuclear membrane (GO:0090286)	0.186722	0.486626	9.17628	SYNE2
positive regulation of DNA recombination (GO:0045911)	0.186722	0.486626	9.17628	TFRC
negative regulation of monooxygenase activity (GO:0032769)	0.186722	0.486626	9.17628	ATP2B4
regulation of protein deacetylation (GO:0090311)	0.186722	0.486626	9.17628	BRMS1
microvillus assembly (GO:0030033)	0.186722	0.486626	9.17628	TNIK
negative regulation of protein complex disassembly (GO:0043242)	0.186722	0.486626	9.17628	CLEC16A
protein localization to microtubule (GO:0035372)	0.186722	0.486626	9.17628	DIAPH1
regulation of transcription from RNA polymerase II promoter in response to oxidative stress (GO:0043619)	0.186722	0.486626	9.17628	ARNT
negative regulation of voltage-gated potassium channel activity (GO:1903817)	0.186722	0.486626	9.17628	SUMO1
regulation of striated muscle cell differentiation (GO:0051153)	0.186722	0.486626	9.17628	AKAP13
peptidyl-lysine hydroxylation (GO:0017185)	0.186722	0.486626	9.17628	PLOD2
TORC1 signaling (GO:0038202)	0.186722	0.486626	9.17628	CLEC16A
protein localization to microtubule cytoskeleton (GO:0072698)	0.186722	0.486626	9.17628	DIAPH1
negative regulation of hippo signaling (GO:0035331)	0.186722	0.486626	9.17628	MARK3
cellular response to epinephrine stimulus (GO:0071872)	0.186722	0.486626	9.17628	ATP2B4
negative regulation of establishment of protein localization (GO:1904950)	0.186722	0.486626	9.17628	MAPT
protein localization to endosome (GO:0036010)	0.186722	0.486626	9.17628	PACSIN2
regulation of aspartic-type endopeptidase activity involved in amyloid precursor protein catabolic process (GO:1902959)	0.186722	0.486626	9.17628	PICALM
negative regulation of mRNA polyadenylation (GO:1900364)	0.186722	0.486626	9.17628	ZC3H14
regulation of type B pancreatic cell development (GO:2000074)	0.186722	0.486626	9.17628	GSK3B
early endosome to Golgi transport (GO:0034498)	0.186722	0.486626	9.17628	RAB6A
heterochromatin assembly (GO:0031507)	0.186722	0.486626	9.17628	HELLS
positive regulation of immunoglobulin mediated immune response (GO:0002891)	0.186722	0.486626	9.17628	TFRC
establishment of protein localization to chromatin (GO:0071169)	0.186722	0.486626	9.17628	H2AFY
cardiac muscle hypertrophy (GO:0003300)	0.186722	0.486626	9.17628	CAMTA2
regulation of lipid transport (GO:0032368)	0.186722	0.486626	9.17628	NCOR1
regulation of cytoplasmic mRNA processing body assembly (GO:0010603)	0.186722	0.486626	9.17628	ATXN2
positive regulation of mitochondrial membrane permeability involved in apoptotic process (GO:1902110)	0.186722	0.486626	9.17628	RHOT1
regulation of response to oxidative stress (GO:1902882)	0.186722	0.486626	9.17628	H2AFY
calcium ion import into cytosol (GO:1902656)	0.186722	0.486626	9.17628	ATP2B4
negative regulation of cilium assembly (GO:1902018)	0.186722	0.486626	9.17628	MAP4
regulation of amyloid fibril formation (GO:1905906)	0.186722	0.486626	9.17628	APP
positive regulation of chromatin silencing (GO:0031937)	0.186722	0.486626	9.17628	MIER1
positive regulation of TORC1 signaling (GO:1904263)	0.186722	0.486626	9.17628	CLEC16A
positive regulation of protein homodimerization activity (GO:0090073)	0.186722	0.486626	9.17628	TANK
calcium ion import across plasma membrane (GO:0098703)	0.186722	0.486626	9.17628	ATP2B4
peptidyl-lysine monomethylation (GO:0018026)	0.186722	0.486626	9.17628	SETD3
glycerol-3-phosphate metabolic process (GO:0006072)	0.186722	0.486626	9.17628	GK
positive regulation of non-canonical Wnt signaling pathway (GO:2000052)	0.186722	0.486626	9.17628	CSNK1D
regulation of cardiac muscle cell action potential involved in regulation of contraction (GO:0098909)	0.186722	0.486626	9.17628	AKAP9
positive regulation of ubiquitin-protein transferase activity (GO:0051443)	0.186728	0.486626	4.43355	GOLGA2;DCUN1D5
regulation of protein tyrosine kinase activity (GO:0061097)	0.186728	0.486626	4.43355	APP;SHC1
regulation of protein export from nucleus (GO:0046825)	0.186728	0.486626	4.43355	GSK3B;TCF7L2
anterograde axonal transport (GO:0008089)	0.186728	0.486626	4.43355	SNAPIN;FMR1
regulation of protein autophosphorylation (GO:0031952)	0.186728	0.486626	4.43355	RAD50;PDGFC
termination of RNA polymerase I transcription (GO:0006363)	0.186728	0.486626	4.43355	TAF1B;DMTF1
protein destabilization (GO:0031648)	0.186728	0.486626	4.43355	FBXW11;MDM2
gene silencing by miRNA (GO:0035195)	0.186728	0.486626	4.43355	PUM1;PUM2
mitotic cytokinesis (GO:0000281)	0.190451	0.495748	3.40539	KIF23;RHOC;ECT2
peptidyl-threonine modification (GO:0018210)	0.192213	0.499754	2.97622	GSK3B;CHEK2;CAMK2G;HIPK3
central nervous system neuron differentiation (GO:0021953)	0.196021	0.500972	4.16152	AGTPBP1;MAPT
chromatin remodeling at centromere (GO:0031055)	0.196021	0.500972	4.16152	HELLS;NASP
microtubule bundle formation (GO:0001578)	0.196021	0.500972	4.16152	NUMA1;CDK5RAP2
positive regulation of transcription factor import into nucleus (GO:0042993)	0.196021	0.500972	4.16152	APP;SMAD3
regulation of nitric oxide biosynthetic process (GO:0045428)	0.196021	0.500972	4.16152	SMAD3;ATP2B4
global genome nucleotide-excision repair (GO:0070911)	0.196021	0.500972	4.16152	SUMO1;XPC
nucleosome assembly (GO:0006334)	0.196963	0.500972	3.27764	H2AFY;NASP;ATRX
cell-matrix adhesion (GO:0007160)	0.197426	0.500972	2.89373	DDR1;TIAM1;PIP5K1A;TSC1
negative regulation of kinase activity (GO:0033673)	0.202681	0.500972	2.81401	NF1;TSC2;FGFR1OP;MAPT
actin cytoskeleton reorganization (GO:0031532)	0.203529	0.500972	3.15596	GAB1;PIP5K1A;TNIK
RNA 3'-end processing (GO:0031123)	0.203529	0.500972	3.15596	FIP1L1;POLDIP3;CASC3
positive regulation of cell migration (GO:0030335)	0.204274	0.500972	2.29075	TIAM1;PDGFC;GAB1;NUMB;FGFR1OP;ITGA6;RREB1;SYNE2
glycogen metabolic process (GO:0005977)	0.205369	0.500972	3.91194	GSK3B;PHKB
activation of MAPKK activity (GO:0000186)	0.205369	0.500972	3.91194	TNIK;MAP3K7
tRNA-containing ribonucleoprotein complex export from nucleus (GO:0071431)	0.205369	0.500972	3.91194	NUP35;NUP98
regulation of cell-substrate adhesion (GO:0010810)	0.205369	0.500972	3.91194	NF1;TSC1
tRNA export from nucleus (GO:0006409)	0.205369	0.500972	3.91194	NUP35;NUP98
mRNA stabilization (GO:0048255)	0.205369	0.500972	3.91194	ANGEL2;YBX1
transcription initiation from RNA polymerase I promoter (GO:0006361)	0.205369	0.500972	3.91194	TAF1B;DMTF1
exonucleolytic nuclear-transcribed mRNA catabolic process involved in deadenylation-dependent decay (GO:0043928)	0.205369	0.500972	3.91194	LSM5;EXOSC1
regulation of DNA recombination (GO:0000018)	0.205369	0.500972	3.91194	RAD50;PPP4R2
transcription from RNA polymerase I promoter (GO:0006360)	0.205369	0.500972	3.91194	TAF1B;DMTF1
negative regulation of circadian rhythm (GO:0042754)	0.207469	0.500972	7.52475	SUV39H2
positive regulation of transcription of nuclear large rRNA transcript from RNA polymerase I promoter (GO:1901838)	0.207469	0.500972	7.52475	SMARCB1
RNA destabilization (GO:0050779)	0.207469	0.500972	7.52475	PUM1
manganese ion transport (GO:0006828)	0.207469	0.500972	7.52475	TRPC1
positive regulation of protein sumoylation (GO:0033235)	0.207469	0.500972	7.52475	RWDD3
actin crosslink formation (GO:0051764)	0.207469	0.500972	7.52475	BAIAP2
neuron maturation (GO:0042551)	0.207469	0.500972	7.52475	APP
negative regulation of pri-miRNA transcription from RNA polymerase II promoter (GO:1902894)	0.207469	0.500972	7.52475	NFIB
sphingomyelin metabolic process (GO:0006684)	0.207469	0.500972	7.52475	SMPD4
homocysteine metabolic process (GO:0050667)	0.207469	0.500972	7.52475	MTRR
neurotrophin TRK receptor signaling pathway (GO:0048011)	0.207469	0.500972	7.52475	ZFYVE27
positive regulation of long-term synaptic potentiation (GO:1900273)	0.207469	0.500972	7.52475	APP
nuclear migration (GO:0007097)	0.207469	0.500972	7.52475	SYNE2
negative regulation of tyrosine phosphorylation of STAT protein (GO:0042532)	0.207469	0.500972	7.52475	NF2
mitochondrion morphogenesis (GO:0070584)	0.207469	0.500972	7.52475	DNM1L
negative regulation of mRNA 3'-end processing (GO:0031441)	0.207469	0.500972	7.52475	ZC3H14
maintenance of protein localization in endoplasmic reticulum (GO:0035437)	0.207469	0.500972	7.52475	INSIG1
ATP synthesis coupled electron transport (GO:0042773)	0.207469	0.500972	7.52475	NDUFV3
central nervous system neuron development (GO:0021954)	0.207469	0.500972	7.52475	MAPT
negative regulation of protein exit from endoplasmic reticulum (GO:0070862)	0.207469	0.500972	7.52475	INSIG1
establishment of viral latency (GO:0019043)	0.207469	0.500972	7.52475	XRCC6
protein polyglutamylation (GO:0018095)	0.207469	0.500972	7.52475	TTLL5
negative regulation of phosphatidylinositol 3-kinase signaling (GO:0014067)	0.207469	0.500972	7.52475	TSC2
cellular response to oxygen levels (GO:0071453)	0.207469	0.500972	7.52475	CPEB4
response to muramyl dipeptide (GO:0032495)	0.207469	0.500972	7.52475	RIPK2
positive regulation of astrocyte differentiation (GO:0048711)	0.207469	0.500972	7.52475	APP
positive regulation of phosphorylation of RNA polymerase II C-terminal domain (GO:1901409)	0.207469	0.500972	7.52475	CCNT2
peptidyl-amino acid modification (GO:0018193)	0.207469	0.500972	7.52475	MDM2
positive regulation of epidermis development (GO:0045684)	0.207469	0.500972	7.52475	NUMA1
regulation of sequestering of calcium ion (GO:0051282)	0.207469	0.500972	7.52475	DIAPH1
positive regulation of cell activation (GO:0050867)	0.207469	0.500972	7.52475	APP
toll-like receptor 3 signaling pathway (GO:0034138)	0.207469	0.500972	7.52475	CASP8
peroxisome fission (GO:0016559)	0.207469	0.500972	7.52475	DNM1L
protein modification by small protein conjugation or removal (GO:0070647)	0.207469	0.500972	7.52475	SENP6
positive regulation of protein homooligomerization (GO:0032464)	0.207469	0.500972	7.52475	RHOC
negative regulation of transcription by competitive promoter binding (GO:0010944)	0.207469	0.500972	7.52475	MUC1
neuron projection organization (GO:0106027)	0.207469	0.500972	7.52475	APP
mitochondrial fragmentation involved in apoptotic process (GO:0043653)	0.207469	0.500972	7.52475	DNM1L
tRNA wobble uridine modification (GO:0002098)	0.207469	0.500972	7.52475	GTPBP3
DNA topological change (GO:0006265)	0.207469	0.500972	7.52475	TOP1
Golgi inheritance (GO:0048313)	0.207469	0.500972	7.52475	GOLGA2
negative regulation of peptidyl-lysine acetylation (GO:2000757)	0.207469	0.500972	7.52475	CTBP1
histone H3-K4 trimethylation (GO:0080182)	0.207469	0.500972	7.52475	OGT
vitamin transmembrane transport (GO:0035461)	0.207469	0.500972	7.52475	SLC19A2
nuclear export (GO:0051168)	0.207977	0.501658	2.73693	POLDIP3;CASC3;NUP98;MALT1
cellular protein catabolic process (GO:0044257)	0.210145	0.50634	3.03997	CASP8;CHEK2;MDM2
regulation of double-strand break repair (GO:2000779)	0.214764	0.511154	3.68241	PPP4R2;FOXM1
vesicle coating (GO:0006901)	0.216807	0.511154	2.92934	GOLGA2;CSNK1D;SEC31A
COPII vesicle coating (GO:0048208)	0.216807	0.511154	2.92934	GOLGA2;CSNK1D;SEC31A
iron ion homeostasis (GO:0055072)	0.216807	0.511154	2.92934	TFRC;NEO1;PICALM
vesicle targeting, rough ER to cis-Golgi (GO:0048207)	0.216807	0.511154	2.92934	GOLGA2;CSNK1D;SEC31A
regulation of viral genome replication (GO:0045069)	0.216807	0.511154	2.92934	DDX3X;PKN2;SRPK1
cellular response to fibroblast growth factor stimulus (GO:0044344)	0.218686	0.511154	2.59027	CEP57;TIAL1;TIA1;HNRNPH1
regulation of heart contraction (GO:0008016)	0.224096	0.511154	2.5205	TRPC1;ITPR1;ATP2B4;ATP2A1
nuclear-transcribed mRNA catabolic process, exonucleolytic (GO:0000291)	0.224197	0.511154	3.47085	LSM5;EXOSC1
positive regulation of peptide secretion (GO:0002793)	0.224197	0.511154	3.47085	GOLPH3L;DNM1L
anatomical structure homeostasis (GO:0060249)	0.224197	0.511154	3.47085	XRCC6;RAD50
positive regulation of DNA replication (GO:0045740)	0.224197	0.511154	3.47085	SHC1;PDGFC
negative regulation of protein complex assembly (GO:0031333)	0.224197	0.511154	3.47085	GSK3B;DDX3X
tRNA transport (GO:0051031)	0.224197	0.511154	3.47085	NUP35;NUP98
cholesterol biosynthetic process (GO:0006695)	0.224197	0.511154	3.47085	ACLY;ARV1
regulation of mitochondrial membrane potential (GO:0051881)	0.224197	0.511154	3.47085	MAPT;BCL2L1
regulation of phosphoprotein phosphatase activity (GO:0043666)	0.224197	0.511154	3.47085	GSK3B;TSC1
protein kinase B signaling (GO:0043491)	0.224197	0.511154	3.47085	MDM2;TSC2
protein localization to membrane (GO:0072657)	0.224968	0.511154	2.22985	DLG1;ZFYVE27;SLMAP;PIP5K1A;MYO5A;TNIK
protein deglycosylation (GO:0006517)	0.227687	0.511154	6.29287	NGLY1
adrenal gland development (GO:0030325)	0.227687	0.511154	6.29287	NF1
regulation of chromatin organization (GO:1902275)	0.227687	0.511154	6.29287	SETD5
thyroid gland development (GO:0030878)	0.227687	0.511154	6.29287	THRB
dorsal/ventral axis specification (GO:0009950)	0.227687	0.511154	6.29287	SMAD2
cellular response to growth hormone stimulus (GO:0071378)	0.227687	0.511154	6.29287	PXN
amino sugar metabolic process (GO:0006040)	0.227687	0.511154	6.29287	SLC35A3
mitotic spindle midzone assembly (GO:0051256)	0.227687	0.511154	6.29287	KIF23
negative regulation of cytosolic calcium ion concentration (GO:0051481)	0.227687	0.511154	6.29287	SMAD3
regulation of mammary gland epithelial cell proliferation (GO:0033599)	0.227687	0.511154	6.29287	RREB1
regulation of attachment of spindle microtubules to kinetochore (GO:0051988)	0.227687	0.511154	6.29287	ECT2
regulation of cytoplasmic translational elongation (GO:1900247)	0.227687	0.511154	6.29287	CPEB2
establishment of spindle localization (GO:0051293)	0.227687	0.511154	6.29287	MAP4
mesoderm morphogenesis (GO:0048332)	0.227687	0.511154	6.29287	SMAD2
muscle cell migration (GO:0014812)	0.227687	0.511154	6.29287	DDR1
aspartate family amino acid metabolic process (GO:0009066)	0.227687	0.511154	6.29287	MTRR
regulation of NLRP3 inflammasome complex assembly (GO:1900225)	0.227687	0.511154	6.29287	DHX33
cellular copper ion homeostasis (GO:0006878)	0.227687	0.511154	6.29287	APP
regulation of amyloid-beta clearance (GO:1900221)	0.227687	0.511154	6.29287	PICALM
RNA phosphodiester bond hydrolysis, endonucleolytic (GO:0090502)	0.227687	0.511154	6.29287	LAS1L
regulation of DNA-templated transcription, initiation (GO:2000142)	0.227687	0.511154	6.29287	BCLAF1
regulation of transforming growth factor beta production (GO:0071634)	0.227687	0.511154	6.29287	SMAD3
positive regulation of lipase activity (GO:0060193)	0.227687	0.511154	6.29287	RHOC
nuclear pore complex assembly (GO:0051292)	0.227687	0.511154	6.29287	NUP98
negative regulation of gene silencing by miRNA (GO:0060965)	0.227687	0.511154	6.29287	NCOR1
DNA dealkylation involved in DNA repair (GO:0006307)	0.227687	0.511154	6.29287	ASCC2
glycoprotein catabolic process (GO:0006516)	0.227687	0.511154	6.29287	NGLY1
glycerolipid metabolic process (GO:0046486)	0.227687	0.511154	6.29287	PIP5K1A
negative regulation of B cell proliferation (GO:0030889)	0.227687	0.511154	6.29287	ATM
central nervous system projection neuron axonogenesis (GO:0021952)	0.227687	0.511154	6.29287	NFIB
insulin-like growth factor receptor signaling pathway (GO:0048009)	0.227687	0.511154	6.29287	TSC2
DNA replication-dependent nucleosome assembly (GO:0006335)	0.227687	0.511154	6.29287	NASP
positive regulation of circadian rhythm (GO:0042753)	0.227687	0.511154	6.29287	FBXW11
DNA dealkylation (GO:0035510)	0.227687	0.511154	6.29287	ASCC2
actin filament capping (GO:0051693)	0.227687	0.511154	6.29287	ADD1
IRES-dependent viral translational initiation (GO:0075522)	0.227687	0.511154	6.29287	PCBP2
ectoderm development (GO:0007398)	0.227687	0.511154	6.29287	ITGA6
regulation of podosome assembly (GO:0071801)	0.227687	0.511154	6.29287	ASAP1
negative regulation by host of viral process (GO:0044793)	0.227687	0.511154	6.29287	VAPA
telomere maintenance via recombination (GO:0000722)	0.227687	0.511154	6.29287	RAD50
coenzyme A metabolic process (GO:0015936)	0.227687	0.511154	6.29287	ACLY
tRNA wobble base modification (GO:0002097)	0.227687	0.511154	6.29287	GTPBP3
negative regulation of pathway-restricted SMAD protein phosphorylation (GO:0060394)	0.227687	0.511154	6.29287	SNX25
DNA replication-dependent nucleosome organization (GO:0034723)	0.227687	0.511154	6.29287	NASP
regulation of neuroblast proliferation (GO:1902692)	0.227687	0.511154	6.29287	NF1
endothelial tube morphogenesis (GO:0061154)	0.227687	0.511154	6.29287	CCM2
response to histamine (GO:0034776)	0.227687	0.511154	6.29287	DIAPH1
medium-chain fatty acid metabolic process (GO:0051791)	0.227687	0.511154	6.29287	ACADM
positive regulation of mRNA splicing, via spliceosome (GO:0048026)	0.227687	0.511154	6.29287	NUP98
positive regulation of protein metabolic process (GO:0051247)	0.229539	0.511245	2.45297	APP;GSK3B;HNRNPK;EIF4G1
regulation of cell death (GO:0010941)	0.229539	0.511245	2.45297	SAP30BP;RIPK2;TSC1;EIF4G1
cellular response to reactive oxygen species (GO:0034614)	0.230259	0.511245	2.72294	PXN;MAPT;ECT2
DNA synthesis involved in DNA repair (GO:0000731)	0.230259	0.511245	2.72294	RFC5;RAD50;ATM
regulation of receptor-mediated endocytosis (GO:0048259)	0.233661	0.511245	3.27545	HNRNPK;PICALM
regulation of muscle cell differentiation (GO:0051147)	0.233661	0.511245	3.27545	BNIP2;TRIP4
regulation of filopodium assembly (GO:0051489)	0.233661	0.511245	3.27545	BCAS3;FMR1
organophosphate biosynthetic process (GO:0090407)	0.233661	0.511245	3.27545	GK;PIP5K1A
calcium ion transmembrane import into cytosol (GO:0097553)	0.233661	0.511245	3.27545	ITPR1;ATP2B4
zymogen activation (GO:0031638)	0.233661	0.511245	3.27545	CASP8;RIPK2
centromere complex assembly (GO:0034508)	0.233661	0.511245	3.27545	HELLS;NASP
epithelial cell migration (GO:0010631)	0.233661	0.511245	3.27545	PXN;PKN2
Wnt signaling pathway, calcium modulating pathway (GO:0007223)	0.233661	0.511245	3.27545	TCF7L2;MAP3K7
regulation of ubiquitin protein ligase activity (GO:1904666)	0.233661	0.511245	3.27545	GOLGA2;CDC16
inner mitochondrial membrane organization (GO:0007007)	0.233661	0.511245	3.27545	OPA1;ATP5C1
secondary alcohol biosynthetic process (GO:1902653)	0.233661	0.511245	3.27545	ACLY;ARV1
mRNA metabolic process (GO:0016071)	0.235016	0.511245	2.38759	SNRNP70;PCBP2;LSM5;HIPK3
JNK cascade (GO:0007254)	0.237043	0.511245	2.6266	RIPK2;TNIK;MAP3K7
phosphatidylinositol biosynthetic process (GO:0006661)	0.240524	0.511245	2.32428	PGAP2;PIP5K1A;PI4KB;PTPN13
histone modification (GO:0016570)	0.240524	0.511245	2.32428	RBM14;BRMS1;EYA3;MIER1
glycerophospholipid biosynthetic process (GO:0046474)	0.241609	0.511245	2.069	PTDSS2;CHKA;PIP5K1A;PI4KB;PTPN13;PISD
base-excision repair (GO:0006284)	0.243147	0.511245	3.09461	POLB;USP47
myelination (GO:0042552)	0.243147	0.511245	3.09461	ARHGEF10;NF1
regulation of dendrite development (GO:0050773)	0.243147	0.511245	3.09461	FMR1;TNIK
regulation of sodium ion transmembrane transporter activity (GO:2000649)	0.243147	0.511245	3.09461	SLMAP;UTRN
protein K63-linked ubiquitination (GO:0070534)	0.243147	0.511245	3.09461	RNF115;TANK
negative regulation of G0 to G1 transition (GO:0070317)	0.243147	0.511245	3.09461	PCGF2;E2F6
negative regulation of Ras protein signal transduction (GO:0046580)	0.243147	0.511245	3.09461	MAPKAP1;NF1
insulin receptor signaling pathway (GO:0008286)	0.24386	0.511245	2.53451	SHC1;GAB1;BAIAP2
cellular response to UV (GO:0034644)	0.24386	0.511245	2.53451	USP47;FMR1;XPC
small GTPase mediated signal transduction (GO:0007264)	0.246061	0.511245	2.26297	SHC1;NF1;ARFIP2;RREB1
negative regulation of defense response to virus (GO:0050687)	0.247391	0.511245	5.34565	PCBP2
interleukin-27-mediated signaling pathway (GO:0070106)	0.247391	0.511245	5.34565	IL6ST
nitric oxide biosynthetic process (GO:0006809)	0.247391	0.511245	5.34565	NQO1
regulation of histone deacetylation (GO:0031063)	0.247391	0.511245	5.34565	CTBP1
carnitine metabolic process (GO:0009437)	0.247391	0.511245	5.34565	ACADM
morphogenesis of an epithelial sheet (GO:0002011)	0.247391	0.511245	5.34565	ARHGAP12
negative regulation of protein localization to nucleus (GO:1900181)	0.247391	0.511245	5.34565	GSK3B
positive regulation by host of viral process (GO:0044794)	0.247391	0.511245	5.34565	VAPA
positive regulation of superoxide anion generation (GO:0032930)	0.247391	0.511245	5.34565	MAPT
regulation of lamellipodium morphogenesis (GO:2000392)	0.247391	0.511245	5.34565	RREB1
positive regulation of extracellular matrix organization (GO:1903055)	0.247391	0.511245	5.34565	SMAD3
interleukin-2-mediated signaling pathway (GO:0038110)	0.247391	0.511245	5.34565	SHC1
UV-damage excision repair (GO:0070914)	0.247391	0.511245	5.34565	XPC
negative regulation of JUN kinase activity (GO:0043508)	0.247391	0.511245	5.34565	HIPK3
negative regulation of bone mineralization (GO:0030502)	0.247391	0.511245	5.34565	BCOR
positive regulation of receptor biosynthetic process (GO:0010870)	0.247391	0.511245	5.34565	HNRNPK
regulation of long-term neuronal synaptic plasticity (GO:0048169)	0.247391	0.511245	5.34565	APP
cellular response to sterol (GO:0036315)	0.247391	0.511245	5.34565	INSIG1
intrinsic apoptotic signaling pathway in response to oxidative stress (GO:0008631)	0.247391	0.511245	5.34565	PDK1
cell-substrate junction assembly (GO:0007044)	0.247391	0.511245	5.34565	ITGA6
regulation of actin filament depolymerization (GO:0030834)	0.247391	0.511245	5.34565	SH3BP1
regulation of ventricular cardiac muscle cell action potential (GO:0098911)	0.247391	0.511245	5.34565	DLG1
positive regulation of histone deacetylation (GO:0031065)	0.247391	0.511245	5.34565	CTBP1
internal protein amino acid acetylation (GO:0006475)	0.247391	0.511245	5.34565	MAPT
calcium ion regulated exocytosis (GO:0017156)	0.247391	0.511245	5.34565	ARHGAP17
negative regulation of amyloid precursor protein catabolic process (GO:1902992)	0.247391	0.511245	5.34565	PICALM
regulation of phosphorylation of RNA polymerase II C-terminal domain (GO:1901407)	0.247391	0.511245	5.34565	CCNT2
positive regulation of chromosome segregation (GO:0051984)	0.247391	0.511245	5.34565	NUMA1
sphingolipid catabolic process (GO:0030149)	0.247391	0.511245	5.34565	SMPD4
positive regulation of glycoprotein biosynthetic process (GO:0010560)	0.247391	0.511245	5.34565	GOLGA2
negative regulation of histone acetylation (GO:0035067)	0.247391	0.511245	5.34565	CTBP1
transcytosis (GO:0045056)	0.247391	0.511245	5.34565	PICALM
negative regulation of protein localization to cell surface (GO:2000009)	0.247391	0.511245	5.34565	PICALM
cellular response to interleukin-2 (GO:0071352)	0.247391	0.511245	5.34565	SHC1
relaxation of muscle (GO:0090075)	0.247391	0.511245	5.34565	ATP2A1
cytoplasmic mRNA processing body assembly (GO:0033962)	0.247391	0.511245	5.34565	ATXN2
macrophage differentiation (GO:0030225)	0.247391	0.511245	5.34565	CASP8
cellular response to interferon-beta (GO:0035458)	0.247391	0.511245	5.34565	UBE2K
methionine metabolic process (GO:0006555)	0.247391	0.511245	5.34565	MTRR
camera-type eye morphogenesis (GO:0048593)	0.247391	0.511245	5.34565	NF1
negative regulation of intrinsic apoptotic signaling pathway in response to DNA damage by p53 class mediator (GO:1902166)	0.247391	0.511245	5.34565	MUC1
negative regulation of cardiac muscle hypertrophy (GO:0010614)	0.247391	0.511245	5.34565	ATP2B4
establishment of synaptic vesicle localization (GO:0097480)	0.247391	0.511245	5.34565	SNAPIN
glycerol metabolic process (GO:0006071)	0.247391	0.511245	5.34565	GK
methylation-dependent chromatin silencing (GO:0006346)	0.247391	0.511245	5.34565	HELLS
oxidative phosphorylation (GO:0006119)	0.247391	0.511245	5.34565	ATP5C1
L-serine metabolic process (GO:0006563)	0.247391	0.511245	5.34565	PSAT1
hemidesmosome assembly (GO:0031581)	0.247391	0.511245	5.34565	ITGA6
carbohydrate derivative catabolic process (GO:1901136)	0.247391	0.511245	5.34565	NGLY1
regulation of autophagosome maturation (GO:1901096)	0.247391	0.511245	5.34565	CLEC16A
interleukin-35-mediated signaling pathway (GO:0070757)	0.247391	0.511245	5.34565	IL6ST
regulation of chromatin silencing (GO:0031935)	0.247391	0.511245	5.34565	MIER1
regulation of mRNA polyadenylation (GO:1900363)	0.247391	0.511245	5.34565	ZC3H14
positive regulation of T-helper cell differentiation (GO:0045624)	0.247391	0.511245	5.34565	MYB
spinal cord development (GO:0021510)	0.247391	0.511245	5.34565	NF1
regulation of epithelial to mesenchymal transition (GO:0010717)	0.250709	0.516667	2.44641	SMAD2;TIAM1;SMAD3
negative regulation of cysteine-type endopeptidase activity involved in apoptotic process (GO:0043154)	0.250709	0.516667	2.44641	USP47;DDX3X;RNF34
termination of RNA polymerase II transcription (GO:0006369)	0.250709	0.516667	2.44641	FIP1L1;POLDIP3;CASC3
cellular response to transforming growth factor beta stimulus (GO:0071560)	0.251626	0.518081	2.20356	SMAD2;SMAD3;PXN;MAP3K7
DNA damage checkpoint (GO:0000077)	0.252649	0.51923	2.92694	CHEK2;RAD17
positive regulation of DNA repair (GO:0045739)	0.252649	0.51923	2.92694	EYA3;FOXM1
regulation of cell growth (GO:0001558)	0.253988	0.521503	1.89699	USP47;SMAD3;DDX3X;FGFR1OP;APBB2;BLZF1;EIF4G1
regulation of kinase activity (GO:0043549)	0.257217	0.523356	2.146	DDR1;RAD50;MAPT;ECT2
regulation of endothelial cell migration (GO:0010594)	0.257585	0.523356	2.3621	BCAS3;SH3BP1;NF1
regulation of endocytosis (GO:0030100)	0.257585	0.523356	2.3621	PACSIN2;TSC2;PICALM
negative regulation of apoptotic process (GO:0043066)	0.258185	0.523356	1.66052	DDR1;GSK3B;USP47;DDX3X;RIPK2;SHC1;HIPK3;MALT1;HNRNPK;OPA1;BNIP2;ERC1;IL6ST;CPEB4;BCL2L1
transcription from RNA polymerase II promoter (GO:0006366)	0.258185	0.523356	1.66052	PBRM1;CCNT2;THRB;POLDIP3;ARNT;CASC3;YBX1;AFF4;RXRB;NCOR1;FIP1L1;HSF2;RREB1;TEAD1;GTF2I
signal transduction by p53 class mediator (GO:0072331)	0.262159	0.523356	2.7712	MYO6;ATRX
regulation of alternative mRNA splicing, via spliceosome (GO:0000381)	0.262159	0.523356	2.7712	FMR1;RBM5
regulation of proteasomal protein catabolic process (GO:0061136)	0.262159	0.523356	2.7712	FMR1;UCHL5
ERBB2 signaling pathway (GO:0038128)	0.262159	0.523356	2.7712	SHC1;GAB1
regulation of G0 to G1 transition (GO:0070316)	0.262159	0.523356	2.7712	PCGF2;E2F6
inositol lipid-mediated signaling (GO:0048017)	0.262159	0.523356	2.7712	PI4KB;OGT
regulation of plasma membrane bounded cell projection assembly (GO:0120032)	0.262159	0.523356	2.7712	CYLD;FMR1
DNA replication-independent nucleosome assembly (GO:0006336)	0.262159	0.523356	2.7712	NASP;ATRX
mitotic DNA damage checkpoint (GO:0044773)	0.262159	0.523356	2.7712	CHEK2;FOXN3
cellular protein modification process (GO:0006464)	0.264272	0.523356	1.52857	APP;GSK3B;CTBP1;NGLY1;PLOD2;FBXL20;GOLGA2;PPP4R2;CHEK2;NEK1;NAE1;SKP2;CSNK1G3;CSNK1A1;FBXW11;PHKB;CSNK1D;LMO7;PTPN13;HIPK3;KTN1;SRPK1;PPP5C;SNRK;MELK;PKN2;ATM;TNIK;FBXL4
negative regulation of developmental process (GO:0051093)	0.264487	0.523356	2.28137	NFIB;MAPT;FOXM1
positive regulation of lyase activity (GO:0051349)	0.266593	0.523356	4.59936	NF1
signal transduction involved in G2 DNA damage checkpoint (GO:0072425)	0.266593	0.523356	4.59936	ATM
regulation of oligodendrocyte differentiation (GO:0048713)	0.266593	0.523356	4.59936	NF1
regulation of protein glycosylation (GO:0060049)	0.266593	0.523356	4.59936	GOLGA2
vesicle budding from membrane (GO:0006900)	0.266593	0.523356	4.59936	GOLPH3L
iron ion transport (GO:0006826)	0.266593	0.523356	4.59936	TFRC
mitochondrial outer membrane permeabilization (GO:0097345)	0.266593	0.523356	4.59936	RHOT1
regulation of intrinsic apoptotic signaling pathway in response to DNA damage by p53 class mediator (GO:1902165)	0.266593	0.523356	4.59936	MUC1
cell differentiation in hindbrain (GO:0021533)	0.266593	0.523356	4.59936	AGTPBP1
UDP-N-acetylglucosamine metabolic process (GO:0006047)	0.266593	0.523356	4.59936	SLC35A3
entry of bacterium into host cell (GO:0035635)	0.266593	0.523356	4.59936	CTNND1
serine family amino acid biosynthetic process (GO:0009070)	0.266593	0.523356	4.59936	PSAT1
regulation of cholesterol homeostasis (GO:2000188)	0.266593	0.523356	4.59936	RALY
pre-mRNA cleavage required for polyadenylation (GO:0098789)	0.266593	0.523356	4.59936	FIP1L1
positive regulation of potassium ion transmembrane transporter activity (GO:1901018)	0.266593	0.523356	4.59936	AKAP9
regulation of bone remodeling (GO:0046850)	0.266593	0.523356	4.59936	NF1
DNA ligation involved in DNA repair (GO:0051103)	0.266593	0.523356	4.59936	POLB
exit from mitosis (GO:0010458)	0.266593	0.523356	4.59936	PPP2R2D
polyamine metabolic process (GO:0006595)	0.266593	0.523356	4.59936	SAT1
nitric oxide metabolic process (GO:0046209)	0.266593	0.523356	4.59936	NQO1
regulation of establishment of endothelial barrier (GO:1903140)	0.266593	0.523356	4.59936	ADD1
cargo loading into COPII-coated vesicle (GO:0090110)	0.266593	0.523356	4.59936	SEC31A
positive regulation of peptidase activity (GO:0010952)	0.266593	0.523356	4.59936	TANK
negative regulation of epithelial cell differentiation (GO:0030857)	0.266593	0.523356	4.59936	GSK3B
positive regulation of DNA-dependent DNA replication (GO:2000105)	0.266593	0.523356	4.59936	ATRX
aromatic compound biosynthetic process (GO:0019438)	0.266593	0.523356	4.59936	PSAT1
protein hydroxylation (GO:0018126)	0.266593	0.523356	4.59936	PLOD2
negative regulation of DNA damage response, signal transduction by p53 class mediator (GO:0043518)	0.266593	0.523356	4.59936	MDM2
positive regulation of cyclase activity (GO:0031281)	0.266593	0.523356	4.59936	NF1
plasma membrane tubulation (GO:0097320)	0.266593	0.523356	4.59936	PACSIN2
positive regulation of vascular endothelial growth factor receptor signaling pathway (GO:0030949)	0.266593	0.523356	4.59936	ARNT
microtubule anchoring (GO:0034453)	0.266593	0.523356	4.59936	GCC2
positive regulation of SMAD protein import into nucleus (GO:0060391)	0.266593	0.523356	4.59936	SMAD3
eye photoreceptor cell differentiation (GO:0001754)	0.266593	0.523356	4.59936	AGTPBP1
protein import into nucleus (GO:0006606)	0.268472	0.526582	2.03612	CEP57;TSC2;NUP35;NUP98
histone acetylation (GO:0016573)	0.27141	0.528785	2.20403	ING3;EP400;MAP3K7
regulation of cation channel activity (GO:2001257)	0.27141	0.528785	2.20403	APP;DLG1;SLMAP
regulation of cellular localization (GO:0060341)	0.271671	0.528785	2.62631	NUMA1;FMR1
regulation of protein dephosphorylation (GO:0035304)	0.271671	0.528785	2.62631	CDCA2;TSC1
positive regulation of mitotic nuclear division (GO:0045840)	0.271671	0.528785	2.62631	NUMA1;H2AFY
sterol biosynthetic process (GO:0016126)	0.271671	0.528785	2.62631	ACLY;ARV1
response to peptide hormone (GO:0043434)	0.271671	0.528785	2.62631	TSC1;OGT
regulation of intracellular transport (GO:0032386)	0.271671	0.528785	2.62631	NUMA1;NDEL1
positive regulation of transferase activity (GO:0051347)	0.271724	0.528785	1.8919	DDR1;RFC5;RAD50;DCUN1D5;TCP1
positive regulation of protein kinase activity (GO:0045860)	0.275901	0.530309	1.78455	MAP2K3;XRCC6;DDX3X;NEK1;TNIK;ECT2
response to cytokine (GO:0034097)	0.276614	0.530309	1.85188	SMAD3;CASP8;IL6ST;PTPN13;BCL2L1
negative regulation of cysteine-type endopeptidase activity (GO:2000117)	0.278354	0.530309	2.1299	CAST;USP47;DDX3X
Rho protein signal transduction (GO:0007266)	0.278354	0.530309	2.1299	RHOT1;EPS8L1;RHOC
negative regulation of cell cycle (GO:0045786)	0.278354	0.530309	2.1299	DLG1;SMAD3;ANGEL2
regulation of calcium-mediated signaling (GO:0050848)	0.281179	0.530309	2.49129	ITPR1;MAPT
DNA duplex unwinding (GO:0032508)	0.281179	0.530309	2.49129	RAD50;XPC
telomere organization (GO:0032200)	0.281179	0.530309	2.49129	XRCC6;RAD50
spliceosomal complex assembly (GO:0000245)	0.281179	0.530309	2.49129	RBM5;SRPK1
cellular response to growth factor stimulus (GO:0071363)	0.281522	0.530309	1.81281	MAP2K3;SMAD3;SHC1;SMAD9;MAPT
negative regulation of Wnt signaling pathway (GO:0030178)	0.284652	0.530309	1.72037	CYLD;GSK3B;TCF7L2;CSNK1A1;CTNND1;TSC2
nuclear-transcribed mRNA catabolic process (GO:0000956)	0.284652	0.530309	1.72037	EIF4A2;PAPD4;ATM;CASC3;LSM5;EIF4G1
DNA-templated transcriptional preinitiation complex assembly (GO:0070897)	0.285306	0.530309	3.99953	TAF1B
modulation by virus of host process (GO:0019054)	0.285306	0.530309	3.99953	VAPA
DNA strand elongation (GO:0022616)	0.285306	0.530309	3.99953	RAD50
positive regulation of histone H3-K4 methylation (GO:0051571)	0.285306	0.530309	3.99953	MYB
regulation of acyl-CoA biosynthetic process (GO:0050812)	0.285306	0.530309	3.99953	PDK1
nucleotide-sugar metabolic process (GO:0009225)	0.285306	0.530309	3.99953	SLC35A3
mitochondrial genome maintenance (GO:0000002)	0.285306	0.530309	3.99953	OPA1
intestinal absorption (GO:0050892)	0.285306	0.530309	3.99953	TJP2
regulation of superoxide anion generation (GO:0032928)	0.285306	0.530309	3.99953	MAPT
glycerolipid catabolic process (GO:0046503)	0.285306	0.530309	3.99953	SMPD4
regulation of NMDA receptor activity (GO:2000310)	0.285306	0.530309	3.99953	APP
regulation of cell aging (GO:0090342)	0.285306	0.530309	3.99953	FOXM1
Notch receptor processing, ligand-dependent (GO:0035333)	0.285306	0.530309	3.99953	YBX1
chromatin assembly or disassembly (GO:0006333)	0.285306	0.530309	3.99953	SUV39H2
viral translation (GO:0019081)	0.285306	0.530309	3.99953	PCBP2
mRNA cleavage involved in mRNA processing (GO:0098787)	0.285306	0.530309	3.99953	FIP1L1
endoplasmic reticulum tubular network organization (GO:0071786)	0.285306	0.530309	3.99953	ZFYVE27
tricarboxylic acid metabolic process (GO:0072350)	0.285306	0.530309	3.99953	ACLY
regulation of acetyl-CoA biosynthetic process from pyruvate (GO:0010510)	0.285306	0.530309	3.99953	PDK1
regulation of production of miRNAs involved in gene silencing by miRNA (GO:1903798)	0.285306	0.530309	3.99953	NCOR1
positive regulation of actin nucleation (GO:0051127)	0.285306	0.530309	3.99953	ABI2
negative regulation of voltage-gated calcium channel activity (GO:1901386)	0.285306	0.530309	3.99953	FMR1
regulation of macrophage differentiation (GO:0045649)	0.285306	0.530309	3.99953	CASP8
cardiocyte differentiation (GO:0035051)	0.285306	0.530309	3.99953	AKAP13
poly(A)+ mRNA export from nucleus (GO:0016973)	0.285306	0.530309	3.99953	POLDIP3
copper ion homeostasis (GO:0055070)	0.285306	0.530309	3.99953	APP
cellular response to interleukin-15 (GO:0071350)	0.285306	0.530309	3.99953	SHC1
tetrahydrofolate metabolic process (GO:0046653)	0.285306	0.530309	3.99953	TYMS
synaptic vesicle localization (GO:0097479)	0.285306	0.530309	3.99953	SNAPIN
regulation of execution phase of apoptosis (GO:1900117)	0.285306	0.530309	3.99953	BCL2L1
establishment of chromosome localization (GO:0051303)	0.285306	0.530309	3.99953	NDEL1
negative regulation of reactive oxygen species biosynthetic process (GO:1903427)	0.285306	0.530309	3.99953	ATP2B4
negative regulation of hormone secretion (GO:0046888)	0.285306	0.530309	3.99953	RAB11FIP3
regulation of neurotransmitter transport (GO:0051588)	0.285306	0.530309	3.99953	FMR1
regulation of cAMP-dependent protein kinase activity (GO:2000479)	0.285306	0.530309	3.99953	ATP2B4
interleukin-15-mediated signaling pathway (GO:0035723)	0.285306	0.530309	3.99953	SHC1
response to fatty acid (GO:0070542)	0.285306	0.530309	3.99953	PPP5C
ribonucleoprotein complex disassembly (GO:0032988)	0.285306	0.530309	3.99953	KLC1
tRNA splicing, via endonucleolytic cleavage and ligation (GO:0006388)	0.285306	0.530309	3.99953	TSEN2
regulation of cellular carbohydrate metabolic process (GO:0010675)	0.285306	0.530309	3.99953	PDK1
nucleic acid phosphodiester bond hydrolysis (GO:0090305)	0.285314	0.530309	2.05882	RFC5;RAD50;XRN2
canonical Wnt signaling pathway (GO:0060070)	0.285314	0.530309	2.05882	GSK3B;TCF7L2;CSNK1A1
regulation of cellular component organization (GO:0051128)	0.286447	0.531973	1.77467	PACSIN2;TSC2;LARP4;BLZF1;PICALM
protein autophosphorylation (GO:0046777)	0.28905	0.536362	1.68923	DDR1;GSK3B;MELK;CHEK2;ATM;TNIK
cellular response to calcium ion (GO:0071277)	0.290676	0.538485	2.36529	ECT2;ADD1
cellular response to radiation (GO:0071478)	0.290676	0.538485	2.36529	ECT2;TANK
regulation of protein secretion (GO:0050708)	0.291227	0.538912	1.83559	DNAJC1;GOLPH3L;ITPR1;DNM1L
modification-dependent protein catabolic process (GO:0019941)	0.291388	0.538912	1.73743	RNF34;ARRDC1;MDM2;UBE2K;FBXL4
regulation of gene expression, epigenetic (GO:0040029)	0.292288	0.540128	1.99064	MTA1;H2AFY;TAF1B
DNA-templated transcription, elongation (GO:0006354)	0.296958	0.544284	1.78913	PBRM1;CCNT2;TAF1B;AFF4
regulation of B cell proliferation (GO:0030888)	0.300157	0.544284	2.24754	TFRC;ATM
negative regulation of DNA metabolic process (GO:0051053)	0.300157	0.544284	2.24754	RAD17;NF2
circulatory system development (GO:0072359)	0.302702	0.544284	1.74404	AKAP13;NF1;TSC2;BCOR
negative regulation of protein kinase activity (GO:0006469)	0.302702	0.544284	1.74404	H2AFY;NF1;TSC2;FGFR1OP
regulation of Golgi organization (GO:1903358)	0.303543	0.544284	3.50931	AKAP9
intermediate filament organization (GO:0045109)	0.303543	0.544284	3.50931	KLHL24
clathrin coat assembly (GO:0048268)	0.303543	0.544284	3.50931	PICALM
acetyl-CoA metabolic process (GO:0006084)	0.303543	0.544284	3.50931	ACLY
regulation of lipase activity (GO:0060191)	0.303543	0.544284	3.50931	RHOC
gliogenesis (GO:0042063)	0.303543	0.544284	3.50931	NFIB
regulation of phosphate metabolic process (GO:0019220)	0.303543	0.544284	3.50931	RAD17
pore complex assembly (GO:0046931)	0.303543	0.544284	3.50931	NUP98
regulation of extracellular matrix disassembly (GO:0010715)	0.303543	0.544284	3.50931	DDR1
regulation of secretion (GO:0051046)	0.303543	0.544284	3.50931	MYO6
regulation of calcineurin-NFAT signaling cascade (GO:0070884)	0.303543	0.544284	3.50931	ATP2B4
acyl-CoA biosynthetic process (GO:0071616)	0.303543	0.544284	3.50931	ACLY
negative regulation of focal adhesion assembly (GO:0051895)	0.303543	0.544284	3.50931	BCAS3
pancreas development (GO:0031016)	0.303543	0.544284	3.50931	TCF7L2
positive regulation of mitochondrial fission (GO:0090141)	0.303543	0.544284	3.50931	DNM1L
hydrogen peroxide catabolic process (GO:0042744)	0.303543	0.544284	3.50931	PXDN
negative regulation of biomineral tissue development (GO:0070168)	0.303543	0.544284	3.50931	BCOR
regulation of ventricular cardiac muscle cell membrane repolarization (GO:0060307)	0.303543	0.544284	3.50931	AKAP9
cellular response to osmotic stress (GO:0071470)	0.303543	0.544284	3.50931	DDX3X
positive regulation of DNA damage response, signal transduction by p53 class mediator (GO:0043517)	0.303543	0.544284	3.50931	ATM
negative regulation of endoplasmic reticulum stress-induced intrinsic apoptotic signaling pathway (GO:1902236)	0.303543	0.544284	3.50931	OPA1
regulation of synapse organization (GO:0050807)	0.303543	0.544284	3.50931	FMR1
regulation of histone modification (GO:0031056)	0.303543	0.544284	3.50931	SETD5
RNA splicing, via endonucleolytic cleavage and ligation (GO:0000394)	0.303543	0.544284	3.50931	TSEN2
positive regulation of muscle hypertrophy (GO:0014742)	0.303543	0.544284	3.50931	IL6ST
interleukin-6-mediated signaling pathway (GO:0070102)	0.303543	0.544284	3.50931	IL6ST
histone H4-K16 acetylation (GO:0043984)	0.303543	0.544284	3.50931	OGT
regulation of mRNA catabolic process (GO:0061013)	0.303543	0.544284	3.50931	FMR1
regulation of response to interferon-gamma (GO:0060330)	0.303543	0.544284	3.50931	SUMO1
regulation of adaptive immune response (GO:0002819)	0.303543	0.544284	3.50931	IL6ST
establishment of protein localization to chromosome (GO:0070199)	0.303543	0.544284	3.50931	H2AFY
regulation of mitotic cell cycle spindle assembly checkpoint (GO:0090266)	0.303543	0.544284	3.50931	CDK5RAP2
positive regulation of JNK cascade (GO:0046330)	0.306267	0.548343	1.86237	APP;MAP3K7;TANK
transmembrane receptor protein serine/threonine kinase signaling pathway (GO:0007178)	0.306297	0.548343	1.63089	SMAD2;SMAD3;PXN;SMAD9;MAP3K7
positive regulation of cell motility (GO:2000147)	0.306778	0.548765	1.57071	TIAM1;PDGFC;NUMB;FGFR1OP;ITGA6;SYNE2
regulation of focal adhesion assembly (GO:0051893)	0.309617	0.550544	2.13734	BCAS3;TSC1
positive regulation of macroautophagy (GO:0016239)	0.309617	0.550544	2.13734	TSC2;MAP3K7
regulation of smooth muscle cell proliferation (GO:0048660)	0.309617	0.550544	2.13734	TCF7L2;XRCC6
positive regulation of transport (GO:0051050)	0.309617	0.550544	2.13734	NUMA1;FMR1
mitotic nuclear envelope disassembly (GO:0007077)	0.309617	0.550544	2.13734	NUP35;NUP98
positive regulation of cytoskeleton organization (GO:0051495)	0.313268	0.550544	1.80202	BCAS3;NUMA1;BAIAP2
protein oligomerization (GO:0051259)	0.317839	0.550544	1.46448	OPA1;MAPT;ECT2;DNM1L;CAMK2G;PFKM;MALT1
protein polymerization (GO:0051258)	0.319051	0.550544	2.03409	MAPT;UBE2K
myeloid cell development (GO:0061515)	0.321315	0.550544	3.10297	APP
positive regulation of alpha-beta T cell activation (GO:0046635)	0.321315	0.550544	3.10297	HSPH1
regulation of mRNA metabolic process (GO:1903311)	0.321315	0.550544	3.10297	SRPK1
negative regulation of peptidyl-threonine phosphorylation (GO:0010801)	0.321315	0.550544	3.10297	EIF4G1
selective autophagy (GO:0061912)	0.321315	0.550544	3.10297	AMBRA1
histone H4-K8 acetylation (GO:0043982)	0.321315	0.550544	3.10297	OGT
negative regulation of adherens junction organization (GO:1903392)	0.321315	0.550544	3.10297	BCAS3
regulation of protein homooligomerization (GO:0032462)	0.321315	0.550544	3.10297	RHOC
autonomic nervous system development (GO:0048483)	0.321315	0.550544	3.10297	NF1
embryonic axis specification (GO:0000578)	0.321315	0.550544	3.10297	SMAD2
positive regulation of glycolytic process (GO:0045821)	0.321315	0.550544	3.10297	ARNT
pyrimidine nucleoside biosynthetic process (GO:0046134)	0.321315	0.550544	3.10297	UMPS
protein localization to chromosome, telomeric region (GO:0070198)	0.321315	0.550544	3.10297	ATRX
negative regulation of TORC1 signaling (GO:1904262)	0.321315	0.550544	3.10297	ATM
transport along microtubule (GO:0010970)	0.321315	0.550544	3.10297	APP
positive regulation of coenzyme metabolic process (GO:0051197)	0.321315	0.550544	3.10297	ARNT
positive regulation of protein import (GO:1904591)	0.321315	0.550544	3.10297	ECT2
positive regulation of potassium ion transmembrane transport (GO:1901381)	0.321315	0.550544	3.10297	AKAP9
anterograde synaptic vesicle transport (GO:0048490)	0.321315	0.550544	3.10297	SNAPIN
regulation of establishment of cell polarity (GO:2000114)	0.321315	0.550544	3.10297	BCAS3
intracellular lipid transport (GO:0032365)	0.321315	0.550544	3.10297	ARV1
cardiac muscle cell differentiation (GO:0055007)	0.321315	0.550544	3.10297	AKAP13
glycerophospholipid catabolic process (GO:0046475)	0.321315	0.550544	3.10297	SMPD4
negative regulation of cell aging (GO:0090344)	0.321315	0.550544	3.10297	FOXM1
mitochondrion localization (GO:0051646)	0.321315	0.550544	3.10297	ATP2A1
mesenchyme morphogenesis (GO:0072132)	0.321315	0.550544	3.10297	SMAD2
regulation of clathrin-dependent endocytosis (GO:2000369)	0.321315	0.550544	3.10297	PICALM
pyrimidine nucleoside metabolic process (GO:0006213)	0.321315	0.550544	3.10297	UMPS
mitotic chromosome condensation (GO:0007076)	0.321315	0.550544	3.10297	SMC2
intra-S DNA damage checkpoint (GO:0031573)	0.321315	0.550544	3.10297	CHEK2
pyrimidine-containing compound metabolic process (GO:0072527)	0.321315	0.550544	3.10297	SLC19A2
cellular response to virus (GO:0098586)	0.321315	0.550544	3.10297	FMR1
cellular biogenic amine biosynthetic process (GO:0042401)	0.321315	0.550544	3.10297	SAT1
fatty acid beta-oxidation using acyl-CoA dehydrogenase (GO:0033539)	0.321315	0.550544	3.10297	ACADM
positive regulation of acute inflammatory response (GO:0002675)	0.321315	0.550544	3.10297	IL6ST
response to cholesterol (GO:0070723)	0.321315	0.550544	3.10297	SMAD2
regulation of delayed rectifier potassium channel activity (GO:1902259)	0.321315	0.550544	3.10297	SUMO1
positive regulation of viral release from host cell (GO:1902188)	0.321315	0.550544	3.10297	VAPA
positive regulation of NF-kappaB import into nucleus (GO:0042346)	0.321315	0.550544	3.10297	APP
negative regulation of RNA metabolic process (GO:0051253)	0.321315	0.550544	3.10297	NCOR1
positive regulation of double-strand break repair (GO:2000781)	0.321315	0.550544	3.10297	FOXM1
regulation of protein complex disassembly (GO:0043244)	0.321315	0.550544	3.10297	CLEC16A
positive regulation of potassium ion transport (GO:0043268)	0.321315	0.550544	3.10297	DLG1
synaptic vesicle transport along microtubule (GO:0099517)	0.321315	0.550544	3.10297	SNAPIN
regulation of peptide secretion (GO:0002791)	0.321315	0.550544	3.10297	DNAJC1
inhibition of cysteine-type endopeptidase activity (GO:0097340)	0.321315	0.550544	3.10297	CAST
histone H4-K5 acetylation (GO:0043981)	0.321315	0.550544	3.10297	OGT
positive regulation of canonical Wnt signaling pathway (GO:0090263)	0.325789	0.557783	1.57638	USP47;WNT2B;DDX3X;CSNK1D
negative regulation of canonical Wnt signaling pathway (GO:0090090)	0.326339	0.558297	1.50004	CYLD;GSK3B;TCF7L2;CSNK1A1;CTNND1
nucleocytoplasmic transport (GO:0006913)	0.328453	0.558921	1.93722	NUP98;MALT1
intraciliary transport (GO:0042073)	0.328453	0.558921	1.93722	CLUAP1;RPGR
nuclear envelope disassembly (GO:0051081)	0.328453	0.558921	1.93722	NUP35;NUP98
cartilage development (GO:0051216)	0.328453	0.558921	1.93722	WNT2B;NFIB
regulation of fibroblast proliferation (GO:0048145)	0.328453	0.558921	1.93722	PDGFC;NF1
regulation of cellular component movement (GO:0051270)	0.328453	0.558921	1.93722	DIAPH1;PKN2
regulation of DNA metabolic process (GO:0051052)	0.328453	0.558921	1.93722	ANKRD17;CCDC88A
ERBB signaling pathway (GO:0038127)	0.334282	0.560879	1.63469	SHC1;PXN;GAB1
regulation of protein serine/threonine kinase activity (GO:0071900)	0.334282	0.560879	1.63469	DDX3X;CCNT2;H2AFY
cellular response to oxidative stress (GO:0034599)	0.337378	0.560879	1.49958	PXN;ARNT;MAPT;CPEB2
positive regulation of gene expression, epigenetic (GO:0045815)	0.33782	0.560879	1.84624	TAF1B;H2AFY
DNA-templated transcription, initiation (GO:0006352)	0.338218	0.560879	1.38448	RXRB;THRB;DMTF1;TAF1B;TEAD1;GTF2I
protein localization to microtubule organizing center (GO:1905508)	0.338634	0.560879	2.76204	CSNK1D
peptidyl-threonine dephosphorylation (GO:0035970)	0.338634	0.560879	2.76204	PPP5C
regulation of actin nucleation (GO:0051125)	0.338634	0.560879	2.76204	ARFIP2
negative regulation of NF-kappaB import into nucleus (GO:0042347)	0.338634	0.560879	2.76204	CYLD
C21-steroid hormone biosynthetic process (GO:0006700)	0.338634	0.560879	2.76204	STARD3NL
Notch receptor processing (GO:0007220)	0.338634	0.560879	2.76204	YBX1
negative regulation of immune effector process (GO:0002698)	0.338634	0.560879	2.76204	PCBP2
protein transport along microtubule (GO:0098840)	0.338634	0.560879	2.76204	RPGR
sympathetic nervous system development (GO:0048485)	0.338634	0.560879	2.76204	NF1
neuromuscular process (GO:0050905)	0.338634	0.560879	2.76204	AGTPBP1
protein deacylation (GO:0035601)	0.338634	0.560879	2.76204	LYPLAL1
positive regulation of mRNA processing (GO:0050685)	0.338634	0.560879	2.76204	NUP98
guanosine-containing compound metabolic process (GO:1901068)	0.338634	0.560879	2.76204	OPA1
regulation of energy homeostasis (GO:2000505)	0.338634	0.560879	2.76204	EIF4G1
positive regulation of cardiac muscle hypertrophy (GO:0010613)	0.338634	0.560879	2.76204	IL6ST
negative regulation of translational initiation (GO:0045947)	0.338634	0.560879	2.76204	FMR1
peptidyl-lysine methylation (GO:0018022)	0.338634	0.560879	2.76204	SETD3
positive regulation of cilium assembly (GO:0045724)	0.338634	0.560879	2.76204	CCDC88A
rRNA transcription (GO:0009303)	0.338634	0.560879	2.76204	TAF1B
regulation of steroid metabolic process (GO:0019218)	0.338634	0.560879	2.76204	ARV1
regulation of SMAD protein import into nucleus (GO:0060390)	0.338634	0.560879	2.76204	SMAD3
regulation of protein homodimerization activity (GO:0043496)	0.338634	0.560879	2.76204	TANK
mRNA transcription from RNA polymerase II promoter (GO:0042789)	0.338634	0.560879	2.76204	ARNT
artery development (GO:0060840)	0.338634	0.560879	2.76204	NF1
protein localization to chromatin (GO:0071168)	0.338634	0.560879	2.76204	H2AFY
mitochondrial fusion (GO:0008053)	0.338634	0.560879	2.76204	OPA1
regulation of membrane repolarization (GO:0060306)	0.338634	0.560879	2.76204	AKAP9
myoblast differentiation (GO:0045445)	0.338634	0.560879	2.76204	TCF7L2
regulation of interferon-alpha production (GO:0032647)	0.338634	0.560879	2.76204	RIPK2
regulation of intrinsic apoptotic signaling pathway in response to DNA damage (GO:1902229)	0.338634	0.560879	2.76204	BCL2L1
positive regulation of DNA-templated transcription, initiation (GO:2000144)	0.338634	0.560879	2.76204	BCLAF1
negative regulation of cell cycle process (GO:0010948)	0.341283	0.564847	1.58312	PCGF2;MDM2;E2F6
regulation of macroautophagy (GO:0016241)	0.343178	0.567564	1.46279	CLEC16A;TSC2;TSC1;MAP3K7
positive regulation of intracellular protein transport (GO:0090316)	0.346513	0.56984	1.38078	GSK3B;BCAS3;TCF7L2;HHAT;ECT2
protein stabilization (GO:0050821)	0.346513	0.56984	1.38078	SUMO1;CHEK2;TCP1;TSC1;CCT7
regulation of cell cycle arrest (GO:0071156)	0.347147	0.56984	1.76069	MDM2;FOXM1
intrinsic apoptotic signaling pathway in response to DNA damage (GO:0008630)	0.347147	0.56984	1.76069	CHEK2;BCL2L1
positive regulation of protein secretion (GO:0050714)	0.348279	0.56984	1.5335	TCF7L2;GOLPH3L;DNM1L
positive regulation of transmembrane receptor protein serine/threonine kinase signaling pathway (GO:0090100)	0.348279	0.56984	1.5335	SMAD2;SMAD3;NUMA1
negative regulation of binding (GO:0051100)	0.348279	0.56984	1.5335	GOLGA2;GSK3B;SUMO1
calcium ion transport (GO:0006816)	0.354786	0.56984	1.39229	TRPC1;ITPR1;ATP2B4;ATP2A1
regulation of protein sumoylation (GO:0033233)	0.355513	0.56984	2.47297	RWDD3
regulation of multicellular organism growth (GO:0040014)	0.355513	0.56984	2.47297	APP
positive regulation of focal adhesion assembly (GO:0051894)	0.355513	0.56984	2.47297	TSC1
DNA catabolic process (GO:0006308)	0.355513	0.56984	2.47297	XRN2
regulation of telomere maintenance via telomere lengthening (GO:1904356)	0.355513	0.56984	2.47297	ATM
positive regulation of lymphocyte migration (GO:2000403)	0.355513	0.56984	2.47297	APP
positive regulation of nitrogen compound metabolic process (GO:0051173)	0.355513	0.56984	2.47297	APP
histone H2A ubiquitination (GO:0033522)	0.355513	0.56984	2.47297	BCOR
negative regulation of B cell activation (GO:0050869)	0.355513	0.56984	2.47297	ATM
regulation of mitochondrial outer membrane permeabilization involved in apoptotic signaling pathway (GO:1901028)	0.355513	0.56984	2.47297	GSK3B
gastrulation (GO:0007369)	0.355513	0.56984	2.47297	SMAD2
pigment granule transport (GO:0051904)	0.355513	0.56984	2.47297	MYO5A
negative regulation of cell development (GO:0010721)	0.355513	0.56984	2.47297	GSK3B
spindle assembly checkpoint (GO:0071173)	0.355513	0.56984	2.47297	ATM
maturation of 5.8S rRNA (GO:0000460)	0.355513	0.56984	2.47297	LAS1L
negative regulation of intracellular transport (GO:0032387)	0.355513	0.56984	2.47297	INSIG1
negative regulation of phosphoprotein phosphatase activity (GO:0032515)	0.355513	0.56984	2.47297	GSK3B
3'-UTR-mediated mRNA stabilization (GO:0070935)	0.355513	0.56984	2.47297	ANGEL2
phospholipid catabolic process (GO:0009395)	0.355513	0.56984	2.47297	SMPD4
positive regulation of signal transduction by p53 class mediator (GO:1901798)	0.355513	0.56984	2.47297	ATM
positive regulation of macrophage activation (GO:0043032)	0.355513	0.56984	2.47297	APP
macrophage activation (GO:0042116)	0.355513	0.56984	2.47297	MAPT
regulation of transcription from RNA polymerase I promoter (GO:0006356)	0.355513	0.56984	2.47297	DHX33
regulation of synaptic vesicle exocytosis (GO:2000300)	0.355513	0.56984	2.47297	FMR1
neurotrophin signaling pathway (GO:0038179)	0.355513	0.56984	2.47297	ZFYVE27
positive regulation by host of viral transcription (GO:0043923)	0.355513	0.56984	2.47297	SMARCB1
regulation of T cell migration (GO:2000404)	0.355513	0.56984	2.47297	APP
positive chemotaxis (GO:0050918)	0.355513	0.56984	2.47297	TSC2
regulation of establishment or maintenance of cell polarity (GO:0032878)	0.355513	0.56984	2.47297	BCAS3
synaptic vesicle transport (GO:0048489)	0.355513	0.56984	2.47297	SNAPIN
melanosome transport (GO:0032402)	0.355513	0.56984	2.47297	MYO5A
nucleobase-containing compound biosynthetic process (GO:0034654)	0.355513	0.56984	2.47297	TYMS
platelet-derived growth factor receptor signaling pathway (GO:0048008)	0.355513	0.56984	2.47297	PDGFC
mitotic spindle assembly checkpoint (GO:0007094)	0.355513	0.56984	2.47297	ATM
mitotic spindle checkpoint (GO:0071174)	0.355513	0.56984	2.47297	ATM
organic hydroxy compound biosynthetic process (GO:1901617)	0.356429	0.570491	1.68016	OSBPL9;PSAT1
regulation of release of sequestered calcium ion into cytosol (GO:0051279)	0.356429	0.570491	1.68016	DIAPH1;TRPC1
protein modification process (GO:0036211)	0.362245	0.579385	1.43974	CSNK1G3;PPP4R2;PLOD2
negative regulation of viral genome replication (GO:0045071)	0.365664	0.581973	1.60429	VAPA;SRPK1
neurogenesis (GO:0022008)	0.365664	0.581973	1.60429	MAPT;CDK5RAP2
receptor internalization (GO:0031623)	0.365664	0.581973	1.60429	TFRC;PICALM
glucan catabolic process (GO:0009251)	0.371961	0.581973	2.2256	PHKB
regulation of adherens junction organization (GO:1903391)	0.371961	0.581973	2.2256	ADD1
membrane lipid metabolic process (GO:0006643)	0.371961	0.581973	2.2256	ARV1
establishment of melanosome localization (GO:0032401)	0.371961	0.581973	2.2256	MYO5A
organelle fusion (GO:0048284)	0.371961	0.581973	2.2256	OPA1
mitotic recombination (GO:0006312)	0.371961	0.581973	2.2256	RAD50
receptor localization to synapse (GO:0097120)	0.371961	0.581973	2.2256	DLG1
anion transmembrane transport (GO:0098656)	0.371961	0.581973	2.2256	SLC35A3
endoplasmic reticulum calcium ion homeostasis (GO:0032469)	0.371961	0.581973	2.2256	ATP2A1
negative regulation of fibroblast proliferation (GO:0048147)	0.371961	0.581973	2.2256	NF1
regulation of mitochondrial membrane permeability (GO:0046902)	0.371961	0.581973	2.2256	BCL2L1
establishment or maintenance of apical/basal cell polarity (GO:0035088)	0.371961	0.581973	2.2256	DLG1
positive regulation of metabolic process (GO:0009893)	0.371961	0.581973	2.2256	ACLY
ubiquitin-dependent protein catabolic process via the multivesicular body sorting pathway (GO:0043162)	0.371961	0.581973	2.2256	RNF115
negative regulation of protein dephosphorylation (GO:0035308)	0.371961	0.581973	2.2256	GSK3B
modulation by virus of host morphology or physiology (GO:0019048)	0.371961	0.581973	2.2256	SMAD3
insulin secretion (GO:0030073)	0.371961	0.581973	2.2256	CAMK2G
regulation of cardiac muscle cell membrane repolarization (GO:0099623)	0.371961	0.581973	2.2256	AKAP9
glycogen catabolic process (GO:0005980)	0.371961	0.581973	2.2256	PHKB
DNA conformation change (GO:0071103)	0.371961	0.581973	2.2256	TOP1
regulation of microtubule polymerization or depolymerization (GO:0031110)	0.371961	0.581973	2.2256	MAPT
positive regulation of carbohydrate metabolic process (GO:0045913)	0.371961	0.581973	2.2256	ARNT
cell-substrate adherens junction assembly (GO:0007045)	0.371961	0.581973	2.2256	PIP5K1A
response to organophosphorus (GO:0046683)	0.371961	0.581973	2.2256	TYMS
mRNA destabilization (GO:0061157)	0.371961	0.581973	2.2256	PUM1
positive regulation of morphogenesis of an epithelium (GO:1905332)	0.371961	0.581973	2.2256	RREB1
DNA ligation (GO:0006266)	0.371961	0.581973	2.2256	XRCC6
focal adhesion assembly (GO:0048041)	0.371961	0.581973	2.2256	PIP5K1A
stimulatory C-type lectin receptor signaling pathway (GO:0002223)	0.372192	0.581973	1.29369	MUC1;FBXW11;MAP3K7;MALT1
telomere maintenance (GO:0000723)	0.374847	0.585714	1.53272	XRCC6;RAD50
calcium ion transmembrane transport (GO:0070588)	0.376165	0.587364	1.35273	TRPC1;ATP2B4;ATP2A1
regulation of signal transduction (GO:0009966)	0.384087	0.594617	1.13508	DDR1;APP;RWDD3;PXN;TSC2;OGT;GIT1
regulation of gluconeogenesis (GO:0006111)	0.38799	0.594617	2.01218	OGT
error-free translesion synthesis (GO:0070987)	0.38799	0.594617	2.01218	RFC5
negative regulation of cell junction assembly (GO:1901889)	0.38799	0.594617	2.01218	BCAS3
cellular polysaccharide catabolic process (GO:0044247)	0.38799	0.594617	2.01218	PHKB
protein targeting to lysosome (GO:0006622)	0.38799	0.594617	2.01218	GCC2
regulation of long-term synaptic potentiation (GO:1900271)	0.38799	0.594617	2.01218	APP
protein exit from endoplasmic reticulum (GO:0032527)	0.38799	0.594617	2.01218	CTAGE5
sulfur compound transport (GO:0072348)	0.38799	0.594617	2.01218	SLC19A2
acylglycerol biosynthetic process (GO:0046463)	0.38799	0.594617	2.01218	GK
morphogenesis of an epithelium (GO:0002009)	0.38799	0.594617	2.01218	ARHGAP12
negative regulation of response to biotic stimulus (GO:0002832)	0.38799	0.594617	2.01218	PCBP2
excitatory postsynaptic potential (GO:0060079)	0.38799	0.594617	2.01218	GSK3B
ribosomal small subunit assembly (GO:0000028)	0.38799	0.594617	2.01218	MRPS11
positive regulation of interferon-alpha production (GO:0032727)	0.38799	0.594617	2.01218	RIPK2
folic acid metabolic process (GO:0046655)	0.38799	0.594617	2.01218	MTRR
striated muscle cell differentiation (GO:0051146)	0.38799	0.594617	2.01218	AKAP13
fatty-acyl-CoA metabolic process (GO:0035337)	0.38799	0.594617	2.01218	ACLY
macromolecule biosynthetic process (GO:0009059)	0.38799	0.594617	2.01218	EIF4G1
positive regulation of immunoglobulin production (GO:0002639)	0.38799	0.594617	2.01218	TFRC
calcium ion transport into cytosol (GO:0060402)	0.38799	0.594617	2.01218	ATP2B4
telomere capping (GO:0016233)	0.38799	0.594617	2.01218	RAD50
protein heterotetramerization (GO:0051290)	0.38799	0.594617	2.01218	XRCC6
mitochondrial calcium ion homeostasis (GO:0051560)	0.38799	0.594617	2.01218	ATP2A1
triglyceride biosynthetic process (GO:0019432)	0.38799	0.594617	2.01218	GK
response to interferon-beta (GO:0035456)	0.38799	0.594617	2.01218	UBE2K
positive regulation of neuron apoptotic process (GO:0043525)	0.38799	0.594617	2.01218	NF1
innate immune response activating cell surface receptor signaling pathway (GO:0002220)	0.389564	0.595803	1.20294	MUC1;FBXW11;MAP3K7;MALT1
dephosphorylation (GO:0016311)	0.389564	0.595803	1.20294	PPP5C;PPP4R2;FBXW11;PTPN13
negative regulation of macromolecule metabolic process (GO:0010605)	0.389564	0.595803	1.20294	APP;ATXN2;MAPT;PICALM
divalent metal ion transport (GO:0070838)	0.390022	0.596096	1.2719	TRPC1;ITPR1;ATP2A1
positive regulation of protein import into nucleus (GO:0042307)	0.393045	0.599897	1.40132	SMAD3;ECT2
embryonic organ development (GO:0048568)	0.393045	0.599897	1.40132	TEAD1;GTPBP3
regulation of neuron apoptotic process (GO:0043523)	0.396922	0.604755	1.23363	NF1;NAE1;CPEB4
cellular response to nutrient levels (GO:0031669)	0.402054	0.604755	1.34095	CLEC16A;TSC1
intracellular transport of virus (GO:0075733)	0.402054	0.604755	1.34095	NUP35;NUP98
negative regulation of cellular component organization (GO:0051129)	0.402054	0.604755	1.34095	GSK3B;DDX3X
positive regulation of immune response (GO:0050778)	0.402054	0.604755	1.34095	MYB;IL6ST
positive regulation of response to stimulus (GO:0048584)	0.402054	0.604755	1.34095	BCLAF1;FMR1
transport of virus (GO:0046794)	0.402054	0.604755	1.34095	NUP35;NUP98
regulation of endoplasmic reticulum stress-induced intrinsic apoptotic signaling pathway (GO:1902235)	0.403611	0.604755	1.82671	OPA1
mesoderm formation (GO:0001707)	0.403611	0.604755	1.82671	SMAD2
hydrogen peroxide metabolic process (GO:0042743)	0.403611	0.604755	1.82671	PXDN
negative regulation of intracellular protein transport (GO:0090317)	0.403611	0.604755	1.82671	INSIG1
positive regulation of dendritic spine development (GO:0060999)	0.403611	0.604755	1.82671	FMR1
error-prone translesion synthesis (GO:0042276)	0.403611	0.604755	1.82671	RFC5
regulation of cholesterol transport (GO:0032374)	0.403611	0.604755	1.82671	ARV1
regulation of calcium ion transmembrane transport (GO:1903169)	0.403611	0.604755	1.82671	DIAPH1
regulation of anoikis (GO:2000209)	0.403611	0.604755	1.82671	BRMS1
regulation of cell development (GO:0060284)	0.403611	0.604755	1.82671	AKAP13
growth hormone receptor signaling pathway (GO:0060396)	0.403611	0.604755	1.82671	PXN
regulation of glycogen biosynthetic process (GO:0005979)	0.403611	0.604755	1.82671	GSK3B
positive regulation of T cell migration (GO:2000406)	0.403611	0.604755	1.82671	APP
adrenergic receptor signaling pathway (GO:0071875)	0.403611	0.604755	1.82671	AKAP13
melanosome localization (GO:0032400)	0.403611	0.604755	1.82671	MYO5A
telomere maintenance via telomerase (GO:0007004)	0.403611	0.604755	1.82671	RAD50
entrainment of circadian clock by photoperiod (GO:0043153)	0.403611	0.604755	1.82671	MTA1
regulation of transport (GO:0051049)	0.403611	0.604755	1.82671	MYO6
positive regulation of cAMP biosynthetic process (GO:0030819)	0.403611	0.604755	1.82671	NF1
positive regulation of response to external stimulus (GO:0032103)	0.403801	0.604755	1.19671	ANKRD17;PUM1;PUM2
protein tetramerization (GO:0051262)	0.403801	0.604755	1.19671	GOLGA2;XRCC6;DNM1L
regulation of protein catabolic process (GO:0042176)	0.410658	0.614201	1.16109	GSK3B;CHEK2;MDM2
protein-DNA complex assembly (GO:0065004)	0.410658	0.614201	1.16109	H2AFY;ATRX;XPC
fat cell differentiation (GO:0045444)	0.411	0.614302	1.28381	TCF7L2;CTBP1
regulation of autophagy (GO:0010506)	0.415504	0.616852	1.02395	GOLGA2;ITPR1;ATM;MAPT;DNM1L;EIF4G1
regulation of cell migration (GO:0030334)	0.415678	0.616852	0.985372	TIAM1;PDGFC;NF1;NUMB;FGFR1OP;ITGA6;NF2;RHOC;SYNE2
positive regulation of cellular metabolic process (GO:0031325)	0.41749	0.616852	1.1267	ACLY;FMR1;EIF4G1
regulation of macromolecule metabolic process (GO:0060255)	0.418352	0.616852	1.06721	EIF4A2;APP;DDX3X;SRPK1
cobalamin metabolic process (GO:0009235)	0.418835	0.616852	1.66447	MTRR
positive regulation of transcription from RNA polymerase II promoter involved in cellular response to chemical stimulus (GO:1901522)	0.418835	0.616852	1.66447	SMAD9
GTP metabolic process (GO:0046039)	0.418835	0.616852	1.66447	OPA1
RNA-dependent DNA biosynthetic process (GO:0006278)	0.418835	0.616852	1.66447	RAD50
cortical actin cytoskeleton organization (GO:0030866)	0.418835	0.616852	1.66447	DLG1
sterol transport (GO:0015918)	0.418835	0.616852	1.66447	ARV1
cellular protein complex localization (GO:0034629)	0.418835	0.616852	1.66447	DLG1
tetrapyrrole metabolic process (GO:0033013)	0.418835	0.616852	1.66447	MTRR
regulation of cardiac muscle hypertrophy (GO:0010611)	0.418835	0.616852	1.66447	IL6ST
positive regulation of translational initiation (GO:0045948)	0.418835	0.616852	1.66447	DDX3X
positive regulation of lamellipodium organization (GO:1902745)	0.418835	0.616852	1.66447	RREB1
mitochondrial ATP synthesis coupled proton transport (GO:0042776)	0.418835	0.616852	1.66447	ATP5C1
regulation of nuclear division (GO:0051783)	0.418835	0.616852	1.66447	CDC16
non-motile cilium assembly (GO:1905515)	0.418835	0.616852	1.66447	CSNK1D
positive regulation of receptor internalization (GO:0002092)	0.418835	0.616852	1.66447	FMR1
photoperiodism (GO:0009648)	0.418835	0.616852	1.66447	MTA1
negative regulation of cell cycle arrest (GO:0071157)	0.418835	0.616852	1.66447	MDM2
hepaticobiliary system development (GO:0061008)	0.418835	0.616852	1.66447	NF1
chromosome organization (GO:0051276)	0.419879	0.616852	1.22968	TCF7L2;XPC
regulation of secretion by cell (GO:1903530)	0.419879	0.616852	1.22968	DNAJC1;FMR1
protein import (GO:0017038)	0.419879	0.616852	1.22968	TSC2;NUP98
negative regulation of cellular catabolic process (GO:0031330)	0.419879	0.616852	1.22968	GOLGA2;EIF4G1
regulation of cysteine-type endopeptidase activity involved in apoptotic process (GO:0043281)	0.424296	0.622115	1.0935	USP47;DDX3X;CASC2
regulation of transcription from RNA polymerase II promoter in response to stress (GO:0043618)	0.424296	0.622115	1.0935	MUC1;HSF2;ARNT
proteolysis involved in cellular protein catabolic process (GO:0051603)	0.424296	0.622115	1.0935	CASP8;NGLY1;MDM2
regulation of cell proliferation (GO:0042127)	0.427104	0.623191	0.905225	APP;TCF7L2;XRCC6;PBRM1;SMARCB1;CTBP1;SHC1;TSC2;TSC1;FOXM1;TIAM1;CCDC88A;PRC1;PDGFC;MDM2;FGFR1OP;NF2;IL6ST;RBM5;EIF4G1
regulation of Rho protein signal transduction (GO:0035023)	0.428689	0.623191	1.17837	AKAP13;EPS8L1
regulation of neurogenesis (GO:0050767)	0.428689	0.623191	1.17837	NUMB;CDK5RAP2
protein homotetramerization (GO:0051289)	0.428689	0.623191	1.17837	GOLGA2;DNM1L
regulation of calcium ion transport into cytosol (GO:0010522)	0.43367	0.623191	1.52173	DIAPH1
regulation of interferon-gamma-mediated signaling pathway (GO:0060334)	0.43367	0.623191	1.52173	SUMO1
regulation of vascular endothelial growth factor receptor signaling pathway (GO:0030947)	0.43367	0.623191	1.52173	ARNT
protein localization to cilium (GO:0061512)	0.43367	0.623191	1.52173	CSNK1D
cellular response to nerve growth factor stimulus (GO:1990090)	0.43367	0.623191	1.52173	MAPT
protein homotrimerization (GO:0070207)	0.43367	0.623191	1.52173	TANK
peptidyl-S-diacylglycerol-L-cysteine biosynthetic process from peptidyl-cysteine (GO:0018231)	0.43367	0.623191	1.52173	ZDHHC20
peptidyl-L-cysteine S-palmitoylation (GO:0018230)	0.43367	0.623191	1.52173	ZDHHC20
positive regulation of proteolysis involved in cellular protein catabolic process (GO:1903052)	0.43367	0.623191	1.52173	FMR1
hematopoietic progenitor cell differentiation (GO:0002244)	0.43367	0.623191	1.52173	MLF1
nuclear transport (GO:0051169)	0.43367	0.623191	1.52173	NUP98
negative regulation of response to endoplasmic reticulum stress (GO:1903573)	0.43367	0.623191	1.52173	OPA1
regulation of DNA biosynthetic process (GO:2000278)	0.43367	0.623191	1.52173	ATM
peripheral nervous system development (GO:0007422)	0.43367	0.623191	1.52173	NF1
sulfur amino acid metabolic process (GO:0000096)	0.43367	0.623191	1.52173	MTRR
positive regulation of erythrocyte differentiation (GO:0045648)	0.43367	0.623191	1.52173	ARNT
nucleotide-excision repair, DNA duplex unwinding (GO:0000717)	0.43367	0.623191	1.52173	XPC
urogenital system development (GO:0001655)	0.43367	0.623191	1.52173	ITGA6
negative regulation of protein import into nucleus (GO:0042308)	0.43367	0.623191	1.52173	NF1
C21-steroid hormone metabolic process (GO:0008207)	0.43367	0.623191	1.52173	STARD3NL
cellular response to unfolded protein (GO:0034620)	0.43367	0.623191	1.52173	HSPH1
maturation of LSU-rRNA (GO:0000470)	0.43367	0.623191	1.52173	LAS1L
positive regulation of RNA splicing (GO:0033120)	0.43367	0.623191	1.52173	NUP98
regulation of bone resorption (GO:0045124)	0.43367	0.623191	1.52173	NF1
negative regulation of lyase activity (GO:0051350)	0.43367	0.623191	1.52173	MTRR
NLS-bearing protein import into nucleus (GO:0006607)	0.43367	0.623191	1.52173	NUP35
digestive system development (GO:0055123)	0.43367	0.623191	1.52173	ITGA6
cellular response to hypoxia (GO:0071456)	0.435478	0.625387	0.994063	SUV39H2;MDM2;ARNT;CPEB2
tRNA modification (GO:0006400)	0.437428	0.626743	1.1297	CDKAL1;GTPBP3
integrin-mediated signaling pathway (GO:0007229)	0.437428	0.626743	1.1297	DST;CCM2
positive regulation of protein localization to membrane (GO:1905477)	0.437823	0.626743	1.03046	DLG1;CASP8;NMT1
transcription elongation from RNA polymerase II promoter (GO:0006368)	0.437823	0.626743	1.03046	PBRM1;CCNT2;AFF4
interleukin-1-mediated signaling pathway (GO:0070498)	0.437823	0.626743	1.03046	FBXW11;RIPK2;MAP3K7
protein localization to nucleus (GO:0034504)	0.444542	0.632584	1.00053	MDM2;TSC2;NUP98
dicarboxylic acid metabolic process (GO:0043648)	0.446094	0.632584	1.08349	ACLY;MTRR
regulation of protein oligomerization (GO:0032459)	0.448127	0.632584	1.39548	DNM1L
cellular response to catecholamine stimulus (GO:0071870)	0.448127	0.632584	1.39548	ATP2B4
chromosome condensation (GO:0030261)	0.448127	0.632584	1.39548	SMC2
nucleotide-excision repair, DNA gap filling (GO:0006297)	0.448127	0.632584	1.39548	RFC5
microtubule polymerization or depolymerization (GO:0031109)	0.448127	0.632584	1.39548	MAPT
glycolytic process (GO:0006096)	0.448127	0.632584	1.39548	PFKM
regulation of proteolysis involved in cellular protein catabolic process (GO:1903050)	0.448127	0.632584	1.39548	UCHL5
positive regulation of protein oligomerization (GO:0032461)	0.448127	0.632584	1.39548	RHOC
vitamin transport (GO:0051180)	0.448127	0.632584	1.39548	SLC19A2
metanephros development (GO:0001656)	0.448127	0.632584	1.39548	NF1
nucleotide-excision repair, DNA damage recognition (GO:0000715)	0.448127	0.632584	1.39548	XPC
peroxisome organization (GO:0007031)	0.448127	0.632584	1.39548	DNM1L
positive regulation of ATP metabolic process (GO:1903580)	0.448127	0.632584	1.39548	ARNT
cellular nitrogen compound biosynthetic process (GO:0044271)	0.448127	0.632584	1.39548	NQO1
cellular response to ammonium ion (GO:0071242)	0.448127	0.632584	1.39548	DIAPH1
folic acid-containing compound metabolic process (GO:0006760)	0.448127	0.632584	1.39548	MTRR
cellular response to interleukin-6 (GO:0071354)	0.448127	0.632584	1.39548	IL6ST
autophagosome maturation (GO:0097352)	0.448127	0.632584	1.39548	SNX14
positive regulation of ion transmembrane transporter activity (GO:0032414)	0.448127	0.632584	1.39548	AKAP9
positive regulation of cell junction assembly (GO:1901890)	0.448127	0.632584	1.39548	TSC1
antigen processing and presentation of exogenous peptide antigen via MHC class II (GO:0019886)	0.451229	0.635358	0.971607	KIF23;KLC1;SEC31A
response to tumor necrosis factor (GO:0034612)	0.451229	0.635358	0.971607	CASP8;SMPD4;TANK
cellular response to organonitrogen compound (GO:0071417)	0.451229	0.635358	0.971607	DIAPH1;AKAP9;CPEB4
antigen processing and presentation of exogenous peptide antigen (GO:0002478)	0.451229	0.635358	0.971607	KIF23;KLC1;SEC31A
phagocytosis (GO:0006909)	0.45246	0.63669	0.926457	SH3BP1;CSNK1A1;PIP5K1A;ARHGAP12
response to reactive oxygen species (GO:0000302)	0.454685	0.639418	1.0396	PXN;MAPT
cellular protein localization (GO:0034613)	0.455554	0.640238	0.851531	DLG1;MYO6;KIF13A;TBC1D13;ARFIP2;RAB9A;RAB6A;SEC31A;RPGR
antigen processing and presentation of peptide antigen via MHC class II (GO:0002495)	0.457883	0.641935	0.943647	KIF23;KLC1;SEC31A
membrane protein intracellular domain proteolysis (GO:0031293)	0.462216	0.641935	1.28326	YBX1
histone monoubiquitination (GO:0010390)	0.462216	0.641935	1.28326	BCOR
receptor clustering (GO:0043113)	0.462216	0.641935	1.28326	DLG1
negative regulation of sequestering of calcium ion (GO:0051283)	0.462216	0.641935	1.28326	ITPR1
regulation of actin filament bundle assembly (GO:0032231)	0.462216	0.641935	1.28326	TSC1
ATP generation from ADP (GO:0006757)	0.462216	0.641935	1.28326	PFKM
camera-type eye development (GO:0043010)	0.462216	0.641935	1.28326	NF1
macromolecule modification (GO:0043412)	0.462216	0.641935	1.28326	SETD5
receptor catabolic process (GO:0032801)	0.462216	0.641935	1.28326	SNX25
positive regulation of endopeptidase activity (GO:0010950)	0.462216	0.641935	1.28326	PICALM
DNA geometric change (GO:0032392)	0.462216	0.641935	1.28326	RAD50
cellular senescence (GO:0090398)	0.462216	0.641935	1.28326	OPA1
positive regulation of dephosphorylation (GO:0035306)	0.462216	0.641935	1.28326	CDCA2
chaperone mediated protein folding requiring cofactor (GO:0051085)	0.462216	0.641935	1.28326	HSPH1
regulation of neuronal synaptic plasticity (GO:0048168)	0.462216	0.641935	1.28326	APP
fatty acid derivative biosynthetic process (GO:1901570)	0.462216	0.641935	1.28326	ACLY
negative regulation of proteasomal ubiquitin-dependent protein catabolic process (GO:0032435)	0.462216	0.641935	1.28326	OGT
regulation of cell cycle G1/S phase transition (GO:1902806)	0.462216	0.641935	1.28326	ATP2B4
regulation of tyrosine phosphorylation of STAT protein (GO:0042509)	0.463199	0.642103	0.99787	NF2;IL6ST
positive regulation of T cell proliferation (GO:0042102)	0.463199	0.642103	0.99787	TFRC;IL6ST
negative regulation of MAP kinase activity (GO:0043407)	0.463199	0.642103	0.99787	NF1;HIPK3
muscle contraction (GO:0006936)	0.463689	0.642385	0.884225	TPM3;PXN;MYOF;UTRN
regulation of vesicle-mediated transport (GO:0060627)	0.469273	0.647333	0.863911	TBC1D13;PACSIN2;TSC2;PICALM
cellular response to metal ion (GO:0071248)	0.471086	0.647333	0.890465	SUMO1;ECT2;ADD1
regulation of lipid metabolic process (GO:0019216)	0.471086	0.647333	0.890465	NCOR1;H2AFY;ACADM
negative regulation of G2/M transition of mitotic cell cycle (GO:0010972)	0.471634	0.647333	0.95818	USP47;ATM
tRNA processing (GO:0008033)	0.471634	0.647333	0.95818	CDKAL1;TSEN2
establishment of protein localization to organelle (GO:0072594)	0.471634	0.647333	0.95818	TSC2;NUP98
regulation of T cell proliferation (GO:0042129)	0.471634	0.647333	0.95818	TFRC;IL6ST
regulation of primary metabolic process (GO:0080090)	0.474836	0.647333	0.844111	NQO1;NCOR1;H2AFY;ACADM
glycolytic process through glucose-6-phosphate (GO:0061620)	0.475946	0.647333	1.18308	PFKM
canonical glycolysis (GO:0061621)	0.475946	0.647333	1.18308	PFKM
regulation of voltage-gated calcium channel activity (GO:1901385)	0.475946	0.647333	1.18308	FMR1
glucose catabolic process to pyruvate (GO:0061718)	0.475946	0.647333	1.18308	PFKM
positive regulation of phosphatidylinositol 3-kinase activity (GO:0043552)	0.475946	0.647333	1.18308	AMBRA1
protein import into nucleus, translocation (GO:0000060)	0.475946	0.647333	1.18308	CEP57
glial cell differentiation (GO:0010001)	0.475946	0.647333	1.18308	NFIB
negative regulation of gene expression, epigenetic (GO:0045814)	0.475946	0.647333	1.18308	H2AFY
positive regulation of interleukin-12 production (GO:0032735)	0.475946	0.647333	1.18308	RIPK2
misfolded or incompletely synthesized protein catabolic process (GO:0006515)	0.475946	0.647333	1.18308	NGLY1
response to alcohol (GO:0097305)	0.475946	0.647333	1.18308	SMAD2
regulation of glucose metabolic process (GO:0010906)	0.475946	0.647333	1.18308	PDK1
positive regulation of interleukin-1 beta secretion (GO:0050718)	0.475946	0.647333	1.18308	RIPK2
modulation of excitatory postsynaptic potential (GO:0098815)	0.475946	0.647333	1.18308	APP
female gamete generation (GO:0007292)	0.475946	0.647333	1.18308	DIAPH2
peptide hormone secretion (GO:0030072)	0.475946	0.647333	1.18308	CAMK2G
positive regulation of Rho protein signal transduction (GO:0035025)	0.475946	0.647333	1.18308	AKAP13
peptidyl-tyrosine dephosphorylation (GO:0035335)	0.475946	0.647333	1.18308	PTPN13
positive regulation of calcium ion transmembrane transport (GO:1904427)	0.475946	0.647333	1.18308	TRPC1
positive regulation of nitric oxide biosynthetic process (GO:0045429)	0.475946	0.647333	1.18308	SMAD3
positive regulation of nitric oxide metabolic process (GO:1904407)	0.475946	0.647333	1.18308	SMAD3
regulation of protein import into nucleus (GO:0042306)	0.475946	0.647333	1.18308	ECT2
regulation of protein ubiquitination (GO:0031396)	0.477633	0.649233	0.865173	RIPK2;OGT;MALT1
negative regulation of protein modification process (GO:0031400)	0.479989	0.652038	0.920404	ATP2B4;MAPT
positive regulation of Wnt signaling pathway (GO:0030177)	0.480377	0.65217	0.82481	USP47;WNT2B;DDX3X;CSNK1D
ER to Golgi vesicle-mediated transport (GO:0006888)	0.486804	0.658323	0.786691	GOLGA2;CTAGE5;VAPA;GOLGB1;SEC31A
NADH dehydrogenase complex assembly (GO:0010257)	0.488262	0.658323	0.884429	NDUFV3;FOXRED1
mitochondrial respiratory chain complex I biogenesis (GO:0097031)	0.488262	0.658323	0.884429	NDUFV3;FOXRED1
mitochondrial respiratory chain complex I assembly (GO:0032981)	0.488262	0.658323	0.884429	NDUFV3;FOXRED1
glycerophospholipid metabolic process (GO:0006650)	0.488262	0.658323	0.884429	SMPD4;PIP5K1A
positive regulation of cyclin-dependent protein kinase activity (GO:1904031)	0.489326	0.658323	1.09329	CCNT2
bile acid biosynthetic process (GO:0006699)	0.489326	0.658323	1.09329	OSBPL9
response to growth factor (GO:0070848)	0.489326	0.658323	1.09329	SHC1
regulation of p38MAPK cascade (GO:1900744)	0.489326	0.658323	1.09329	DLG1
positive regulation of wound healing (GO:0090303)	0.489326	0.658323	1.09329	RREB1
tRNA methylation (GO:0030488)	0.489326	0.658323	1.09329	GTPBP3
regulation of transcription involved in G1/S transition of mitotic cell cycle (GO:0000083)	0.489326	0.658323	1.09329	TYMS
positive regulation of release of cytochrome c from mitochondria (GO:0090200)	0.489326	0.658323	1.09329	DNM1L
GPI anchor metabolic process (GO:0006505)	0.489326	0.658323	1.09329	PGAP2
regulation of rhodopsin mediated signaling pathway (GO:0022400)	0.489326	0.658323	1.09329	NMT1
plasma membrane invagination (GO:0099024)	0.490612	0.659657	0.81702	SH3BP1;SPIRE1;ARHGAP12
chromatin assembly (GO:0031497)	0.496453	0.665455	0.850149	H2AFY;ATRX
negative regulation of cell adhesion (GO:0007162)	0.496453	0.665455	0.850149	MUC1;NF2
ATP synthesis coupled proton transport (GO:0015986)	0.502365	0.665455	1.01251	ATP5C1
telomere maintenance via telomere lengthening (GO:0010833)	0.502365	0.665455	1.01251	RAD50
phosphatidylinositol phosphorylation (GO:0046854)	0.502365	0.665455	1.01251	PI4KB
negative regulation of peptidyl-tyrosine phosphorylation (GO:0050732)	0.502365	0.665455	1.01251	NF2
positive regulation of lipid kinase activity (GO:0090218)	0.502365	0.665455	1.01251	AMBRA1
response to hexose (GO:0009746)	0.502365	0.665455	1.01251	TCF7L2
cristae formation (GO:0042407)	0.502365	0.665455	1.01251	ATP5C1
peptidyl-glutamic acid modification (GO:0018200)	0.502365	0.665455	1.01251	TTLL5
regulation of double-strand break repair via homologous recombination (GO:0010569)	0.502365	0.665455	1.01251	PPP4R2
modulation by host of viral transcription (GO:0043921)	0.502365	0.665455	1.01251	SMARCB1
regulation of protein localization to nucleus (GO:1900180)	0.502365	0.665455	1.01251	GSK3B
transition metal ion transport (GO:0000041)	0.502365	0.665455	1.01251	TRPC1
transcription from RNA polymerase III promoter (GO:0006383)	0.502365	0.665455	1.01251	IVNS1ABP
release of sequestered calcium ion into cytosol (GO:0051209)	0.502365	0.665455	1.01251	ITPR1
purine ribonucleoside triphosphate biosynthetic process (GO:0009206)	0.502365	0.665455	1.01251	ATP5C1
phosphatidylserine metabolic process (GO:0006658)	0.502365	0.665455	1.01251	PTDSS2
regulation of neurotransmitter secretion (GO:0046928)	0.502365	0.665455	1.01251	FMR1
positive regulation of substrate adhesion-dependent cell spreading (GO:1900026)	0.502365	0.665455	1.01251	RREB1
protein targeting to vacuole (GO:0006623)	0.502365	0.665455	1.01251	GCC2
protein localization to chromosome (GO:0034502)	0.502365	0.665455	1.01251	ATRX
regulation of autophagy of mitochondrion (GO:1903146)	0.502365	0.665455	1.01251	DNM1L
regulation of protein localization to cell surface (GO:2000008)	0.502365	0.665455	1.01251	PICALM
cellular response to topologically incorrect protein (GO:0035967)	0.502365	0.665455	1.01251	HSPH1
cellular response to light stimulus (GO:0071482)	0.504559	0.666388	0.817467	USP47;FMR1
intracellular steroid hormone receptor signaling pathway (GO:0030518)	0.504559	0.666388	0.817467	RBM14;TRIP4
purine ribonucleotide metabolic process (GO:0009150)	0.504559	0.666388	0.817467	ACLY;OPA1
negative regulation of epithelial cell proliferation (GO:0050680)	0.504559	0.666388	0.817467	NFIB;NF1
sphingolipid biosynthetic process (GO:0030148)	0.504559	0.666388	0.817467	SMPD4;VAPA
RNA splicing (GO:0008380)	0.509779	0.670764	0.750419	IVNS1ABP;SNRNP70;SRPK1
negative regulation of protein serine/threonine kinase activity (GO:0071901)	0.512581	0.670764	0.786291	H2AFY;NF1
positive regulation of synaptic transmission (GO:0050806)	0.512581	0.670764	0.786291	APP;FMR1
negative regulation of protein binding (GO:0032091)	0.512581	0.670764	0.786291	GOLGA2;GSK3B
regulation of TOR signaling (GO:0032006)	0.512581	0.670764	0.786291	TSC2;TSC1
positive regulation of autophagy (GO:0010508)	0.512581	0.670764	0.786291	TSC2;MAP3K7
regulation of vasculature development (GO:1901342)	0.515072	0.670764	0.939584	NF1
negative regulation of endocytosis (GO:0045806)	0.515072	0.670764	0.939584	PICALM
cellular response to hydrogen peroxide (GO:0070301)	0.515072	0.670764	0.939584	ECT2
negative regulation of proteasomal protein catabolic process (GO:1901799)	0.515072	0.670764	0.939584	OGT
synaptic transmission, cholinergic (GO:0007271)	0.515072	0.670764	0.939584	NQO1
aerobic respiration (GO:0009060)	0.515072	0.670764	0.939584	SLC25A14
protein K11-linked ubiquitination (GO:0070979)	0.515072	0.670764	0.939584	CDC16
positive regulation of phospholipid metabolic process (GO:1903727)	0.515072	0.670764	0.939584	AMBRA1
regulation of NIK/NF-kappaB signaling (GO:1901222)	0.515072	0.670764	0.939584	APP
antigen processing and presentation of peptide antigen via MHC class I (GO:0002474)	0.515072	0.670764	0.939584	SEC31A
dopamine receptor signaling pathway (GO:0007212)	0.515072	0.670764	0.939584	GSK3B
calcium ion import (GO:0070509)	0.515072	0.670764	0.939584	ATP2A1
regulation of adenylate cyclase activity (GO:0045761)	0.515072	0.670764	0.939584	NF1
protein K63-linked deubiquitination (GO:0070536)	0.515072	0.670764	0.939584	CYLD
regulation of cell morphogenesis (GO:0022604)	0.515072	0.670764	0.939584	LARP4
primary neural tube formation (GO:0014020)	0.515072	0.670764	0.939584	TSC2
positive regulation of fibroblast proliferation (GO:0048146)	0.515072	0.670764	0.939584	PDGFC
transcription elongation from RNA polymerase I promoter (GO:0006362)	0.515072	0.670764	0.939584	TAF1B
viral life cycle (GO:0019058)	0.516083	0.671689	0.729608	CTBP1;NUP35;NUP98
ribosome biogenesis (GO:0042254)	0.517889	0.673648	0.686122	LAS1L;XRN2;CSNK1D;TSC1;EXOSC1;EIF2A
monocarboxylic acid biosynthetic process (GO:0072330)	0.520516	0.675493	0.756538	OSBPL9;ACLY
regulation of actin filament polymerization (GO:0030833)	0.520516	0.675493	0.756538	EPS8L1;BAIAP2
cholesterol metabolic process (GO:0008203)	0.520516	0.675493	0.756538	ACLY;ARV1
positive regulation of T cell activation (GO:0050870)	0.520516	0.675493	0.756538	TFRC;IL6ST
ncRNA processing (GO:0034470)	0.522201	0.677079	0.674377	SMAD2;SMAD3;LAS1L;XRN2;CSNK1D;EXOSC1
nucleotide-excision repair (GO:0006289)	0.522344	0.677079	0.70945	RFC5;SUMO1;XPC
cellular response to cadmium ion (GO:0071276)	0.527455	0.677672	0.873539	SUMO1
nucleotide-excision repair, preincision complex assembly (GO:0006294)	0.527455	0.677672	0.873539	XPC
collagen fibril organization (GO:0030199)	0.527455	0.677672	0.873539	NF1
keratan sulfate biosynthetic process (GO:0018146)	0.527455	0.677672	0.873539	SLC35D2
tube closure (GO:0060606)	0.527455	0.677672	0.873539	TSC2
cortical cytoskeleton organization (GO:0030865)	0.527455	0.677672	0.873539	DLG1
positive regulation of myeloid cell differentiation (GO:0045639)	0.527455	0.677672	0.873539	ARNT
negative regulation of Notch signaling pathway (GO:0045746)	0.527455	0.677672	0.873539	ARRDC1
positive regulation of interleukin-1 secretion (GO:0050716)	0.527455	0.677672	0.873539	RIPK2
negative regulation of lymphocyte proliferation (GO:0050672)	0.527455	0.677672	0.873539	ATM
MyD88-dependent toll-like receptor signaling pathway (GO:0002755)	0.527455	0.677672	0.873539	MAP3K7
semaphorin-plexin signaling pathway (GO:0071526)	0.527455	0.677672	0.873539	SH3BP1
amino acid transmembrane transport (GO:0003333)	0.527455	0.677672	0.873539	SLC7A6
carbohydrate derivative biosynthetic process (GO:1901137)	0.527455	0.677672	0.873539	GK
regulation of myoblast differentiation (GO:0045661)	0.527455	0.677672	0.873539	TRIP4
positive regulation of neurogenesis (GO:0050769)	0.528365	0.677672	0.728126	NUMB;ECT2
negative regulation of cell cycle G2/M phase transition (GO:1902750)	0.528365	0.677672	0.728126	USP47;H2AFY
regulation of cell motility (GO:2000145)	0.52856	0.677672	0.689919	DIAPH1;PKN2;RHOC
regulation of Wnt signaling pathway (GO:0030111)	0.52856	0.677672	0.689919	APP;TIAM1;TSC2
heart development (GO:0007507)	0.529126	0.678009	0.671318	AKAP13;NF1;TSC2;BCOR
cellular response to interleukin-1 (GO:0071347)	0.534406	0.680797	0.656286	FBXW11;RIPK2;MAP3K7;TANK
negative regulation of cytokine production (GO:0001818)	0.534731	0.680797	0.670994	CYLD;TRAF3;PCBP2
positive regulation of establishment of protein localization to mitochondrion (GO:1903749)	0.534731	0.680797	0.670994	HHAT;CASP8;NMT1
positive regulation of endothelial cell migration (GO:0010595)	0.536126	0.680797	0.700984	MAP2K3;BCAS3
vascular endothelial growth factor receptor signaling pathway (GO:0048010)	0.536126	0.680797	0.700984	PXN;BAIAP2
protein ubiquitination involved in ubiquitin-dependent protein catabolic process (GO:0042787)	0.536126	0.680797	0.700984	RNF19A;KLHL24
Rab protein signal transduction (GO:0032482)	0.536126	0.680797	0.700984	RAB9A;RAB6A
negative regulation of cation channel activity (GO:2001258)	0.539522	0.680797	0.813551	FMR1
negative regulation of endothelial cell proliferation (GO:0001937)	0.539522	0.680797	0.813551	NF1
beta-catenin-TCF complex assembly (GO:1904837)	0.539522	0.680797	0.813551	TCF7L2
replication fork processing (GO:0031297)	0.539522	0.680797	0.813551	ATRX
positive regulation of cyclin-dependent protein serine/threonine kinase activity (GO:0045737)	0.539522	0.680797	0.813551	CCNT2
cellular response to cAMP (GO:0071320)	0.539522	0.680797	0.813551	AKAP9
cellular response to drug (GO:0035690)	0.539522	0.680797	0.813551	TFRC
protein palmitoylation (GO:0018345)	0.539522	0.680797	0.813551	ZDHHC20
fatty-acyl-CoA biosynthetic process (GO:0046949)	0.539522	0.680797	0.813551	ACLY
regulation of cell adhesion mediated by integrin (GO:0033628)	0.539522	0.680797	0.813551	MUC1
'de novo' posttranslational protein folding (GO:0051084)	0.539522	0.680797	0.813551	HSPH1
protein localization to lysosome (GO:0061462)	0.539522	0.680797	0.813551	GCC2
regulation of developmental growth (GO:0048638)	0.539522	0.680797	0.813551	APP
phosphatidylinositol 3-kinase signaling (GO:0014065)	0.539522	0.680797	0.813551	NF1
artery morphogenesis (GO:0048844)	0.539522	0.680797	0.813551	NF1
positive regulation of B cell proliferation (GO:0030890)	0.539522	0.680797	0.813551	TFRC
CENP-A containing nucleosome assembly (GO:0034080)	0.539522	0.680797	0.813551	NASP
CENP-A containing chromatin organization (GO:0061641)	0.539522	0.680797	0.813551	NASP
bile acid metabolic process (GO:0008206)	0.539522	0.680797	0.813551	OSBPL9
positive regulation of reactive oxygen species biosynthetic process (GO:1903428)	0.539522	0.680797	0.813551	SMAD3
actomyosin structure organization (GO:0031032)	0.543799	0.684783	0.675043	EPB41;EPB41L1
positive regulation of lymphocyte proliferation (GO:0050671)	0.543799	0.684783	0.675043	TFRC;IL6ST
nuclear import (GO:0051170)	0.543799	0.684783	0.675043	TSC2;NUP98
cilium organization (GO:0044782)	0.543906	0.684783	0.622391	TCTN1;NEK1;ASAP1;CLUAP1;RPGR
phosphatidylinositol metabolic process (GO:0046488)	0.546935	0.688208	0.634873	PIP5K1A;PI4KB;PTPN13
regulation of dendritic spine development (GO:0060998)	0.551282	0.688767	0.758913	FMR1
negative regulation of cell-cell adhesion (GO:0022408)	0.551282	0.688767	0.758913	NF2
regulation of ubiquitin-protein transferase activity (GO:0051438)	0.551282	0.688767	0.758913	DCUN1D5
alpha-amino acid metabolic process (GO:1901605)	0.551282	0.688767	0.758913	MTRR
positive regulation of release of sequestered calcium ion into cytosol (GO:0051281)	0.551282	0.688767	0.758913	TRPC1
positive regulation of protein dephosphorylation (GO:0035307)	0.551282	0.688767	0.758913	CDCA2
positive regulation of interleukin-1 beta production (GO:0032731)	0.551282	0.688767	0.758913	RIPK2
positive regulation of insulin secretion (GO:0032024)	0.551282	0.688767	0.758913	TCF7L2
response to cadmium ion (GO:0046686)	0.551282	0.688767	0.758913	SUMO1
nucleobase-containing small molecule interconversion (GO:0015949)	0.551282	0.688767	0.758913	TYMS
liver development (GO:0001889)	0.551282	0.688767	0.758913	NF1
lipid biosynthetic process (GO:0008610)	0.551383	0.688767	0.650237	ACLY;PIP5K1A
SCF-dependent proteasomal ubiquitin-dependent protein catabolic process (GO:0031146)	0.551383	0.688767	0.650237	FBXL20;FBXW11
viral transcription (GO:0019083)	0.552966	0.689799	0.617636	CCNT2;NUP35;NUP98
positive regulation of developmental process (GO:0051094)	0.552966	0.689799	0.617636	TFRC;DNM1L;RREB1
positive regulation of cell differentiation (GO:0045597)	0.553135	0.689799	0.59873	SMAD2;TIAM1;SMAD3;BNIP2;IL6ST
B cell activation (GO:0042113)	0.558878	0.693274	0.626508	CASP8;MALT1
negative regulation of calcium ion transmembrane transporter activity (GO:1901020)	0.562742	0.693274	0.709021	FMR1
positive regulation of calcium ion transport into cytosol (GO:0010524)	0.562742	0.693274	0.709021	TRPC1
cellular response to amino acid stimulus (GO:0071230)	0.562742	0.693274	0.709021	CPEB4
regulation of glutamate receptor signaling pathway (GO:1900449)	0.562742	0.693274	0.709021	APP
phosphatidylcholine biosynthetic process (GO:0006656)	0.562742	0.693274	0.709021	CHKA
sister chromatid segregation (GO:0000819)	0.562742	0.693274	0.709021	CEP57
ceramide biosynthetic process (GO:0046513)	0.562742	0.693274	0.709021	SMPD4
protein trimerization (GO:0070206)	0.562742	0.693274	0.709021	TANK
negative regulation of BMP signaling pathway (GO:0030514)	0.562742	0.693274	0.709021	TRIM33
regulation of potassium ion transmembrane transport (GO:1901379)	0.562742	0.693274	0.709021	DLG1
ATP biosynthetic process (GO:0006754)	0.562742	0.693274	0.709021	ATP5C1
GPI anchor biosynthetic process (GO:0006506)	0.562742	0.693274	0.709021	PGAP2
positive regulation of TOR signaling (GO:0032008)	0.562742	0.693274	0.709021	CLEC16A
purine ribonucleoside triphosphate metabolic process (GO:0009205)	0.562742	0.693274	0.709021	OPA1
regulation of cell-cell adhesion (GO:0022407)	0.562742	0.693274	0.709021	NF2
negative regulation of fat cell differentiation (GO:0045599)	0.562742	0.693274	0.709021	SMAD3
G2 DNA damage checkpoint (GO:0031572)	0.562742	0.693274	0.709021	FOXN3
regulation of erythrocyte differentiation (GO:0045646)	0.562742	0.693274	0.709021	ARNT
mismatch repair (GO:0006298)	0.562742	0.693274	0.709021	XPC
positive regulation of myeloid leukocyte differentiation (GO:0002763)	0.562742	0.693274	0.709021	CASP8
vasculogenesis (GO:0001570)	0.562742	0.693274	0.709021	CCM2
negative regulation of cell growth (GO:0030308)	0.564884	0.695529	0.584713	SMAD3;DDX3X;APBB2
positive regulation of epithelial cell migration (GO:0010634)	0.566283	0.696485	0.603798	BCAS3;RREB1
regulation of G-protein coupled receptor protein signaling pathway (GO:0008277)	0.566283	0.696485	0.603798	NMT1;GIT1
sphingolipid metabolic process (GO:0006665)	0.57077	0.698184	0.56899	ARV1;SMPD4;VAPA
gland development (GO:0048732)	0.573599	0.698184	0.582055	THRB;NF1
positive regulation of adenylate cyclase activity (GO:0045762)	0.57391	0.698184	0.663353	NF1
positive regulation of cytokine-mediated signaling pathway (GO:0001961)	0.57391	0.698184	0.663353	UBE2K
protein acetylation (GO:0006473)	0.57391	0.698184	0.663353	MAPT
chemical synaptic transmission, postsynaptic (GO:0099565)	0.57391	0.698184	0.663353	GSK3B
negative regulation of neurogenesis (GO:0050768)	0.57391	0.698184	0.663353	NF1
entry into host cell (GO:0030260)	0.57391	0.698184	0.663353	CTNND1
neural tube closure (GO:0001843)	0.57391	0.698184	0.663353	TSC2
stem cell differentiation (GO:0048863)	0.57391	0.698184	0.663353	PUM1
intra-Golgi vesicle-mediated transport (GO:0006891)	0.57391	0.698184	0.663353	RAB6A
cellular response to glucose starvation (GO:0042149)	0.57391	0.698184	0.663353	CPEB4
regulation of postsynaptic membrane potential (GO:0060078)	0.57391	0.698184	0.663353	GSK3B
positive regulation of catalytic activity (GO:0043085)	0.57391	0.698184	0.663353	BCAS3
regulation of phosphatidylinositol 3-kinase activity (GO:0043551)	0.57391	0.698184	0.663353	AMBRA1
negative regulation of multi-organism process (GO:0043901)	0.57391	0.698184	0.663353	PCBP2
cellular glucose homeostasis (GO:0001678)	0.57391	0.698184	0.663353	OGT
regulation of neurotransmitter receptor activity (GO:0099601)	0.57391	0.698184	0.663353	APP
positive regulation of organelle organization (GO:0010638)	0.57391	0.698184	0.663353	GSK3B
regulation of interleukin-12 production (GO:0032655)	0.57391	0.698184	0.663353	RIPK2
axon guidance (GO:0007411)	0.575536	0.699781	0.548342	ENAH;SHC1;NFIB;GAB1
rRNA metabolic process (GO:0016072)	0.580258	0.704145	0.533228	LAS1L;XRN2;CSNK1D;MAPT;EXOSC1
hemopoiesis (GO:0030097)	0.580824	0.704145	0.561229	SNRK;MELK
negative regulation of cell proliferation (GO:0008285)	0.581164	0.704145	0.527024	APP;PBRM1;SMARCB1;CTBP1;NF1;TSC2;TSC1;NF2;RBM5
epithelial tube morphogenesis (GO:0060562)	0.584793	0.704145	0.621457	CCM2
negative regulation of DNA binding (GO:0043392)	0.584793	0.704145	0.621457	SUMO1
negative regulation of cellular metabolic process (GO:0031324)	0.584793	0.704145	0.621457	ATXN2
ncRNA metabolic process (GO:0034660)	0.584793	0.704145	0.621457	MAPT
keratan sulfate metabolic process (GO:0042339)	0.584793	0.704145	0.621457	SLC35D2
response to amino acid (GO:0043200)	0.584793	0.704145	0.621457	CPEB4
positive regulation of exocytosis (GO:0045921)	0.584793	0.704145	0.621457	RAB9A
positive regulation of muscle cell differentiation (GO:0051149)	0.584793	0.704145	0.621457	BNIP2
bone development (GO:0060348)	0.584793	0.704145	0.621457	AKAP13
endoplasmic reticulum organization (GO:0007029)	0.584793	0.704145	0.621457	SEC31A
positive regulation of cell development (GO:0010720)	0.584793	0.704145	0.621457	NUMB
positive regulation of chemokine production (GO:0032722)	0.584793	0.704145	0.621457	DDX3X
regulation of interleukin-1 beta secretion (GO:0050706)	0.584793	0.704145	0.621457	RIPK2
anterior/posterior pattern specification (GO:0009952)	0.584793	0.704145	0.621457	SMAD2
macromolecule catabolic process (GO:0009057)	0.584793	0.704145	0.621457	SNX25
transcription initiation from RNA polymerase II promoter (GO:0006367)	0.585493	0.704609	0.52445	RXRB;THRB;TEAD1;GTF2I
water-soluble vitamin metabolic process (GO:0006767)	0.587959	0.707021	0.541275	MTRR;SLC19A2
regulation of neuron projection development (GO:0010975)	0.58813	0.707021	0.52458	CCDC88A;KIF13B;NDEL1
regulation of MAPK cascade (GO:0043408)	0.593486	0.708522	0.503322	DDR1;DHX33;SHC1;NF1;CASC2
enzyme linked receptor protein signaling pathway (GO:0007167)	0.593815	0.708522	0.510643	SHC1;PILRB;IL6ST
negative regulation of growth (GO:0045926)	0.593815	0.708522	0.510643	SMAD3;DDX3X;APBB2
lipid phosphorylation (GO:0046834)	0.595399	0.708522	0.582942	PI4KB
regulation of cyclin-dependent protein kinase activity (GO:1904029)	0.595399	0.708522	0.582942	CCNT2
regulation of heart rate by cardiac conduction (GO:0086091)	0.595399	0.708522	0.582942	AKAP9
negative regulation of cell-substrate adhesion (GO:0010812)	0.595399	0.708522	0.582942	NF2
negative regulation of protein kinase B signaling (GO:0051898)	0.595399	0.708522	0.582942	TSC2
endothelial cell migration (GO:0043542)	0.595399	0.708522	0.582942	PXN
regulation of mitotic spindle organization (GO:0060236)	0.595399	0.708522	0.582942	NUMA1
maturation of SSU-rRNA from tricistronic rRNA transcript (SSU-rRNA, 5.8S rRNA, LSU-rRNA) (GO:0000462)	0.595399	0.708522	0.582942	MRPS11
regulation of synapse assembly (GO:0051963)	0.595399	0.708522	0.582942	EIF4G1
regulation of ion transmembrane transport (GO:0034765)	0.595399	0.708522	0.582942	AKAP9
carboxylic acid transmembrane transport (GO:1905039)	0.595399	0.708522	0.582942	SLC7A6
positive regulation of telomerase activity (GO:0051973)	0.595399	0.708522	0.582942	TCP1
carbohydrate catabolic process (GO:0016052)	0.595399	0.708522	0.582942	PFKM
flagellated sperm motility (GO:0030317)	0.595399	0.708522	0.582942	ATP2B4
DNA-dependent DNA replication maintenance of fidelity (GO:0045005)	0.595399	0.708522	0.582942	ATRX
positive regulation of osteoblast differentiation (GO:0045669)	0.595399	0.708522	0.582942	IL6ST
T cell receptor signaling pathway (GO:0050852)	0.600172	0.713229	0.490677	FBXW11;RIPK2;MAP3K7;MALT1
peptidyl-tyrosine phosphorylation (GO:0018108)	0.601957	0.713229	0.503806	DDR1;ABI2
anaphase-promoting complex-dependent catabolic process (GO:0031145)	0.601957	0.713229	0.503806	CDC16;SKP2
steroid biosynthetic process (GO:0006694)	0.601957	0.713229	0.503806	OSBPL9;STARD3NL
regulation of endothelial cell proliferation (GO:0001936)	0.601957	0.713229	0.503806	NF1;ARNT
regulation of potassium ion transport (GO:0043266)	0.605734	0.713229	0.547463	DLG1
protein acylation (GO:0043543)	0.605734	0.713229	0.547463	ZDHHC20
actin polymerization or depolymerization (GO:0008154)	0.605734	0.713229	0.547463	ABI2
histone exchange (GO:0043486)	0.605734	0.713229	0.547463	NASP
regulation of nitric-oxide synthase activity (GO:0050999)	0.605734	0.713229	0.547463	ATP2B4
transferrin transport (GO:0033572)	0.605734	0.713229	0.547463	TFRC
lymphocyte proliferation (GO:0046651)	0.605734	0.713229	0.547463	HELLS
natural killer cell activation (GO:0030101)	0.605734	0.713229	0.547463	CASP8
mRNA catabolic process (GO:0006402)	0.605734	0.713229	0.547463	LSM5
heart looping (GO:0001947)	0.605734	0.713229	0.547463	SETDB2
vesicle-mediated transport in synapse (GO:0099003)	0.605734	0.713229	0.547463	SNAPIN
ferric iron transport (GO:0015682)	0.605734	0.713229	0.547463	TFRC
acylglycerol metabolic process (GO:0006639)	0.605734	0.713229	0.547463	GK
cardiac muscle tissue development (GO:0048738)	0.605734	0.713229	0.547463	AKAP13
spermatid development (GO:0007286)	0.605734	0.713229	0.547463	CEP57
regulation of hydrolase activity (GO:0051336)	0.60882	0.716485	0.486213	SNRNP70;NF1
cellular calcium ion homeostasis (GO:0006874)	0.610564	0.71816	0.471233	TRPC1;ATP2B4;ATP2A1
protein catabolic process (GO:0030163)	0.615593	0.721668	0.469331	CHEK2;NGLY1
epithelial to mesenchymal transition (GO:0001837)	0.615806	0.721668	0.514721	GSK3B
protein peptidyl-prolyl isomerization (GO:0000413)	0.615806	0.721668	0.514721	FKBP5
regulation of DNA repair (GO:0006282)	0.615806	0.721668	0.514721	EYA3
phospholipid biosynthetic process (GO:0008654)	0.615806	0.721668	0.514721	PIP5K1A
regulation of metal ion transport (GO:0010959)	0.615806	0.721668	0.514721	CAMK2G
nucleotide-excision repair, DNA incision, 5'-to lesion (GO:0006296)	0.615806	0.721668	0.514721	RFC5
negative regulation of multicellular organismal process (GO:0051241)	0.621471	0.727725	0.446828	GSK3B;NFIB;RAB11FIP3
modulation of chemical synaptic transmission (GO:0050804)	0.622276	0.727725	0.453127	APP;FMR1
positive regulation of ubiquitin protein ligase activity (GO:1904668)	0.622276	0.727725	0.453127	GOLGA2;CDC16
ephrin receptor signaling pathway (GO:0048013)	0.622276	0.727725	0.453127	TIAM1;GIT1
muscle filament sliding (GO:0030049)	0.625621	0.730491	0.48445	TPM3
mitochondrion disassembly (GO:0061726)	0.625621	0.730491	0.48445	AMBRA1
actin-myosin filament sliding (GO:0033275)	0.625621	0.730491	0.48445	TPM3
non-canonical Wnt signaling pathway (GO:0035567)	0.632167	0.737749	0.423806	TIAM1;TCF7L2;MAP3K7
negative regulation of protein catabolic process (GO:0042177)	0.635186	0.738573	0.456418	SNRNP70
regulation of type I interferon-mediated signaling pathway (GO:0060338)	0.635186	0.738573	0.456418	UBE2K
clathrin-dependent endocytosis (GO:0072583)	0.635186	0.738573	0.456418	PICALM
purine ribonucleoside monophosphate biosynthetic process (GO:0009168)	0.635186	0.738573	0.456418	ATP5C1
positive regulation of peptide hormone secretion (GO:0090277)	0.635186	0.738573	0.456418	TCF7L2
positive regulation of reactive oxygen species metabolic process (GO:2000379)	0.635186	0.738573	0.456418	MAPT
alpha-amino acid catabolic process (GO:1901606)	0.635186	0.738573	0.456418	MTRR
positive regulation of mitochondrion organization (GO:0010822)	0.637437	0.740805	0.412784	GSK3B;HHAT;DNM1L
regulation of peptidyl-tyrosine phosphorylation (GO:0050730)	0.641786	0.743611	0.408264	APP;RIPK2
embryonic heart tube morphogenesis (GO:0003143)	0.644507	0.743611	0.430418	SETDB2
intraciliary transport involved in cilium assembly (GO:0035735)	0.644507	0.743611	0.430418	CLUAP1
nucleotide-excision repair, DNA incision (GO:0033683)	0.644507	0.743611	0.430418	RFC5
negative regulation of epidermal growth factor receptor signaling pathway (GO:0042059)	0.644507	0.743611	0.430418	RNF115
cognition (GO:0050890)	0.644507	0.743611	0.430418	NF1
autophagy of mitochondrion (GO:0000422)	0.644507	0.743611	0.430418	AMBRA1
ameboidal-type cell migration (GO:0001667)	0.644507	0.743611	0.430418	PKN2
positive regulation of Ras protein signal transduction (GO:0046579)	0.644507	0.743611	0.430418	AKAP13
response to cAMP (GO:0051591)	0.644507	0.743611	0.430418	AKAP9
peptidyl-proline modification (GO:0018208)	0.644507	0.743611	0.430418	FKBP5
negative regulation of ERK1 and ERK2 cascade (GO:0070373)	0.644507	0.743611	0.430418	DLG1
regulation of ATPase activity (GO:0043462)	0.644507	0.743611	0.430418	SNRNP70
determination of heart left/right asymmetry (GO:0061371)	0.644507	0.743611	0.430418	SETDB2
odontogenesis (GO:0042476)	0.65359	0.750316	0.406267	BCOR
mesenchymal cell differentiation (GO:0048762)	0.65359	0.750316	0.406267	GSK3B
regulation of cholesterol metabolic process (GO:0090181)	0.65359	0.750316	0.406267	ARV1
peptide transport (GO:0015833)	0.65359	0.750316	0.406267	ARRDC1
regulation of stress-activated MAPK cascade (GO:0032872)	0.65359	0.750316	0.406267	FOXM1
regulation of substrate adhesion-dependent cell spreading (GO:1900024)	0.65359	0.750316	0.406267	RREB1
positive regulation of viral transcription (GO:0050434)	0.65359	0.750316	0.406267	SMARCB1
negative regulation of STAT cascade (GO:1904893)	0.65359	0.750316	0.406267	NF2
negative regulation of proteolysis (GO:0045861)	0.65359	0.750316	0.406267	DNAJC1
mitochondrial translational elongation (GO:0070125)	0.654345	0.750316	0.381197	MRPS11;MRPL22
calcium ion homeostasis (GO:0055074)	0.654345	0.750316	0.381197	ATP2B4;ATP2A1
regulation of MAP kinase activity (GO:0043405)	0.654345	0.750316	0.381197	PDGFC;NF1
regulation of protein phosphorylation (GO:0001932)	0.657666	0.753737	0.376311	APP;CCDC88A;FMR1;CSNK1D;TNIK;ECT2
T cell activation (GO:0042110)	0.660492	0.75611	0.368439	CASP8;KIF13B
regulation of protein modification process (GO:0031399)	0.662442	0.75611	0.383801	CCDC88A
negative regulation of protein secretion (GO:0050709)	0.662442	0.75611	0.383801	RAB11FIP3
glycolipid biosynthetic process (GO:0009247)	0.662442	0.75611	0.383801	PGAP2
regulation of ion transmembrane transporter activity (GO:0032412)	0.662442	0.75611	0.383801	UTRN
regulation of telomerase activity (GO:0051972)	0.662442	0.75611	0.383801	TCP1
ceramide metabolic process (GO:0006672)	0.662442	0.75611	0.383801	SMPD4
translesion synthesis (GO:0019985)	0.662442	0.75611	0.383801	RFC5
cellular response to organic substance (GO:0071310)	0.662987	0.756346	0.362174	SMAD3;SHC1;PTPN13
mitochondrial translational termination (GO:0070126)	0.666552	0.760025	0.356168	MRPS11;MRPL22
negative regulation of ERBB signaling pathway (GO:1901185)	0.671068	0.760521	0.362874	RNF115
male gonad development (GO:0008584)	0.671068	0.760521	0.362874	WNT2B
RNA catabolic process (GO:0006401)	0.671068	0.760521	0.362874	XRN2
development of primary male sexual characteristics (GO:0046546)	0.671068	0.760521	0.362874	WNT2B
response to unfolded protein (GO:0006986)	0.671068	0.760521	0.362874	HSPH1
response to hydrogen peroxide (GO:0042542)	0.671068	0.760521	0.362874	ECT2
positive regulation of protein localization to plasma membrane (GO:1903078)	0.671068	0.760521	0.362874	DLG1
substantia nigra development (GO:0021762)	0.671068	0.760521	0.362874	MAPKAP1
histone H3 acetylation (GO:0043966)	0.671068	0.760521	0.362874	MAP3K7
nucleobase-containing compound catabolic process (GO:0034655)	0.671068	0.760521	0.362874	XRN2
digestive tract development (GO:0048565)	0.671068	0.760521	0.362874	ITGA6
regulation of multicellular organismal development (GO:2000026)	0.671068	0.760521	0.362874	TIAM1
regulation of JNK cascade (GO:0046328)	0.672523	0.761366	0.34436	APP;NCOR1
cellular response to organic cyclic compound (GO:0071407)	0.672835	0.761366	0.343855	DIAPH1;INSIG1;AKAP9
mitochondrial transport (GO:0006839)	0.672835	0.761366	0.343855	ATP5C1;SLC25A14;BCL2L1
axonogenesis (GO:0007409)	0.675404	0.763887	0.3435	ENAH;APP;SHC1;GAB1;BAIAP2
ribosomal small subunit biogenesis (GO:0042274)	0.679473	0.76655	0.343356	MRPS11
adherens junction organization (GO:0034332)	0.679473	0.76655	0.343356	CTNND1
amide biosynthetic process (GO:0043604)	0.679473	0.76655	0.343356	SMPD4
microtubule cytoskeleton organization involved in mitosis (GO:1902850)	0.679473	0.76655	0.343356	MAP4
myeloid cell differentiation (GO:0030099)	0.679473	0.76655	0.343356	SNRK
regulation of cytosolic calcium ion concentration (GO:0051480)	0.682469	0.769542	0.326535	SMAD3;TRPC1;ATP2B4
Fc-epsilon receptor signaling pathway (GO:0038095)	0.685537	0.772611	0.323814	FBXW11;SHC1;MAP3K7;MALT1
positive regulation of blood vessel endothelial cell migration (GO:0043536)	0.687665	0.773061	0.325131	MAP2K3
nicotinamide nucleotide metabolic process (GO:0046496)	0.687665	0.773061	0.325131	PFKM
mitochondrial gene expression (GO:0140053)	0.687665	0.773061	0.325131	MRPS11
peptidyl-tyrosine autophosphorylation (GO:0038083)	0.687665	0.773061	0.325131	DDR1
negative regulation of ossification (GO:0030279)	0.687665	0.773061	0.325131	BCOR
Fc receptor signaling pathway (GO:0038093)	0.689653	0.774815	0.316882	FBXW11;SHC1;MAP3K7;MALT1
cellular transition metal ion homeostasis (GO:0046916)	0.689918	0.774815	0.311524	APP;TFRC
post-translational protein modification (GO:0043687)	0.693358	0.776569	0.320077	FBXL20;APP;FBXW11;LMO7;NAE1;SKP2;FBXL4;KTN1
skin development (GO:0043588)	0.695545	0.776569	0.301379	PIP5K1A;ITGA6
axon development (GO:0061564)	0.695545	0.776569	0.301379	APP;BAIAP2
interleukin-12-mediated signaling pathway (GO:0035722)	0.695647	0.776569	0.308091	TCP1
protein methylation (GO:0006479)	0.695647	0.776569	0.308091	RAB6A
negative regulation of protein modification by small protein conjugation or removal (GO:1903321)	0.695647	0.776569	0.308091	OGT
pyruvate metabolic process (GO:0006090)	0.695647	0.776569	0.308091	PFKM
cellular response to interleukin-12 (GO:0071349)	0.695647	0.776569	0.308091	TCP1
[truncated: 237 more rows]
