# Supplementary material for: Global Alternative Splicing Defects in Human Breast Cancer Cells
Source: Cancers (Basel). 2021 Jun 20;13(12):3071. doi: 10.3390/cancers13123071 (PMC8235023; doi:10.3390/cancers13123071)
Supplement: Supplementary file 1 [file cancers-13-03071-s001.zip › Supplementary Table 5.xlsx]

## Sheet: Sheet1
GENE NAME SYMBOL	GENE NAME	ENSEMBL ID	REGULATED EXON	DIRECTION OF CHANGE	MOLECULAR FUNCTION	ENCODED PROTEIN DOMAIN	RELEVANCE TO BREAST CANCER
SLC3A2	Solute carrier family 3 member 2	ENSG00000168003	Exon 2	UP	Transmembrane protein that composes several aminoacid transporters complexes	-	Higly expressed in triple-negative(TN), HER2+ and ER+ high-proliferation breast cancer subtypes. In ER+ cancers higher Slc3a2 expression correlates with poor prognosis of patients (10.1038/s41416-018-0038-5).
ADD3	Adducin3	ENSG00000148700	Exon 13	UP	Membrane skeleton protein that favors the assembly of the spectrin-actin network and controls actin filaments elongation	-	The isoform containing exon 13 was upregulated in highly metastatic murine breast tumor (10.1158/0008-5472.CAN-09-2703).
MAP3K7	Mitogen-activated protein kinase kinase kinase 7	ENSG00000135341	Exon 12	UP	Member of the seine/threoine protein kinase family	-	Overexpressed in breast cancer tissue (10.1590/1414-431X20175891). Inhibition of MAP3K7 abolish the formation of lung metastasis by TNBC cells (10.1038/s41467-018-04460-w).
SLC25A26	Solute carrier family 25 member 26	ENSG00000144741	Exon 6	UP	Mitochondrial solute carrie	MITO-CARR (domian of mitochondrial carrier proteins)	Unknown
SFRS3	Serine and arginine rich splicing factor 3	ENSG00000112081	Exon 3	UP	Splicing factor	-	SRSF3 was found upregulated in BC (10.3389/fonc.2020.577636). SRSF3 interacts with TDP43 in BC cells. The TDP43/SRSF3 complex was identified as potential therapeutic targets for TNBC (10.1073/pnas.1714573115).
MARK2	Microtubule affinity regulating kinase 2	ENSG00000072518	Exon 15	UP	Serine/threonin-protein kinase regulating cell polarity and microtubule dynamics	-	Unknown
N-PAC	Glyoxylate reductase 1 homolog	ENSG00000140632	Exon 5	UP	Nucleosome-destabilizing factor required for transcriptional activation	-	Overexpressed in 21% of breast cancers (10.1093/nar/gwk1121). Negative correlation with breast cancer patient survival (10.1126/science.aan2507).
PIP5K1A	Phosphatidylinositol-4-phosphate 5-kinase type 1 alpha	ENSG00000143398	Exon 13	UP	Kinase that regulates actin cytoskeleton organization, cell adhesion, migration and phagocytosis	-	PIP5K1A was associated with poor patient outcome in triple-negative BC. For these tumors gene amplification occurs. Inhibition of PIP5K1A suppresses growth and invasiveness of MDA-MB-231 xenografts (10.1038/s41388-018-0438-2).
PEX26	Peroxisomal biogenesis factor 26	ENSG00000215193	Exon 4	UP	Peroxin-26 family member that mediates protein import into peroxisomes	PEX26 (domain of peroxisomal proteins)	Unknown
RBM27	RNA binding motif protein 27	ENSG00000091009	Exon 13	UP	RNA binding protein with functions in RNA export from the nuclues, processing and degradation	RRM5 (RNA Recognition Motif 5)	RBM27 was identified among the contributing factor to RNA methylation difference of breast cancer patients subgroups (10.1038/s41417-020-00208-1).
DIAPH1	Diaphanous related formin 1	ENSG00000131504	Exon 2	DOWN	Regulator of actin dynamics	-	Upregulated in invasive breast cancer cells where controls cellular localization of membrane type 1-matrix metalloproteinase (10.18632/oncotarget.7429).
LMO7	LIM domain 7	ENSG00000136153	Exon 9	DOWN	Regulator of cell adhesion and signaling	-	LMO7 is a breast cancer signature gene specifically expressed in metastatic breast cancer cells (10.1038/35021093) and plays a role in BC cells migration (10.1128/MCB.01365-10).
MARK3	Microtubule affinity regulating kinase 3	ENSG00000075413	Exon 16	DOWN	Cytoskeleton-regulator kinase	-	MARK3-substrate phosphorylation is associated with late stage of BC (10.1074/mcp.RA118.001243).
ZNF638	Zinc finger protein 638	ENSG00000075292	Exon 8	DOWN	Transcription factor	-	It is upregulated in mammospheres of ER-positive BC cells (10.1002/path.2544).
DST	Dystonin	ENSG00000151914	Exon 93	DOWN	Cytoskeleton linker protein	-	Suppressor gene for ductal carcinoma in situ(DCIS) to invasive BC (10.1158/0008_5472.CAN-12-0636). It is necessary to restrain cell growth, anchorage-independent growth, self-renewal properites and resistance to doxorubicin in MCF10A cells (10.1038/s41598-019-56296-z).
PACSIN2	Protein kinase C and casein kinase substrate in neuron 2	ENSG00000100266	Exon 8	DOWN	Lipid-binding protein that regulates vesicle-cytoskeleton linking	-	PACSIN2 was associated to resistance to doxorubicin in BC cells (10.1074/mcp.M115.048090).
SR140	U2 snRNP associated SURP domain containing	ENSG00000163714	Exon 13	DOWN	Spliceosome component	-	Identified as pivotal gene for BC survival (10.1080/15476286.2020.1822636).
FGFR1OP2	FGFR1 oncogene partner 2	ENSG00000111790	Exon 4	DOWN	Small cytoskeleton associated protein	DUF387 (a common structural motif)	Unknown
RBM5	RNA binding motif protein 5	ENSG00000003756	Exon 4	DOWN	Spliceosome complex	RRM6 (RNA Recognition Motif 6)	RBM5 is upregulated in primary breast tumor compared to normal tissue (10.1002/jcb.21134).
			Exon 7	DOWN		ZINC FINGER RanBP2-TYPE
