# Supplementary material for: Global Alternative Splicing Defects in Human Breast Cancer Cells
Source: Cancers (Basel). 2021 Jun 20;13(12):3071. doi: 10.3390/cancers13123071 (PMC8235023; doi:10.3390/cancers13123071)
Supplement: Supplementary file 1 [file cancers-13-03071-s001.zip › Supplementary Table 6.xlsx]

## Sheet: Sheet1
Supplementary Table Z. Protein domains and fraction of disordered residues in validated aberrantly expressed exons in breast tumors.
	Exon
Event	C1	A	C2	DOMAIN OVERLAP
MAP3K7 exon 12	1000	1000	1000	-
ADD3 exon 13	0.722	1000	1000	-
MARK2 exon 15	1000	1000	1000	-
DIAPH1 exon 2	1000	0.972	0.866	-
MARK3 exon 16	1000	1000	0.350	-
PACSIN2 exon 9	0.976	1000	0.654	-
