# Supplementary material for: Global Alternative Splicing Defects in Human Breast Cancer Cells
Source: Cancers (Basel). 2021 Jun 20;13(12):3071. doi: 10.3390/cancers13123071 (PMC8235023; doi:10.3390/cancers13123071)
Supplement: Supplementary file 1 [file cancers-13-03071-s001.zip › Supplementary Table 7.xlsx]

## Sheet: Sheet1
Cell line	AUC Paclitaxel	AUC 5-FU	AUC docetaxel	AUC tamoxifen	AUC gemicitabine	PACSIN2 exon 8 % inclusion	Mark3 exon 16 % inclusion	Add3 exon 13 % inclusion	Map3k7 exon 12 % inclusion	Diaphexon 2 % inclusion
AU565	0.70046	0.82867	0.747485	0.929298	0.74861	96.7993	16.1551	32.6764	84.2672	33.3466
BT-20	0.826164	0.980476	0.9176	0.980727	0.924351	98.3005	13.6118	40.0181	87.7179	61.6716
BT-474	0.879254	0.979371	0.910127	0.964838	0.960549	87.2875	10.7979	36.7058	92.681	56.7533
BT-483	0.957761	0.965912	0.936913	0.942836	0.960926	74.3469	12.8516	32.9446	94.5324	23.9362
BT-549	0.743961	0.920866	0.881409	0.951161	0.719547	96.5988	55.4947	0	3.35025	94.7235
CAL-120	0.838278	0.952765	0.862023	0.954689	0.736338	97.9548	30.254	10.1093	4.24319	96.793
CAL-51	0.936482	0.869015	0.823299	0.943755	0.523898	89.1679	55.8925	13.876	22.8712	76.0718
CAL-85-1	0.815982	0.953389	0.876434	0.960279	0.735364	98.7455	26.6001	18.8312	69.5493	74.3717
CAMA-1	0.822792	0.958505	0.832655	0.934906	0.936863	97.1996	14.7145	32.9225	96.5921	43.225
DU-4475	0.895522	0.855166	0.793557	0.9051	0.881989	83.6458	17.619	40.8972	33.8438	40.0833
EFM-19	0.778404	0.91868	0.860324	0.953879	0.778128	69.1516	13.3606	35.0214	94.5328	26.2814
EFM-192A	0.95494	0.984021	0.949104	0.966884	0.932826	93.9637	20.1491	37.1134	94.586	41.4938
HCC1143	0.861439	0.954941	0.85616	0.92369	0.775962	99.7724	25.4823	20.0215	9.4	80.657
HCC1187	0.719618	0.990893	0.890723	0.985927	0.943066	95.6672	17.8919	28.7093	22.3238	93.418
HCC1395	0.868846	0.972417	0.862621	0.861926	0.869044	97.8657	39.6135	4.49321	7.15474	94.1619
HCC1419	0.994949	0.990899	0.993629	0.950943	0.977153	91.2159	19.7924	38.3562	92.6641	14.7799
HCC1428	0.95947	0.975706	0.927031	0.937258	0.946729	94.5959	16.7724	36.1009	73.8095	34.0976
HCC1500	0.995486	0.975645	0.971062	0.925986	0.95599	94.4617	18.4203	27.6983	71.2077	86.0013
HCC1569	0.901209	0.964753	0.908192	0.953826	0.816417	96.3541	31.3907	21.2823	30.5989	81.6377
HCC1599	0.787202	0.955141	0.91244	0.948591	0.852703	98.4419	20.4923	25.9762	78.1281	73.0517
HCC1937	0.947231	0.954419	0.933614	0.946344	0.872022	97.4803	19.319	31.9454	78.0157	75.9709
HCC1954	0.857998	0.977017	0.900895	0.949929	0.88332	81.157	8.24026	36.9802	81.7287	59.9309
HCC2157	0.962899	0.954208	0.760576	0.921257	0.942901	98.1494	12.7495	30.1325	71.4702	43.9264
HCC2218	0.934793	0.991172	0.979699	0.988407	0.955361	95.7904	18.1786	37.0984	90.0645	17.8845
HCC38	0.840562	0.893709	0.886197	0.957912	0.710098	98.1387	25.8122	39.3132	68.3653	91.5408
HCC70	0.911646	0.979747	0.851874	0.975552	0.862201	93.3769	22.8425	29.216	66.7016	89.1438
HDQ-P1	0.915494	0.956589	0.92741	0.942717	0.841255	99.6601	27.7045	14.9393	69.8997	97.5874
Hs-578-T	0.606382	0.934939	0.592424	0.934878	0.8899	99.8032	60.04	0.334821	2.85987	99.3566
JIMT-1	0.793534	0.979176	0.772407	0.934609	0.612143	88.9862	17.5221	24.2392	13.4185	92.3598
MCF7	0.855923	0.857078	0.831316	0.876912	0.647394	69.9622	18.7988	34.8101	85.9834	22.5653
MDA-MB-157	0.914675	0.868961	0.918351	0.975097	0.82025	99.7772	48.1725	8.87462	4.13035	89.7444
MDA-MB-175-VII	0.94392	0.927124	0.854442	0.94276	0.903415	99.0556	18.9421	29.8913	97.2973	20.915
MDA-MB-231	0.904946	0.934748	0.880471	0.972299	0.708765	99.7366	58.2344	12.3016	13.0676	95.1919
MDA-MB-361	0.936493	0.982473	0.828673	0.939107	0.944309	85.8728	22.9601	36.979	68.1159	43.545
MDA-MB-415	0.845597	0.981405	0.905028	0.96572	0.912171	76.5585	10.7064	25.1712	70.7298	72.0099
MDA-MB-436	0.896642	0.935445	0.916617	0.966082	0.668606	98.9007	33.3582	17.4752	16.7109	63.7544
MDA-MB-453	0.826829	0.883944	0.836432	0.904576	0.816716	94.2368	17.2945	42.8571	80.9524	21.6462
MDA-MB-468	0.781401	0.958115	0.785352	0.916909	0.802051	98.543	23.6717	39.3429	44.145	74.3719
T47D	0.896307	0.952299	0.864268	0.905686	0.903832	78.4792	18.8728	40.9091	92.4868	43.2598
UACC-893	0.906014	0.976276	0.894493	0.955347	0.981021	97.2745	15.8273	20.8955	89.4372	26.0006
ZR-75-30	0.957852	0.965941	0.95235	0.934603	0.977389	94.6916	14.3599	39.5184	81.9355	24.5283
